# Supplementary material for: A High-Density Genetic Map Enables Genome Synteny and QTL Mapping of Vegetative Growth and Leaf Traits in Gardenia
Source: Front Genet. 2022 Jan 4;12:802738. doi: 10.3389/fgene.2021.802738 (PMC8817757; doi:10.3389/fgene.2021.802738)
Supplement: Supplementary file 2 [file Table3.XLSX]

## Sheet: Sheet1
Supplementary Table S3. Sequencing data statistics.
Sample	Clean reads	Clean bases (GB)	Q30 (%)	GC content (%)	Mapping rate (%)
AX5	11864546	1.77	88.79	46.73	94.38
GD1	5579896	0.83	88.87	48.18	93.88
Offspring (average)	1.21862e+07	1.81	91.97	40.29	96.66
