# Supplementary material for: A High-Density Genetic Map Enables Genome Synteny and QTL Mapping of Vegetative Growth and Leaf Traits in Gardenia
Source: Front Genet. 2022 Jan 4;12:802738. doi: 10.3389/fgene.2021.802738 (PMC8817757; doi:10.3389/fgene.2021.802738)
Supplement: Supplementary file 6 [file Table6.XLSX]

## Sheet: Sheet1
Supplementary Table S6. Structral annotations of stable QTL regions.
QTL	Chromosome ID	Structure	Region1	Region2	.	+	.	Annotation
qBSBN7-1 & qSI7	Gardenia7	gene	254697	259381	.	+	.	ID=Gj7P2T8;Name=Gj7P2T8;Alias=Gj7P2T8;
qBSBN7-1 & qSI7	Gardenia7	mRNA	254697	259381	.	+	.	ID=Gj7P2T8.1;Parent=Gj7P2T8;Name=Gj7P2T8.1;Alias=Gj7P2T8.1;_AED=0.33;_QI=0|0|0|0.33|1|1|3|0|197;_eAED=0.33;
qBSBN7-1 & qSI7	Gardenia7	exon	254697	254859	.	+	.	ID=Gj7P2T8.1:exon:56;Parent=Gj7P2T8.1;
qBSBN7-1 & qSI7	Gardenia7	exon	254969	255047	.	+	.	ID=Gj7P2T8.1:exon:57;Parent=Gj7P2T8.1;
qBSBN7-1 & qSI7	Gardenia7	exon	259030	259381	.	+	.	ID=Gj7P2T8.1:exon:58;Parent=Gj7P2T8.1;
qBSBN7-1 & qSI7	Gardenia7	CDS	254697	254859	.	+	0	ID=Gj7P2T8.1:cds;Parent=Gj7P2T8.1;
qBSBN7-1 & qSI7	Gardenia7	CDS	254969	255047	.	+	2	ID=Gj7P2T8.1:cds;Parent=Gj7P2T8.1;
qBSBN7-1 & qSI7	Gardenia7	CDS	259030	259381	.	+	1	ID=Gj7P2T8.1:cds;Parent=Gj7P2T8.1;
qBSBN7-1 & qSI7	Gardenia7	gene	250760	251126	.	-	.	ID=Gj7A2T46;Name=Gj7A2T46;Alias=Gj7A2T46;
qBSBN7-1 & qSI7	Gardenia7	mRNA	250760	251126	.	-	.	ID=Gj7A2T46.1;Parent=Gj7A2T46;Name=Gj7A2T46.1;Alias=Gj7A2T46.1;_AED=0.00;_QI=0|1|1|1|1|1|2|0|95;_eAED=0.00;
qBSBN7-1 & qSI7	Gardenia7	exon	250760	250932	.	-	.	ID=Gj7A2T46.1:exon:67;Parent=Gj7A2T46.1;
qBSBN7-1 & qSI7	Gardenia7	exon	251012	251126	.	-	.	ID=Gj7A2T46.1:exon:66;Parent=Gj7A2T46.1;
qBSBN7-1 & qSI7	Gardenia7	CDS	251012	251126	.	-	0	ID=Gj7A2T46.1:cds;Parent=Gj7A2T46.1;
qBSBN7-1 & qSI7	Gardenia7	CDS	250760	250932	.	-	2	ID=Gj7A2T46.1:cds;Parent=Gj7A2T46.1;
qBSBN7-1 & qSI7	Gardenia7	gene	262435	263685	.	-	.	ID=Gj7A2T47;Name=Gj7A2T47;Alias=Gj7A2T47;
qBSBN7-1 & qSI7	Gardenia7	mRNA	262435	263685	.	-	.	ID=Gj7A2T47.1;Parent=Gj7A2T47;Name=Gj7A2T47.1;Alias=Gj7A2T47.1;_AED=0.01;_QI=0|1|1|1|0|0|3|0|78;_eAED=0.01;
qBSBN7-1 & qSI7	Gardenia7	exon	263655	263685	.	-	.	ID=Gj7A2T47.1:exon:70;Parent=Gj7A2T47.1;
qBSBN7-1 & qSI7	Gardenia7	exon	263288	263447	.	-	.	ID=Gj7A2T47.1:exon:69;Parent=Gj7A2T47.1;
qBSBN7-1 & qSI7	Gardenia7	exon	262435	262480	.	-	.	ID=Gj7A2T47.1:exon:68;Parent=Gj7A2T47.1;
qBSBN7-1 & qSI7	Gardenia7	CDS	263655	263685	.	-	0	ID=Gj7A2T47.1:cds;Parent=Gj7A2T47.1;
qBSBN7-1 & qSI7	Gardenia7	CDS	263288	263447	.	-	2	ID=Gj7A2T47.1:cds;Parent=Gj7A2T47.1;
qBSBN7-1 & qSI7	Gardenia7	CDS	262435	262480	.	-	1	ID=Gj7A2T47.1:cds;Parent=Gj7A2T47.1;
qBSBN7-1 & qSI7	Gardenia7	gene	279923	280276	.	-	.	ID=Gj7X2T34;Name=Gj7X2T34;Alias=Gj7X2T34;
qBSBN7-1 & qSI7	Gardenia7	mRNA	279923	280276	.	-	.	ID=Gj7X2T34.1;Parent=Gj7X2T34;Name=Gj7X2T34.1;Alias=Gj7X2T34.1;_AED=0.36;_QI=0|-1|0|1|-1|1|1|0|117;_eAED=0.36;score=354;
qBSBN7-1 & qSI7	Gardenia7	exon	279923	280276	.	-	.	ID=Gj7X2T34.1:exon:71;Parent=Gj7X2T34.1;
qBSBN7-1 & qSI7	Gardenia7	CDS	279923	280276	.	-	0	ID=Gj7X2T34.1:cds;Parent=Gj7X2T34.1;
qBSBN7-1 & qSI7	Gardenia7	gene	281014	283328	.	-	.	ID=Gj7A2T48;Name=Gj7A2T48;Alias=Gj7A2T48;
qBSBN7-1 & qSI7	Gardenia7	mRNA	281014	283328	.	-	.	ID=Gj7A2T48.1;Parent=Gj7A2T48;Name=Gj7A2T48.1;Alias=Gj7A2T48.1;_AED=0.01;_QI=0|1|0.5|1|1|1|2|0|453;_eAED=0.01;
qBSBN7-1 & qSI7	Gardenia7	exon	281014	281876	.	-	.	ID=Gj7A2T48.1:exon:73;Parent=Gj7A2T48.1;
qBSBN7-1 & qSI7	Gardenia7	exon	282830	283328	.	-	.	ID=Gj7A2T48.1:exon:72;Parent=Gj7A2T48.1;
qBSBN7-1 & qSI7	Gardenia7	CDS	282830	283328	.	-	0	ID=Gj7A2T48.1:cds;Parent=Gj7A2T48.1;
qBSBN7-1 & qSI7	Gardenia7	CDS	281014	281876	.	-	2	ID=Gj7A2T48.1:cds;Parent=Gj7A2T48.1;
qBSBN7-1 & qSI7	Gardenia7	gene	290523	298143	.	+	.	ID=Gj7A3T54;Name=Gj7A3T54;Alias=Gj7A3T54;
qBSBN7-1 & qSI7	Gardenia7	mRNA	290523	298143	.	+	.	ID=Gj7A3T54.1;Parent=Gj7A3T54;Name=Gj7A3T54.1;Alias=Gj7A3T54.1;_AED=0.28;_QI=0|0.75|0.77|0.77|1|1|9|0|261;_eAED=0.28;
qBSBN7-1 & qSI7	Gardenia7	exon	290523	290747	.	+	.	ID=Gj7A3T54.1:exon:74;Parent=Gj7A3T54.1;
qBSBN7-1 & qSI7	Gardenia7	exon	293581	293654	.	+	.	ID=Gj7A3T54.1:exon:75;Parent=Gj7A3T54.1;
qBSBN7-1 & qSI7	Gardenia7	exon	294349	294403	.	+	.	ID=Gj7A3T54.1:exon:76;Parent=Gj7A3T54.1;
qBSBN7-1 & qSI7	Gardenia7	exon	294545	294619	.	+	.	ID=Gj7A3T54.1:exon:77;Parent=Gj7A3T54.1;
qBSBN7-1 & qSI7	Gardenia7	exon	295440	295513	.	+	.	ID=Gj7A3T54.1:exon:78;Parent=Gj7A3T54.1;
qBSBN7-1 & qSI7	Gardenia7	exon	295598	295646	.	+	.	ID=Gj7A3T54.1:exon:79;Parent=Gj7A3T54.1;
qBSBN7-1 & qSI7	Gardenia7	exon	297536	297620	.	+	.	ID=Gj7A3T54.1:exon:80;Parent=Gj7A3T54.1;
qBSBN7-1 & qSI7	Gardenia7	exon	297918	297977	.	+	.	ID=Gj7A3T54.1:exon:81;Parent=Gj7A3T54.1;
qBSBN7-1 & qSI7	Gardenia7	exon	298055	298143	.	+	.	ID=Gj7A3T54.1:exon:82;Parent=Gj7A3T54.1;
qBSBN7-1 & qSI7	Gardenia7	CDS	290523	290747	.	+	0	ID=Gj7A3T54.1:cds;Parent=Gj7A3T54.1;
qBSBN7-1 & qSI7	Gardenia7	CDS	293581	293654	.	+	0	ID=Gj7A3T54.1:cds;Parent=Gj7A3T54.1;
qBSBN7-1 & qSI7	Gardenia7	CDS	294349	294403	.	+	1	ID=Gj7A3T54.1:cds;Parent=Gj7A3T54.1;
qBSBN7-1 & qSI7	Gardenia7	CDS	294545	294619	.	+	0	ID=Gj7A3T54.1:cds;Parent=Gj7A3T54.1;
qBSBN7-1 & qSI7	Gardenia7	CDS	295440	295513	.	+	0	ID=Gj7A3T54.1:cds;Parent=Gj7A3T54.1;
qBSBN7-1 & qSI7	Gardenia7	CDS	295598	295646	.	+	1	ID=Gj7A3T54.1:cds;Parent=Gj7A3T54.1;
qBSBN7-1 & qSI7	Gardenia7	CDS	297536	297620	.	+	0	ID=Gj7A3T54.1:cds;Parent=Gj7A3T54.1;
qBSBN7-1 & qSI7	Gardenia7	CDS	297918	297977	.	+	2	ID=Gj7A3T54.1:cds;Parent=Gj7A3T54.1;
qBSBN7-1 & qSI7	Gardenia7	CDS	298055	298143	.	+	2	ID=Gj7A3T54.1:cds;Parent=Gj7A3T54.1;
qBSBN7-1 & qSI7	Gardenia7	gene	323828	325381	.	+	.	ID=Gj7P3T7;Name=Gj7P3T7;Alias=Gj7P3T7;
qBSBN7-1 & qSI7	Gardenia7	mRNA	323828	325381	.	+	.	ID=Gj7P3T7.1;Parent=Gj7P3T7;Name=Gj7P3T7.1;Alias=Gj7P3T7.1;_AED=0.00;_QI=0|-1|0|1|-1|1|1|0|517;_eAED=0.01;
qBSBN7-1 & qSI7	Gardenia7	exon	323828	325381	.	+	.	ID=Gj7P3T7.1:exon:83;Parent=Gj7P3T7.1;
qBSBN7-1 & qSI7	Gardenia7	CDS	323828	325381	.	+	0	ID=Gj7P3T7.1:cds;Parent=Gj7P3T7.1;
qBSBN7-1 & qSI7	Gardenia7	gene	333118	348638	.	+	.	ID=Gj7P3T8;Name=Gj7P3T8;Alias=Gj7P3T8;
qBSBN7-1 & qSI7	Gardenia7	mRNA	333118	348638	.	+	.	ID=Gj7P3T8.1;Parent=Gj7P3T8;Name=Gj7P3T8.1;Alias=Gj7P3T8.1;_AED=0.11;_QI=0|0.83|0.76|1|1|1|13|0|1206;_eAED=0.11;
qBSBN7-1 & qSI7	Gardenia7	exon	333118	333306	.	+	.	ID=Gj7P3T8.1:exon:84;Parent=Gj7P3T8.1;
qBSBN7-1 & qSI7	Gardenia7	exon	334342	334398	.	+	.	ID=Gj7P3T8.1:exon:85;Parent=Gj7P3T8.1;
qBSBN7-1 & qSI7	Gardenia7	exon	335092	335167	.	+	.	ID=Gj7P3T8.1:exon:86;Parent=Gj7P3T8.1;
qBSBN7-1 & qSI7	Gardenia7	exon	338423	340543	.	+	.	ID=Gj7P3T8.1:exon:87;Parent=Gj7P3T8.1;
qBSBN7-1 & qSI7	Gardenia7	exon	345043	345173	.	+	.	ID=Gj7P3T8.1:exon:88;Parent=Gj7P3T8.1;
qBSBN7-1 & qSI7	Gardenia7	exon	345660	345773	.	+	.	ID=Gj7P3T8.1:exon:89;Parent=Gj7P3T8.1;
qBSBN7-1 & qSI7	Gardenia7	exon	345867	345974	.	+	.	ID=Gj7P3T8.1:exon:90;Parent=Gj7P3T8.1;
qBSBN7-1 & qSI7	Gardenia7	exon	346090	346181	.	+	.	ID=Gj7P3T8.1:exon:91;Parent=Gj7P3T8.1;
qBSBN7-1 & qSI7	Gardenia7	exon	346469	346610	.	+	.	ID=Gj7P3T8.1:exon:92;Parent=Gj7P3T8.1;
qBSBN7-1 & qSI7	Gardenia7	exon	346867	346961	.	+	.	ID=Gj7P3T8.1:exon:93;Parent=Gj7P3T8.1;
qBSBN7-1 & qSI7	Gardenia7	exon	347276	347405	.	+	.	ID=Gj7P3T8.1:exon:94;Parent=Gj7P3T8.1;
qBSBN7-1 & qSI7	Gardenia7	exon	348183	348327	.	+	.	ID=Gj7P3T8.1:exon:95;Parent=Gj7P3T8.1;
qBSBN7-1 & qSI7	Gardenia7	exon	348418	348638	.	+	.	ID=Gj7P3T8.1:exon:96;Parent=Gj7P3T8.1;
qBSBN7-1 & qSI7	Gardenia7	CDS	333118	333306	.	+	0	ID=Gj7P3T8.1:cds;Parent=Gj7P3T8.1;
qBSBN7-1 & qSI7	Gardenia7	CDS	334342	334398	.	+	0	ID=Gj7P3T8.1:cds;Parent=Gj7P3T8.1;
qBSBN7-1 & qSI7	Gardenia7	CDS	335092	335167	.	+	0	ID=Gj7P3T8.1:cds;Parent=Gj7P3T8.1;
qBSBN7-1 & qSI7	Gardenia7	CDS	338423	340543	.	+	2	ID=Gj7P3T8.1:cds;Parent=Gj7P3T8.1;
qBSBN7-1 & qSI7	Gardenia7	CDS	345043	345173	.	+	2	ID=Gj7P3T8.1:cds;Parent=Gj7P3T8.1;
qBSBN7-1 & qSI7	Gardenia7	CDS	345660	345773	.	+	0	ID=Gj7P3T8.1:cds;Parent=Gj7P3T8.1;
qBSBN7-1 & qSI7	Gardenia7	CDS	345867	345974	.	+	0	ID=Gj7P3T8.1:cds;Parent=Gj7P3T8.1;
qBSBN7-1 & qSI7	Gardenia7	CDS	346090	346181	.	+	0	ID=Gj7P3T8.1:cds;Parent=Gj7P3T8.1;
qBSBN7-1 & qSI7	Gardenia7	CDS	346469	346610	.	+	1	ID=Gj7P3T8.1:cds;Parent=Gj7P3T8.1;
qBSBN7-1 & qSI7	Gardenia7	CDS	346867	346961	.	+	0	ID=Gj7P3T8.1:cds;Parent=Gj7P3T8.1;
qBSBN7-1 & qSI7	Gardenia7	CDS	347276	347405	.	+	1	ID=Gj7P3T8.1:cds;Parent=Gj7P3T8.1;
qBSBN7-1 & qSI7	Gardenia7	CDS	348183	348327	.	+	0	ID=Gj7P3T8.1:cds;Parent=Gj7P3T8.1;
qBSBN7-1 & qSI7	Gardenia7	CDS	348418	348638	.	+	2	ID=Gj7P3T8.1:cds;Parent=Gj7P3T8.1;
qBSBN7-1 & qSI7	Gardenia7	gene	354842	363136	.	-	.	ID=Gj7A3T57;Name=Gj7A3T57;Alias=Gj7A3T57;
qBSBN7-1 & qSI7	Gardenia7	mRNA	354842	363136	.	-	.	ID=Gj7A3T57.1;Parent=Gj7A3T57;Name=Gj7A3T57.1;Alias=Gj7A3T57.1;_AED=0.11;_QI=0|0.84|0.85|0.92|0.92|0.92|14|0|939;_eAED=0.11;
qBSBN7-1 & qSI7	Gardenia7	exon	354842	355045	.	-	.	ID=Gj7A3T57.1:exon:110;Parent=Gj7A3T57.1;
qBSBN7-1 & qSI7	Gardenia7	exon	355190	355262	.	-	.	ID=Gj7A3T57.1:exon:109;Parent=Gj7A3T57.1;
qBSBN7-1 & qSI7	Gardenia7	exon	355781	355842	.	-	.	ID=Gj7A3T57.1:exon:108;Parent=Gj7A3T57.1;
qBSBN7-1 & qSI7	Gardenia7	exon	357065	357134	.	-	.	ID=Gj7A3T57.1:exon:107;Parent=Gj7A3T57.1;
qBSBN7-1 & qSI7	Gardenia7	exon	357213	357313	.	-	.	ID=Gj7A3T57.1:exon:106;Parent=Gj7A3T57.1;
qBSBN7-1 & qSI7	Gardenia7	exon	357432	357503	.	-	.	ID=Gj7A3T57.1:exon:105;Parent=Gj7A3T57.1;
qBSBN7-1 & qSI7	Gardenia7	exon	358501	358662	.	-	.	ID=Gj7A3T57.1:exon:104;Parent=Gj7A3T57.1;
qBSBN7-1 & qSI7	Gardenia7	exon	358805	359144	.	-	.	ID=Gj7A3T57.1:exon:103;Parent=Gj7A3T57.1;
qBSBN7-1 & qSI7	Gardenia7	exon	359247	359383	.	-	.	ID=Gj7A3T57.1:exon:102;Parent=Gj7A3T57.1;
qBSBN7-1 & qSI7	Gardenia7	exon	359492	359737	.	-	.	ID=Gj7A3T57.1:exon:101;Parent=Gj7A3T57.1;
qBSBN7-1 & qSI7	Gardenia7	exon	360306	360465	.	-	.	ID=Gj7A3T57.1:exon:100;Parent=Gj7A3T57.1;
qBSBN7-1 & qSI7	Gardenia7	exon	360959	361191	.	-	.	ID=Gj7A3T57.1:exon:99;Parent=Gj7A3T57.1;
qBSBN7-1 & qSI7	Gardenia7	exon	361970	362916	.	-	.	ID=Gj7A3T57.1:exon:98;Parent=Gj7A3T57.1;
qBSBN7-1 & qSI7	Gardenia7	exon	363124	363136	.	-	.	ID=Gj7A3T57.1:exon:97;Parent=Gj7A3T57.1;
qBSBN7-1 & qSI7	Gardenia7	CDS	363124	363136	.	-	0	ID=Gj7A3T57.1:cds;Parent=Gj7A3T57.1;
qBSBN7-1 & qSI7	Gardenia7	CDS	361970	362916	.	-	2	ID=Gj7A3T57.1:cds;Parent=Gj7A3T57.1;
qBSBN7-1 & qSI7	Gardenia7	CDS	360959	361191	.	-	0	ID=Gj7A3T57.1:cds;Parent=Gj7A3T57.1;
qBSBN7-1 & qSI7	Gardenia7	CDS	360306	360465	.	-	1	ID=Gj7A3T57.1:cds;Parent=Gj7A3T57.1;
qBSBN7-1 & qSI7	Gardenia7	CDS	359492	359737	.	-	0	ID=Gj7A3T57.1:cds;Parent=Gj7A3T57.1;
qBSBN7-1 & qSI7	Gardenia7	CDS	359247	359383	.	-	0	ID=Gj7A3T57.1:cds;Parent=Gj7A3T57.1;
qBSBN7-1 & qSI7	Gardenia7	CDS	358805	359144	.	-	1	ID=Gj7A3T57.1:cds;Parent=Gj7A3T57.1;
qBSBN7-1 & qSI7	Gardenia7	CDS	358501	358662	.	-	0	ID=Gj7A3T57.1:cds;Parent=Gj7A3T57.1;
qBSBN7-1 & qSI7	Gardenia7	CDS	357432	357503	.	-	0	ID=Gj7A3T57.1:cds;Parent=Gj7A3T57.1;
qBSBN7-1 & qSI7	Gardenia7	CDS	357213	357313	.	-	0	ID=Gj7A3T57.1:cds;Parent=Gj7A3T57.1;
qBSBN7-1 & qSI7	Gardenia7	CDS	357065	357134	.	-	1	ID=Gj7A3T57.1:cds;Parent=Gj7A3T57.1;
qBSBN7-1 & qSI7	Gardenia7	CDS	355781	355842	.	-	0	ID=Gj7A3T57.1:cds;Parent=Gj7A3T57.1;
qBSBN7-1 & qSI7	Gardenia7	CDS	355190	355262	.	-	1	ID=Gj7A3T57.1:cds;Parent=Gj7A3T57.1;
qBSBN7-1 & qSI7	Gardenia7	CDS	354842	355045	.	-	0	ID=Gj7A3T57.1:cds;Parent=Gj7A3T57.1;
qBSBN7-1 & qSI7	Gardenia7	gene	368033	369705	.	-	.	ID=Gj7P3T12;Name=Gj7P3T12;Alias=Gj7P3T12;
qBSBN7-1 & qSI7	Gardenia7	mRNA	368033	369705	.	-	.	ID=Gj7P3T12.1;Parent=Gj7P3T12;Name=Gj7P3T12.1;Alias=Gj7P3T12.1;_AED=0.16;_QI=0|0|0|0.5|1|1|2|0|483;_eAED=0.16;
qBSBN7-1 & qSI7	Gardenia7	exon	368033	368353	.	-	.	ID=Gj7P3T12.1:exon:112;Parent=Gj7P3T12.1;
qBSBN7-1 & qSI7	Gardenia7	exon	368575	369705	.	-	.	ID=Gj7P3T12.1:exon:111;Parent=Gj7P3T12.1;
qBSBN7-1 & qSI7	Gardenia7	CDS	368575	369705	.	-	0	ID=Gj7P3T12.1:cds;Parent=Gj7P3T12.1;
qBSBN7-1 & qSI7	Gardenia7	CDS	368033	368353	.	-	0	ID=Gj7P3T12.1:cds;Parent=Gj7P3T12.1;
qBSBN7-1 & qSI7	Gardenia7	gene	370780	371022	.	-	.	ID=Gj7X3T50;Name=Gj7X3T50;Alias=Gj7X3T50;
qBSBN7-1 & qSI7	Gardenia7	mRNA	370780	371022	.	-	.	ID=Gj7X3T50.1;Parent=Gj7X3T50;Name=Gj7X3T50.1;Alias=Gj7X3T50.1;_AED=0.30;_QI=0|-1|0|1|-1|0|1|0|81;_eAED=0.30;score=243;
qBSBN7-1 & qSI7	Gardenia7	exon	370780	371022	.	-	.	ID=Gj7X3T50.1:exon:113;Parent=Gj7X3T50.1;
qBSBN7-1 & qSI7	Gardenia7	CDS	370780	371022	.	-	0	ID=Gj7X3T50.1:cds;Parent=Gj7X3T50.1;
qBSBN7-1 & qSI7	Gardenia7	gene	379889	384592	.	-	.	ID=Gj7A3T58;Name=Gj7A3T58;Alias=Gj7A3T58;
qBSBN7-1 & qSI7	Gardenia7	mRNA	379889	384592	.	-	.	ID=Gj7A3T58.1;Parent=Gj7A3T58;Name=Gj7A3T58.1;Alias=Gj7A3T58.1;_AED=0.13;_QI=0|1|1|1|1|1|3|0|237;_eAED=0.13;
qBSBN7-1 & qSI7	Gardenia7	exon	379889	380119	.	-	.	ID=Gj7A3T58.1:exon:116;Parent=Gj7A3T58.1;
qBSBN7-1 & qSI7	Gardenia7	exon	381575	381874	.	-	.	ID=Gj7A3T58.1:exon:115;Parent=Gj7A3T58.1;
qBSBN7-1 & qSI7	Gardenia7	exon	384410	384592	.	-	.	ID=Gj7A3T58.1:exon:114;Parent=Gj7A3T58.1;
qBSBN7-1 & qSI7	Gardenia7	CDS	384410	384592	.	-	0	ID=Gj7A3T58.1:cds;Parent=Gj7A3T58.1;
qBSBN7-1 & qSI7	Gardenia7	CDS	381575	381874	.	-	0	ID=Gj7A3T58.1:cds;Parent=Gj7A3T58.1;
qBSBN7-1 & qSI7	Gardenia7	CDS	379889	380119	.	-	0	ID=Gj7A3T58.1:cds;Parent=Gj7A3T58.1;
qBSBN7-1 & qSI7	Gardenia7	gene	394302	399005	.	+	.	ID=Gj7A4T42;Name=Gj7A4T42;Alias=Gj7A4T42;
qBSBN7-1 & qSI7	Gardenia7	mRNA	394302	399005	.	+	.	ID=Gj7A4T42.1;Parent=Gj7A4T42;Name=Gj7A4T42.1;Alias=Gj7A4T42.1;_AED=0.06;_QI=0|0.75|0.4|1|1|1|5|0|931;_eAED=0.06;
qBSBN7-1 & qSI7	Gardenia7	exon	394302	394566	.	+	.	ID=Gj7A4T42.1:exon:117;Parent=Gj7A4T42.1;
qBSBN7-1 & qSI7	Gardenia7	exon	395758	397020	.	+	.	ID=Gj7A4T42.1:exon:118;Parent=Gj7A4T42.1;
qBSBN7-1 & qSI7	Gardenia7	exon	397242	397568	.	+	.	ID=Gj7A4T42.1:exon:119;Parent=Gj7A4T42.1;
qBSBN7-1 & qSI7	Gardenia7	exon	397835	398241	.	+	.	ID=Gj7A4T42.1:exon:120;Parent=Gj7A4T42.1;
qBSBN7-1 & qSI7	Gardenia7	exon	398472	399005	.	+	.	ID=Gj7A4T42.1:exon:121;Parent=Gj7A4T42.1;
qBSBN7-1 & qSI7	Gardenia7	CDS	394302	394566	.	+	0	ID=Gj7A4T42.1:cds;Parent=Gj7A4T42.1;
qBSBN7-1 & qSI7	Gardenia7	CDS	395758	397020	.	+	2	ID=Gj7A4T42.1:cds;Parent=Gj7A4T42.1;
qBSBN7-1 & qSI7	Gardenia7	CDS	397242	397568	.	+	2	ID=Gj7A4T42.1:cds;Parent=Gj7A4T42.1;
qBSBN7-1 & qSI7	Gardenia7	CDS	397835	398241	.	+	2	ID=Gj7A4T42.1:cds;Parent=Gj7A4T42.1;
qBSBN7-1 & qSI7	Gardenia7	CDS	398472	399005	.	+	0	ID=Gj7A4T42.1:cds;Parent=Gj7A4T42.1;
qBSBN7-1 & qSI7	Gardenia7	gene	438096	438251	.	+	.	ID=Gj7X4T19;Name=Gj7X4T19;Alias=Gj7X4T19;
qBSBN7-1 & qSI7	Gardenia7	mRNA	438096	438251	.	+	.	ID=Gj7X4T19.1;Parent=Gj7X4T19;Name=Gj7X4T19.1;Alias=Gj7X4T19.1;_AED=0.46;_QI=0|-1|0|1|-1|0|1|0|51;_eAED=0.55;score=156;
qBSBN7-1 & qSI7	Gardenia7	exon	438096	438251	.	+	.	ID=Gj7X4T19.1:exon:122;Parent=Gj7X4T19.1;
qBSBN7-1 & qSI7	Gardenia7	CDS	438096	438251	.	+	0	ID=Gj7X4T19.1:cds;Parent=Gj7X4T19.1;
qBSBN7-1 & qSI7	Gardenia7	gene	438411	439473	.	+	.	ID=Gj7A4T43;Name=Gj7A4T43;Alias=Gj7A4T43;
qBSBN7-1 & qSI7	Gardenia7	mRNA	438411	439473	.	+	.	ID=Gj7A4T43.1;Parent=Gj7A4T43;Name=Gj7A4T43.1;Alias=Gj7A4T43.1;_AED=0.55;_QI=0|0|0.5|1|0|0|2|0|69;_eAED=0.55;
qBSBN7-1 & qSI7	Gardenia7	exon	438411	438458	.	+	.	ID=Gj7A4T43.1:exon:123;Parent=Gj7A4T43.1;
qBSBN7-1 & qSI7	Gardenia7	exon	439312	439473	.	+	.	ID=Gj7A4T43.1:exon:124;Parent=Gj7A4T43.1;
qBSBN7-1 & qSI7	Gardenia7	CDS	438411	438458	.	+	0	ID=Gj7A4T43.1:cds;Parent=Gj7A4T43.1;
qBSBN7-1 & qSI7	Gardenia7	CDS	439312	439473	.	+	0	ID=Gj7A4T43.1:cds;Parent=Gj7A4T43.1;
qBSBN7-1 & qSI7	Gardenia7	gene	446264	452569	.	+	.	ID=Gj7P4T6;Name=Gj7P4T6;Alias=Gj7P4T6;
qBSBN7-1 & qSI7	Gardenia7	mRNA	446264	452569	.	+	.	ID=Gj7P4T6.1;Parent=Gj7P4T6;Name=Gj7P4T6.1;Alias=Gj7P4T6.1;_AED=0.06;_QI=0|1|1|1|0.6|0.33|6|855|595;_eAED=0.06;
qBSBN7-1 & qSI7	Gardenia7	exon	446264	446528	.	+	.	ID=Gj7P4T6.1:exon:125;Parent=Gj7P4T6.1;
qBSBN7-1 & qSI7	Gardenia7	exon	447067	448376	.	+	.	ID=Gj7P4T6.1:exon:126;Parent=Gj7P4T6.1;
qBSBN7-1 & qSI7	Gardenia7	exon	448566	448870	.	+	.	ID=Gj7P4T6.1:exon:127;Parent=Gj7P4T6.1;
qBSBN7-1 & qSI7	Gardenia7	exon	449095	449139	.	+	.	ID=Gj7P4T6.1:exon:128;Parent=Gj7P4T6.1;
qBSBN7-1 & qSI7	Gardenia7	exon	450966	451327	.	+	.	ID=Gj7P4T6.1:exon:129;Parent=Gj7P4T6.1;
qBSBN7-1 & qSI7	Gardenia7	exon	452214	452569	.	+	.	ID=Gj7P4T6.1:exon:130;Parent=Gj7P4T6.1;
qBSBN7-1 & qSI7	Gardenia7	CDS	446264	446528	.	+	0	ID=Gj7P4T6.1:cds;Parent=Gj7P4T6.1;
qBSBN7-1 & qSI7	Gardenia7	CDS	447067	448376	.	+	2	ID=Gj7P4T6.1:cds;Parent=Gj7P4T6.1;
qBSBN7-1 & qSI7	Gardenia7	CDS	448566	448778	.	+	0	ID=Gj7P4T6.1:cds;Parent=Gj7P4T6.1;
qBSBN7-1 & qSI7	Gardenia7	three_prime_UTR	448779	448870	.	+	.	ID=Gj7P4T6.1:three_prime_utr;Parent=Gj7P4T6.1;
qBSBN7-1 & qSI7	Gardenia7	three_prime_UTR	449095	449139	.	+	.	ID=Gj7P4T6.1:three_prime_utr;Parent=Gj7P4T6.1;
qBSBN7-1 & qSI7	Gardenia7	three_prime_UTR	450966	451327	.	+	.	ID=Gj7P4T6.1:three_prime_utr;Parent=Gj7P4T6.1;
qBSBN7-1 & qSI7	Gardenia7	three_prime_UTR	452214	452569	.	+	.	ID=Gj7P4T6.1:three_prime_utr;Parent=Gj7P4T6.1;
qBSBN7-1 & qSI7	Gardenia7	gene	530870	532399	.	+	.	ID=Gj7P5T1;Name=Gj7P5T1;Alias=Gj7P5T1;
qBSBN7-1 & qSI7	Gardenia7	mRNA	530870	532399	.	+	.	ID=Gj7P5T1.1;Parent=Gj7P5T1;Name=Gj7P5T1.1;Alias=Gj7P5T1.1;_AED=0.00;_QI=0|-1|0|1|-1|1|1|0|509;_eAED=0.00;
qBSBN7-1 & qSI7	Gardenia7	exon	530870	532399	.	+	.	ID=Gj7P5T1.1:exon:131;Parent=Gj7P5T1.1;
qBSBN7-1 & qSI7	Gardenia7	CDS	530870	532399	.	+	0	ID=Gj7P5T1.1:cds;Parent=Gj7P5T1.1;
qBSBN7-1 & qSI7	Gardenia7	gene	581480	585621	.	+	.	ID=Gj7A5T35;Name=Gj7A5T35;Alias=Gj7A5T35;
qBSBN7-1 & qSI7	Gardenia7	mRNA	581480	585621	.	+	.	ID=Gj7A5T35.1;Parent=Gj7A5T35;Name=Gj7A5T35.1;Alias=Gj7A5T35.1;_AED=0.05;_QI=0|1|1|1|1|1|5|0|935;_eAED=0.05;
qBSBN7-1 & qSI7	Gardenia7	exon	581480	581744	.	+	.	ID=Gj7A5T35.1:exon:132;Parent=Gj7A5T35.1;
qBSBN7-1 & qSI7	Gardenia7	exon	582387	583687	.	+	.	ID=Gj7A5T35.1:exon:133;Parent=Gj7A5T35.1;
qBSBN7-1 & qSI7	Gardenia7	exon	583884	584196	.	+	.	ID=Gj7A5T35.1:exon:134;Parent=Gj7A5T35.1;
qBSBN7-1 & qSI7	Gardenia7	exon	584463	584869	.	+	.	ID=Gj7A5T35.1:exon:135;Parent=Gj7A5T35.1;
qBSBN7-1 & qSI7	Gardenia7	exon	585100	585621	.	+	.	ID=Gj7A5T35.1:exon:136;Parent=Gj7A5T35.1;
qBSBN7-1 & qSI7	Gardenia7	CDS	581480	581744	.	+	0	ID=Gj7A5T35.1:cds;Parent=Gj7A5T35.1;
qBSBN7-1 & qSI7	Gardenia7	CDS	582387	583687	.	+	2	ID=Gj7A5T35.1:cds;Parent=Gj7A5T35.1;
qBSBN7-1 & qSI7	Gardenia7	CDS	583884	584196	.	+	0	ID=Gj7A5T35.1:cds;Parent=Gj7A5T35.1;
qBSBN7-1 & qSI7	Gardenia7	CDS	584463	584869	.	+	2	ID=Gj7A5T35.1:cds;Parent=Gj7A5T35.1;
qBSBN7-1 & qSI7	Gardenia7	CDS	585100	585621	.	+	0	ID=Gj7A5T35.1:cds;Parent=Gj7A5T35.1;
qBSBN7-1 & qSI7	Gardenia7	gene	610652	614553	.	+	.	ID=Gj7A6T33;Name=Gj7A6T33;Alias=Gj7A6T33;
qBSBN7-1 & qSI7	Gardenia7	mRNA	610652	614553	.	+	.	ID=Gj7A6T33.1;Parent=Gj7A6T33;Name=Gj7A6T33.1;Alias=Gj7A6T33.1;_AED=0.05;_QI=0|1|1|1|1|1|5|25|884;_eAED=0.05;
qBSBN7-1 & qSI7	Gardenia7	exon	610652	610916	.	+	.	ID=Gj7A6T33.1:exon:137;Parent=Gj7A6T33.1;
qBSBN7-1 & qSI7	Gardenia7	exon	611452	612761	.	+	.	ID=Gj7A6T33.1:exon:138;Parent=Gj7A6T33.1;
qBSBN7-1 & qSI7	Gardenia7	exon	612958	613270	.	+	.	ID=Gj7A6T33.1:exon:139;Parent=Gj7A6T33.1;
qBSBN7-1 & qSI7	Gardenia7	exon	613495	613901	.	+	.	ID=Gj7A6T33.1:exon:140;Parent=Gj7A6T33.1;
qBSBN7-1 & qSI7	Gardenia7	exon	614169	614553	.	+	.	ID=Gj7A6T33.1:exon:141;Parent=Gj7A6T33.1;
qBSBN7-1 & qSI7	Gardenia7	CDS	610652	610916	.	+	0	ID=Gj7A6T33.1:cds;Parent=Gj7A6T33.1;
qBSBN7-1 & qSI7	Gardenia7	CDS	611452	612761	.	+	2	ID=Gj7A6T33.1:cds;Parent=Gj7A6T33.1;
qBSBN7-1 & qSI7	Gardenia7	CDS	612958	613270	.	+	0	ID=Gj7A6T33.1:cds;Parent=Gj7A6T33.1;
qBSBN7-1 & qSI7	Gardenia7	CDS	613495	613901	.	+	2	ID=Gj7A6T33.1:cds;Parent=Gj7A6T33.1;
qBSBN7-1 & qSI7	Gardenia7	CDS	614169	614528	.	+	0	ID=Gj7A6T33.1:cds;Parent=Gj7A6T33.1;
qBSBN7-1 & qSI7	Gardenia7	three_prime_UTR	614529	614553	.	+	.	ID=Gj7A6T33.1:three_prime_utr;Parent=Gj7A6T33.1;
qBSBN7-1 & qSI7	Gardenia7	gene	645083	647322	.	+	.	ID=Gj7P6T2;Name=Gj7P6T2;Alias=Gj7P6T2;
qBSBN7-1 & qSI7	Gardenia7	mRNA	645083	647322	.	+	.	ID=Gj7P6T2.1;Parent=Gj7P6T2;Name=Gj7P6T2.1;Alias=Gj7P6T2.1;_AED=0.07;_QI=0|0|0|0.66|1|1|3|0|475;_eAED=0.11;
qBSBN7-1 & qSI7	Gardenia7	exon	645083	645125	.	+	.	ID=Gj7P6T2.1:exon:142;Parent=Gj7P6T2.1;
qBSBN7-1 & qSI7	Gardenia7	exon	645868	646827	.	+	.	ID=Gj7P6T2.1:exon:143;Parent=Gj7P6T2.1;
qBSBN7-1 & qSI7	Gardenia7	exon	646898	647322	.	+	.	ID=Gj7P6T2.1:exon:144;Parent=Gj7P6T2.1;
qBSBN7-1 & qSI7	Gardenia7	CDS	645083	645125	.	+	0	ID=Gj7P6T2.1:cds;Parent=Gj7P6T2.1;
qBSBN7-1 & qSI7	Gardenia7	CDS	645868	646827	.	+	2	ID=Gj7P6T2.1:cds;Parent=Gj7P6T2.1;
qBSBN7-1 & qSI7	Gardenia7	CDS	646898	647322	.	+	2	ID=Gj7P6T2.1:cds;Parent=Gj7P6T2.1;
qBSBN7-1 & qSI7	Gardenia7	gene	783901	784200	.	+	.	ID=Gj7P8T4;Name=Gj7P8T4;Alias=Gj7P8T4;
qBSBN7-1 & qSI7	Gardenia7	mRNA	783901	784200	.	+	.	ID=Gj7P8T4.1;Parent=Gj7P8T4;Name=Gj7P8T4.1;Alias=Gj7P8T4.1;_AED=0.47;_QI=0|-1|0|1|-1|1|1|0|99;_eAED=0.47;
qBSBN7-1 & qSI7	Gardenia7	exon	783901	784200	.	+	.	ID=Gj7P8T4.1:exon:145;Parent=Gj7P8T4.1;
qBSBN7-1 & qSI7	Gardenia7	CDS	783901	784200	.	+	0	ID=Gj7P8T4.1:cds;Parent=Gj7P8T4.1;
qBSBN7-1 & qSI7	Gardenia7	gene	789416	792425	.	+	.	ID=Gj7P8T5;Name=Gj7P8T5;Alias=Gj7P8T5;
qBSBN7-1 & qSI7	Gardenia7	mRNA	789416	792425	.	+	.	ID=Gj7P8T5.1;Parent=Gj7P8T5;Name=Gj7P8T5.1;Alias=Gj7P8T5.1;_AED=0.15;_QI=0|0.33|0.25|1|1|1|4|0|727;_eAED=0.15;
qBSBN7-1 & qSI7	Gardenia7	exon	789416	790486	.	+	.	ID=Gj7P8T5.1:exon:146;Parent=Gj7P8T5.1;
qBSBN7-1 & qSI7	Gardenia7	exon	790695	790955	.	+	.	ID=Gj7P8T5.1:exon:147;Parent=Gj7P8T5.1;
qBSBN7-1 & qSI7	Gardenia7	exon	791345	791674	.	+	.	ID=Gj7P8T5.1:exon:148;Parent=Gj7P8T5.1;
qBSBN7-1 & qSI7	Gardenia7	exon	791904	792425	.	+	.	ID=Gj7P8T5.1:exon:149;Parent=Gj7P8T5.1;
qBSBN7-1 & qSI7	Gardenia7	CDS	789416	790486	.	+	0	ID=Gj7P8T5.1:cds;Parent=Gj7P8T5.1;
qBSBN7-1 & qSI7	Gardenia7	CDS	790695	790955	.	+	0	ID=Gj7P8T5.1:cds;Parent=Gj7P8T5.1;
qBSBN7-1 & qSI7	Gardenia7	CDS	791345	791674	.	+	0	ID=Gj7P8T5.1:cds;Parent=Gj7P8T5.1;
qBSBN7-1 & qSI7	Gardenia7	CDS	791904	792425	.	+	0	ID=Gj7P8T5.1:cds;Parent=Gj7P8T5.1;
qBSBN7-1 & qSI7	Gardenia7	gene	792688	796941	.	+	.	ID=Gj7P8T6;Name=Gj7P8T6;Alias=Gj7P8T6;
qBSBN7-1 & qSI7	Gardenia7	mRNA	792688	796941	.	+	.	ID=Gj7P8T6.1;Parent=Gj7P8T6;Name=Gj7P8T6.1;Alias=Gj7P8T6.1;_AED=0.56;_QI=0|0|0|0.5|1|1|4|0|241;_eAED=0.56;
qBSBN7-1 & qSI7	Gardenia7	exon	792688	792794	.	+	.	ID=Gj7P8T6.1:exon:150;Parent=Gj7P8T6.1;
qBSBN7-1 & qSI7	Gardenia7	exon	795747	796060	.	+	.	ID=Gj7P8T6.1:exon:151;Parent=Gj7P8T6.1;
qBSBN7-1 & qSI7	Gardenia7	exon	796171	796298	.	+	.	ID=Gj7P8T6.1:exon:152;Parent=Gj7P8T6.1;
qBSBN7-1 & qSI7	Gardenia7	exon	796765	796941	.	+	.	ID=Gj7P8T6.1:exon:153;Parent=Gj7P8T6.1;
qBSBN7-1 & qSI7	Gardenia7	CDS	792688	792794	.	+	0	ID=Gj7P8T6.1:cds;Parent=Gj7P8T6.1;
qBSBN7-1 & qSI7	Gardenia7	CDS	795747	796060	.	+	1	ID=Gj7P8T6.1:cds;Parent=Gj7P8T6.1;
qBSBN7-1 & qSI7	Gardenia7	CDS	796171	796298	.	+	2	ID=Gj7P8T6.1:cds;Parent=Gj7P8T6.1;
qBSBN7-1 & qSI7	Gardenia7	CDS	796765	796941	.	+	0	ID=Gj7P8T6.1:cds;Parent=Gj7P8T6.1;
qBSBN7-1 & qSI7	Gardenia7	gene	823304	825339	.	+	.	ID=Gj7P8T7;Name=Gj7P8T7;Alias=Gj7P8T7;
qBSBN7-1 & qSI7	Gardenia7	mRNA	823304	825339	.	+	.	ID=Gj7P8T7.1;Parent=Gj7P8T7;Name=Gj7P8T7.1;Alias=Gj7P8T7.1;_AED=0.43;_QI=0|0|0|0.5|1|1|4|0|283;_eAED=0.45;
qBSBN7-1 & qSI7	Gardenia7	exon	823304	823356	.	+	.	ID=Gj7P8T7.1:exon:154;Parent=Gj7P8T7.1;
qBSBN7-1 & qSI7	Gardenia7	exon	823490	823880	.	+	.	ID=Gj7P8T7.1:exon:155;Parent=Gj7P8T7.1;
qBSBN7-1 & qSI7	Gardenia7	exon	824579	824725	.	+	.	ID=Gj7P8T7.1:exon:156;Parent=Gj7P8T7.1;
qBSBN7-1 & qSI7	Gardenia7	exon	825079	825339	.	+	.	ID=Gj7P8T7.1:exon:157;Parent=Gj7P8T7.1;
qBSBN7-1 & qSI7	Gardenia7	CDS	823304	823356	.	+	0	ID=Gj7P8T7.1:cds;Parent=Gj7P8T7.1;
qBSBN7-1 & qSI7	Gardenia7	CDS	823490	823880	.	+	1	ID=Gj7P8T7.1:cds;Parent=Gj7P8T7.1;
qBSBN7-1 & qSI7	Gardenia7	CDS	824579	824725	.	+	0	ID=Gj7P8T7.1:cds;Parent=Gj7P8T7.1;
qBSBN7-1 & qSI7	Gardenia7	CDS	825079	825339	.	+	0	ID=Gj7P8T7.1:cds;Parent=Gj7P8T7.1;
qBSBN7-1 & qSI7	Gardenia7	gene	835081	838419	.	+	.	ID=Gj7P8T8;Name=Gj7P8T8;Alias=Gj7P8T8;
qBSBN7-1 & qSI7	Gardenia7	mRNA	835081	838419	.	+	.	ID=Gj7P8T8.1;Parent=Gj7P8T8;Name=Gj7P8T8.1;Alias=Gj7P8T8.1;_AED=0.22;_QI=86|0.72|0.66|0.91|1|1|12|0|406;_eAED=0.22;
qBSBN7-1 & qSI7	Gardenia7	exon	835081	835318	.	+	.	ID=Gj7P8T8.1:exon:158;Parent=Gj7P8T8.1;
qBSBN7-1 & qSI7	Gardenia7	exon	835422	835491	.	+	.	ID=Gj7P8T8.1:exon:159;Parent=Gj7P8T8.1;
qBSBN7-1 & qSI7	Gardenia7	exon	835715	835777	.	+	.	ID=Gj7P8T8.1:exon:160;Parent=Gj7P8T8.1;
qBSBN7-1 & qSI7	Gardenia7	exon	835931	836005	.	+	.	ID=Gj7P8T8.1:exon:161;Parent=Gj7P8T8.1;
qBSBN7-1 & qSI7	Gardenia7	exon	836363	836482	.	+	.	ID=Gj7P8T8.1:exon:162;Parent=Gj7P8T8.1;
qBSBN7-1 & qSI7	Gardenia7	exon	836667	836708	.	+	.	ID=Gj7P8T8.1:exon:163;Parent=Gj7P8T8.1;
qBSBN7-1 & qSI7	Gardenia7	exon	836786	836860	.	+	.	ID=Gj7P8T8.1:exon:164;Parent=Gj7P8T8.1;
qBSBN7-1 & qSI7	Gardenia7	exon	837051	837197	.	+	.	ID=Gj7P8T8.1:exon:165;Parent=Gj7P8T8.1;
qBSBN7-1 & qSI7	Gardenia7	exon	837332	837469	.	+	.	ID=Gj7P8T8.1:exon:166;Parent=Gj7P8T8.1;
qBSBN7-1 & qSI7	Gardenia7	exon	837781	837876	.	+	.	ID=Gj7P8T8.1:exon:167;Parent=Gj7P8T8.1;
qBSBN7-1 & qSI7	Gardenia7	exon	838097	838208	.	+	.	ID=Gj7P8T8.1:exon:168;Parent=Gj7P8T8.1;
qBSBN7-1 & qSI7	Gardenia7	exon	838289	838419	.	+	.	ID=Gj7P8T8.1:exon:169;Parent=Gj7P8T8.1;
qBSBN7-1 & qSI7	Gardenia7	five_prime_UTR	835081	835166	.	+	.	ID=Gj7P8T8.1:five_prime_utr;Parent=Gj7P8T8.1;
qBSBN7-1 & qSI7	Gardenia7	CDS	835167	835318	.	+	0	ID=Gj7P8T8.1:cds;Parent=Gj7P8T8.1;
qBSBN7-1 & qSI7	Gardenia7	CDS	835422	835491	.	+	1	ID=Gj7P8T8.1:cds;Parent=Gj7P8T8.1;
qBSBN7-1 & qSI7	Gardenia7	CDS	835715	835777	.	+	0	ID=Gj7P8T8.1:cds;Parent=Gj7P8T8.1;
qBSBN7-1 & qSI7	Gardenia7	CDS	835931	836005	.	+	0	ID=Gj7P8T8.1:cds;Parent=Gj7P8T8.1;
qBSBN7-1 & qSI7	Gardenia7	CDS	836363	836482	.	+	0	ID=Gj7P8T8.1:cds;Parent=Gj7P8T8.1;
qBSBN7-1 & qSI7	Gardenia7	CDS	836667	836708	.	+	0	ID=Gj7P8T8.1:cds;Parent=Gj7P8T8.1;
qBSBN7-1 & qSI7	Gardenia7	CDS	836786	836860	.	+	0	ID=Gj7P8T8.1:cds;Parent=Gj7P8T8.1;
qBSBN7-1 & qSI7	Gardenia7	CDS	837051	837197	.	+	0	ID=Gj7P8T8.1:cds;Parent=Gj7P8T8.1;
qBSBN7-1 & qSI7	Gardenia7	CDS	837332	837469	.	+	0	ID=Gj7P8T8.1:cds;Parent=Gj7P8T8.1;
qBSBN7-1 & qSI7	Gardenia7	CDS	837781	837876	.	+	0	ID=Gj7P8T8.1:cds;Parent=Gj7P8T8.1;
qBSBN7-1 & qSI7	Gardenia7	CDS	838097	838208	.	+	0	ID=Gj7P8T8.1:cds;Parent=Gj7P8T8.1;
qBSBN7-1 & qSI7	Gardenia7	CDS	838289	838419	.	+	2	ID=Gj7P8T8.1:cds;Parent=Gj7P8T8.1;
qBSBN7-1 & qSI7	Gardenia7	gene	846980	847386	.	+	.	ID=Gj7A8T76;Name=Gj7A8T76;Alias=Gj7A8T76;
qBSBN7-1 & qSI7	Gardenia7	mRNA	846980	847386	.	+	.	ID=Gj7A8T76.1;Parent=Gj7A8T76;Name=Gj7A8T76.1;Alias=Gj7A8T76.1;_AED=0.10;_QI=34|1|1|1|1|1|2|0|76;_eAED=0.10;
qBSBN7-1 & qSI7	Gardenia7	exon	846980	847122	.	+	.	ID=Gj7A8T76.1:exon:170;Parent=Gj7A8T76.1;
qBSBN7-1 & qSI7	Gardenia7	exon	847265	847386	.	+	.	ID=Gj7A8T76.1:exon:171;Parent=Gj7A8T76.1;
qBSBN7-1 & qSI7	Gardenia7	five_prime_UTR	846980	847013	.	+	.	ID=Gj7A8T76.1:five_prime_utr;Parent=Gj7A8T76.1;
qBSBN7-1 & qSI7	Gardenia7	CDS	847014	847122	.	+	0	ID=Gj7A8T76.1:cds;Parent=Gj7A8T76.1;
qBSBN7-1 & qSI7	Gardenia7	CDS	847265	847386	.	+	2	ID=Gj7A8T76.1:cds;Parent=Gj7A8T76.1;
qBSBN7-1 & qSI7	Gardenia7	gene	874853	874999	.	-	.	ID=Gj7X8T49;Name=Gj7X8T49;Alias=Gj7X8T49;
qBSBN7-1 & qSI7	Gardenia7	mRNA	874853	874999	.	-	.	ID=Gj7X8T49.1;Parent=Gj7X8T49;Name=Gj7X8T49.1;Alias=Gj7X8T49.1;_AED=0.28;_QI=0|-1|0|1|-1|0|1|0|48;_eAED=0.28;score=147;
qBSBN7-1 & qSI7	Gardenia7	exon	874853	874999	.	-	.	ID=Gj7X8T49.1:exon:172;Parent=Gj7X8T49.1;
qBSBN7-1 & qSI7	Gardenia7	CDS	874853	874999	.	-	0	ID=Gj7X8T49.1:cds;Parent=Gj7X8T49.1;
qBSBN7-1 & qSI7	Gardenia7	gene	880716	889240	.	-	.	ID=Gj7P8T10;Name=Gj7P8T10;Alias=Gj7P8T10;
qBSBN7-1 & qSI7	Gardenia7	mRNA	880716	889240	.	-	.	ID=Gj7P8T10.1;Parent=Gj7P8T10;Name=Gj7P8T10.1;Alias=Gj7P8T10.1;_AED=0.11;_QI=0|0|0|0.5|1|1|2|0|319;_eAED=0.11;
qBSBN7-1 & qSI7	Gardenia7	exon	880716	880825	.	-	.	ID=Gj7P8T10.1:exon:174;Parent=Gj7P8T10.1;
qBSBN7-1 & qSI7	Gardenia7	exon	888391	889240	.	-	.	ID=Gj7P8T10.1:exon:173;Parent=Gj7P8T10.1;
qBSBN7-1 & qSI7	Gardenia7	CDS	888391	889240	.	-	0	ID=Gj7P8T10.1:cds;Parent=Gj7P8T10.1;
qBSBN7-1 & qSI7	Gardenia7	CDS	880716	880825	.	-	2	ID=Gj7P8T10.1:cds;Parent=Gj7P8T10.1;
qBSBN7-1 & qSI7	Gardenia7	gene	921891	923897	.	+	.	ID=Gj7P9T0;Name=Gj7P9T0;Alias=Gj7P9T0;
qBSBN7-1 & qSI7	Gardenia7	mRNA	921891	923897	.	+	.	ID=Gj7P9T0.1;Parent=Gj7P9T0;Name=Gj7P9T0.1;Alias=Gj7P9T0.1;_AED=0.28;_QI=0|0.16|0|0.85|1|1|7|0|281;_eAED=0.35;
qBSBN7-1 & qSI7	Gardenia7	exon	921891	921955	.	+	.	ID=Gj7P9T0.1:exon:175;Parent=Gj7P9T0.1;
qBSBN7-1 & qSI7	Gardenia7	exon	922056	922125	.	+	.	ID=Gj7P9T0.1:exon:176;Parent=Gj7P9T0.1;
qBSBN7-1 & qSI7	Gardenia7	exon	922273	922405	.	+	.	ID=Gj7P9T0.1:exon:177;Parent=Gj7P9T0.1;
qBSBN7-1 & qSI7	Gardenia7	exon	922596	922822	.	+	.	ID=Gj7P9T0.1:exon:178;Parent=Gj7P9T0.1;
qBSBN7-1 & qSI7	Gardenia7	exon	923404	923508	.	+	.	ID=Gj7P9T0.1:exon:179;Parent=Gj7P9T0.1;
qBSBN7-1 & qSI7	Gardenia7	exon	923591	923665	.	+	.	ID=Gj7P9T0.1:exon:180;Parent=Gj7P9T0.1;
qBSBN7-1 & qSI7	Gardenia7	exon	923727	923897	.	+	.	ID=Gj7P9T0.1:exon:181;Parent=Gj7P9T0.1;
qBSBN7-1 & qSI7	Gardenia7	CDS	921891	921955	.	+	0	ID=Gj7P9T0.1:cds;Parent=Gj7P9T0.1;
qBSBN7-1 & qSI7	Gardenia7	CDS	922056	922125	.	+	1	ID=Gj7P9T0.1:cds;Parent=Gj7P9T0.1;
qBSBN7-1 & qSI7	Gardenia7	CDS	922273	922405	.	+	0	ID=Gj7P9T0.1:cds;Parent=Gj7P9T0.1;
qBSBN7-1 & qSI7	Gardenia7	CDS	922596	922822	.	+	2	ID=Gj7P9T0.1:cds;Parent=Gj7P9T0.1;
qBSBN7-1 & qSI7	Gardenia7	CDS	923404	923508	.	+	0	ID=Gj7P9T0.1:cds;Parent=Gj7P9T0.1;
qBSBN7-1 & qSI7	Gardenia7	CDS	923591	923665	.	+	0	ID=Gj7P9T0.1:cds;Parent=Gj7P9T0.1;
qBSBN7-1 & qSI7	Gardenia7	CDS	923727	923897	.	+	0	ID=Gj7P9T0.1:cds;Parent=Gj7P9T0.1;
qBSBN7-1 & qSI7	Gardenia7	gene	955960	958929	.	+	.	ID=Gj7P9T1;Name=Gj7P9T1;Alias=Gj7P9T1;
qBSBN7-1 & qSI7	Gardenia7	mRNA	955960	958929	.	+	.	ID=Gj7P9T1.1;Parent=Gj7P9T1;Name=Gj7P9T1.1;Alias=Gj7P9T1.1;_AED=0.19;_QI=0|0|0|0.4|1|1|5|0|295;_eAED=0.25;
qBSBN7-1 & qSI7	Gardenia7	exon	955960	956585	.	+	.	ID=Gj7P9T1.1:exon:182;Parent=Gj7P9T1.1;
qBSBN7-1 & qSI7	Gardenia7	exon	956659	956691	.	+	.	ID=Gj7P9T1.1:exon:183;Parent=Gj7P9T1.1;
qBSBN7-1 & qSI7	Gardenia7	exon	956776	956837	.	+	.	ID=Gj7P9T1.1:exon:184;Parent=Gj7P9T1.1;
qBSBN7-1 & qSI7	Gardenia7	exon	957675	957820	.	+	.	ID=Gj7P9T1.1:exon:185;Parent=Gj7P9T1.1;
qBSBN7-1 & qSI7	Gardenia7	exon	958909	958929	.	+	.	ID=Gj7P9T1.1:exon:186;Parent=Gj7P9T1.1;
qBSBN7-1 & qSI7	Gardenia7	CDS	955960	956585	.	+	0	ID=Gj7P9T1.1:cds;Parent=Gj7P9T1.1;
qBSBN7-1 & qSI7	Gardenia7	CDS	956659	956691	.	+	1	ID=Gj7P9T1.1:cds;Parent=Gj7P9T1.1;
qBSBN7-1 & qSI7	Gardenia7	CDS	956776	956837	.	+	1	ID=Gj7P9T1.1:cds;Parent=Gj7P9T1.1;
qBSBN7-1 & qSI7	Gardenia7	CDS	957675	957820	.	+	2	ID=Gj7P9T1.1:cds;Parent=Gj7P9T1.1;
qBSBN7-1 & qSI7	Gardenia7	CDS	958909	958929	.	+	0	ID=Gj7P9T1.1:cds;Parent=Gj7P9T1.1;
qBSBN7-1 & qSI7	Gardenia7	gene	959124	965731	.	-	.	ID=Gj7P9T2;Name=Gj7P9T2;Alias=Gj7P9T2;
qBSBN7-1 & qSI7	Gardenia7	mRNA	959124	965731	.	-	.	ID=Gj7P9T2.1;Parent=Gj7P9T2;Name=Gj7P9T2.1;Alias=Gj7P9T2.1;_AED=0.13;_QI=0|0|0|0.5|1|1|2|0|343;_eAED=0.13;
qBSBN7-1 & qSI7	Gardenia7	exon	959124	959305	.	-	.	ID=Gj7P9T2.1:exon:188;Parent=Gj7P9T2.1;
qBSBN7-1 & qSI7	Gardenia7	exon	964882	965731	.	-	.	ID=Gj7P9T2.1:exon:187;Parent=Gj7P9T2.1;
qBSBN7-1 & qSI7	Gardenia7	CDS	964882	965731	.	-	0	ID=Gj7P9T2.1:cds;Parent=Gj7P9T2.1;
qBSBN7-1 & qSI7	Gardenia7	CDS	959124	959305	.	-	2	ID=Gj7P9T2.1:cds;Parent=Gj7P9T2.1;
qBSBN7-1 & qSI7	Gardenia7	gene	1008404	1008670	.	+	.	ID=Gj7P10T2;Name=Gj7P10T2;Alias=Gj7P10T2;
qBSBN7-1 & qSI7	Gardenia7	mRNA	1008404	1008670	.	+	.	ID=Gj7P10T2.1;Parent=Gj7P10T2;Name=Gj7P10T2.1;Alias=Gj7P10T2.1;_AED=0.31;_QI=0|-1|0|1|-1|1|1|0|88;_eAED=0.31;
qBSBN7-1 & qSI7	Gardenia7	exon	1008404	1008670	.	+	.	ID=Gj7P10T2.1:exon:189;Parent=Gj7P10T2.1;
qBSBN7-1 & qSI7	Gardenia7	CDS	1008404	1008670	.	+	0	ID=Gj7P10T2.1:cds;Parent=Gj7P10T2.1;
qBSBN7-1 & qSI7	Gardenia7	gene	1008776	1010235	.	+	.	ID=Gj7P10T3;Name=Gj7P10T3;Alias=Gj7P10T3;
qBSBN7-1 & qSI7	Gardenia7	mRNA	1008776	1010235	.	+	.	ID=Gj7P10T3.1;Parent=Gj7P10T3;Name=Gj7P10T3.1;Alias=Gj7P10T3.1;_AED=0.49;_QI=0|0|0|0.66|1|1|3|0|135;_eAED=0.57;
qBSBN7-1 & qSI7	Gardenia7	exon	1008776	1009029	.	+	.	ID=Gj7P10T3.1:exon:190;Parent=Gj7P10T3.1;
qBSBN7-1 & qSI7	Gardenia7	exon	1009103	1009135	.	+	.	ID=Gj7P10T3.1:exon:191;Parent=Gj7P10T3.1;
qBSBN7-1 & qSI7	Gardenia7	exon	1010115	1010235	.	+	.	ID=Gj7P10T3.1:exon:192;Parent=Gj7P10T3.1;
qBSBN7-1 & qSI7	Gardenia7	CDS	1008776	1009029	.	+	0	ID=Gj7P10T3.1:cds;Parent=Gj7P10T3.1;
qBSBN7-1 & qSI7	Gardenia7	CDS	1009103	1009135	.	+	1	ID=Gj7P10T3.1:cds;Parent=Gj7P10T3.1;
qBSBN7-1 & qSI7	Gardenia7	CDS	1010115	1010235	.	+	1	ID=Gj7P10T3.1:cds;Parent=Gj7P10T3.1;
qBSBN7-1 & qSI7	Gardenia7	gene	1055956	1056699	.	+	.	ID=Gj7X10T8;Name=Gj7X10T8;Alias=Gj7X10T8;
qBSBN7-1 & qSI7	Gardenia7	mRNA	1055956	1056699	.	+	.	ID=Gj7X10T8.1;Parent=Gj7X10T8;Name=Gj7X10T8.1;Alias=Gj7X10T8.1;_AED=0.09;_QI=0|0|0|1|0|0|2|0|171;_eAED=0.09;score=513;
qBSBN7-1 & qSI7	Gardenia7	exon	1055956	1056058	.	+	.	ID=Gj7X10T8.1:exon:193;Parent=Gj7X10T8.1;
qBSBN7-1 & qSI7	Gardenia7	exon	1056290	1056699	.	+	.	ID=Gj7X10T8.1:exon:194;Parent=Gj7X10T8.1;
qBSBN7-1 & qSI7	Gardenia7	CDS	1055956	1056058	.	+	0	ID=Gj7X10T8.1:cds;Parent=Gj7X10T8.1;
qBSBN7-1 & qSI7	Gardenia7	CDS	1056290	1056699	.	+	2	ID=Gj7X10T8.1:cds;Parent=Gj7X10T8.1;
qBSBN7-1 & qSI7	Gardenia7	gene	1059670	1059990	.	+	.	ID=Gj7X10T15;Name=Gj7X10T15;Alias=Gj7X10T15;
qBSBN7-1 & qSI7	Gardenia7	mRNA	1059670	1059990	.	+	.	ID=Gj7X10T15.1;Parent=Gj7X10T15;Name=Gj7X10T15.1;Alias=Gj7X10T15.1;_AED=0.01;_QI=0|-1|0|1|-1|0|1|0|107;_eAED=0.01;score=321;
qBSBN7-1 & qSI7	Gardenia7	exon	1059670	1059990	.	+	.	ID=Gj7X10T15.1:exon:195;Parent=Gj7X10T15.1;
qBSBN7-1 & qSI7	Gardenia7	CDS	1059670	1059990	.	+	0	ID=Gj7X10T15.1:cds;Parent=Gj7X10T15.1;
qBSBN7-1 & qSI7	Gardenia7	gene	1061387	1074700	.	+	.	ID=Gj7P10T4;Name=Gj7P10T4;Alias=Gj7P10T4;
qBSBN7-1 & qSI7	Gardenia7	mRNA	1061387	1074700	.	+	.	ID=Gj7P10T4.1;Parent=Gj7P10T4;Name=Gj7P10T4.1;Alias=Gj7P10T4.1;_AED=0.14;_QI=0|0.77|0.73|0.89|1|1|19|0|935;_eAED=0.14;
qBSBN7-1 & qSI7	Gardenia7	exon	1061387	1061606	.	+	.	ID=Gj7P10T4.1:exon:196;Parent=Gj7P10T4.1;
qBSBN7-1 & qSI7	Gardenia7	exon	1062608	1062699	.	+	.	ID=Gj7P10T4.1:exon:197;Parent=Gj7P10T4.1;
qBSBN7-1 & qSI7	Gardenia7	exon	1062795	1062835	.	+	.	ID=Gj7P10T4.1:exon:198;Parent=Gj7P10T4.1;
qBSBN7-1 & qSI7	Gardenia7	exon	1062939	1063103	.	+	.	ID=Gj7P10T4.1:exon:199;Parent=Gj7P10T4.1;
qBSBN7-1 & qSI7	Gardenia7	exon	1063341	1063363	.	+	.	ID=Gj7P10T4.1:exon:200;Parent=Gj7P10T4.1;
qBSBN7-1 & qSI7	Gardenia7	exon	1063477	1063548	.	+	.	ID=Gj7P10T4.1:exon:201;Parent=Gj7P10T4.1;
qBSBN7-1 & qSI7	Gardenia7	exon	1063751	1063918	.	+	.	ID=Gj7P10T4.1:exon:202;Parent=Gj7P10T4.1;
qBSBN7-1 & qSI7	Gardenia7	exon	1067424	1067506	.	+	.	ID=Gj7P10T4.1:exon:203;Parent=Gj7P10T4.1;
qBSBN7-1 & qSI7	Gardenia7	exon	1067580	1067642	.	+	.	ID=Gj7P10T4.1:exon:204;Parent=Gj7P10T4.1;
qBSBN7-1 & qSI7	Gardenia7	exon	1068459	1068629	.	+	.	ID=Gj7P10T4.1:exon:205;Parent=Gj7P10T4.1;
qBSBN7-1 & qSI7	Gardenia7	exon	1070224	1070294	.	+	.	ID=Gj7P10T4.1:exon:206;Parent=Gj7P10T4.1;
qBSBN7-1 & qSI7	Gardenia7	exon	1070884	1070925	.	+	.	ID=Gj7P10T4.1:exon:207;Parent=Gj7P10T4.1;
qBSBN7-1 & qSI7	Gardenia7	exon	1071939	1072016	.	+	.	ID=Gj7P10T4.1:exon:208;Parent=Gj7P10T4.1;
qBSBN7-1 & qSI7	Gardenia7	exon	1072113	1073013	.	+	.	ID=Gj7P10T4.1:exon:209;Parent=Gj7P10T4.1;
qBSBN7-1 & qSI7	Gardenia7	exon	1073111	1073209	.	+	.	ID=Gj7P10T4.1:exon:210;Parent=Gj7P10T4.1;
qBSBN7-1 & qSI7	Gardenia7	exon	1073302	1073367	.	+	.	ID=Gj7P10T4.1:exon:211;Parent=Gj7P10T4.1;
qBSBN7-1 & qSI7	Gardenia7	exon	1073997	1074062	.	+	.	ID=Gj7P10T4.1:exon:212;Parent=Gj7P10T4.1;
qBSBN7-1 & qSI7	Gardenia7	exon	1074174	1074464	.	+	.	ID=Gj7P10T4.1:exon:213;Parent=Gj7P10T4.1;
qBSBN7-1 & qSI7	Gardenia7	exon	1074605	1074700	.	+	.	ID=Gj7P10T4.1:exon:214;Parent=Gj7P10T4.1;
qBSBN7-1 & qSI7	Gardenia7	CDS	1061387	1061606	.	+	0	ID=Gj7P10T4.1:cds;Parent=Gj7P10T4.1;
qBSBN7-1 & qSI7	Gardenia7	CDS	1062608	1062699	.	+	2	ID=Gj7P10T4.1:cds;Parent=Gj7P10T4.1;
qBSBN7-1 & qSI7	Gardenia7	CDS	1062795	1062835	.	+	0	ID=Gj7P10T4.1:cds;Parent=Gj7P10T4.1;
qBSBN7-1 & qSI7	Gardenia7	CDS	1062939	1063103	.	+	1	ID=Gj7P10T4.1:cds;Parent=Gj7P10T4.1;
qBSBN7-1 & qSI7	Gardenia7	CDS	1063341	1063363	.	+	1	ID=Gj7P10T4.1:cds;Parent=Gj7P10T4.1;
qBSBN7-1 & qSI7	Gardenia7	CDS	1063477	1063548	.	+	2	ID=Gj7P10T4.1:cds;Parent=Gj7P10T4.1;
qBSBN7-1 & qSI7	Gardenia7	CDS	1063751	1063918	.	+	2	ID=Gj7P10T4.1:cds;Parent=Gj7P10T4.1;
qBSBN7-1 & qSI7	Gardenia7	CDS	1067424	1067506	.	+	2	ID=Gj7P10T4.1:cds;Parent=Gj7P10T4.1;
qBSBN7-1 & qSI7	Gardenia7	CDS	1067580	1067642	.	+	0	ID=Gj7P10T4.1:cds;Parent=Gj7P10T4.1;
qBSBN7-1 & qSI7	Gardenia7	CDS	1068459	1068629	.	+	0	ID=Gj7P10T4.1:cds;Parent=Gj7P10T4.1;
qBSBN7-1 & qSI7	Gardenia7	CDS	1070224	1070294	.	+	0	ID=Gj7P10T4.1:cds;Parent=Gj7P10T4.1;
qBSBN7-1 & qSI7	Gardenia7	CDS	1070884	1070925	.	+	1	ID=Gj7P10T4.1:cds;Parent=Gj7P10T4.1;
qBSBN7-1 & qSI7	Gardenia7	CDS	1071939	1072016	.	+	1	ID=Gj7P10T4.1:cds;Parent=Gj7P10T4.1;
qBSBN7-1 & qSI7	Gardenia7	CDS	1072113	1073013	.	+	1	ID=Gj7P10T4.1:cds;Parent=Gj7P10T4.1;
qBSBN7-1 & qSI7	Gardenia7	CDS	1073111	1073209	.	+	0	ID=Gj7P10T4.1:cds;Parent=Gj7P10T4.1;
qBSBN7-1 & qSI7	Gardenia7	CDS	1073302	1073367	.	+	0	ID=Gj7P10T4.1:cds;Parent=Gj7P10T4.1;
qBSBN7-1 & qSI7	Gardenia7	CDS	1073997	1074062	.	+	0	ID=Gj7P10T4.1:cds;Parent=Gj7P10T4.1;
qBSBN7-1 & qSI7	Gardenia7	CDS	1074174	1074464	.	+	0	ID=Gj7P10T4.1:cds;Parent=Gj7P10T4.1;
qBSBN7-1 & qSI7	Gardenia7	CDS	1074605	1074700	.	+	0	ID=Gj7P10T4.1:cds;Parent=Gj7P10T4.1;
qBSBN7-1 & qSI7	Gardenia7	gene	1025451	1035365	.	-	.	ID=Gj7P10T6;Name=Gj7P10T6;Alias=Gj7P10T6;
qBSBN7-1 & qSI7	Gardenia7	mRNA	1025451	1035365	.	-	.	ID=Gj7P10T6.1;Parent=Gj7P10T6;Name=Gj7P10T6.1;Alias=Gj7P10T6.1;_AED=0.16;_QI=0|0|0|0.33|1|1|3|0|355;_eAED=0.16;
qBSBN7-1 & qSI7	Gardenia7	exon	1025451	1025526	.	-	.	ID=Gj7P10T6.1:exon:217;Parent=Gj7P10T6.1;
qBSBN7-1 & qSI7	Gardenia7	exon	1025608	1025752	.	-	.	ID=Gj7P10T6.1:exon:216;Parent=Gj7P10T6.1;
qBSBN7-1 & qSI7	Gardenia7	exon	1034519	1035365	.	-	.	ID=Gj7P10T6.1:exon:215;Parent=Gj7P10T6.1;
qBSBN7-1 & qSI7	Gardenia7	CDS	1034519	1035365	.	-	0	ID=Gj7P10T6.1:cds;Parent=Gj7P10T6.1;
qBSBN7-1 & qSI7	Gardenia7	CDS	1025608	1025752	.	-	2	ID=Gj7P10T6.1:cds;Parent=Gj7P10T6.1;
qBSBN7-1 & qSI7	Gardenia7	CDS	1025451	1025526	.	-	1	ID=Gj7P10T6.1:cds;Parent=Gj7P10T6.1;
qBSBN7-1 & qSI7	Gardenia7	gene	1169133	1170998	.	+	.	ID=Gj7A11T19;Name=Gj7A11T19;Alias=Gj7A11T19;
qBSBN7-1 & qSI7	Gardenia7	mRNA	1169133	1170998	.	+	.	ID=Gj7A11T19.1;Parent=Gj7A11T19;Name=Gj7A11T19.1;Alias=Gj7A11T19.1;_AED=0.10;_QI=0|0.33|0|1|1|1|4|0|391;_eAED=0.10;
qBSBN7-1 & qSI7	Gardenia7	exon	1169133	1169386	.	+	.	ID=Gj7A11T19.1:exon:218;Parent=Gj7A11T19.1;
qBSBN7-1 & qSI7	Gardenia7	exon	1169478	1169901	.	+	.	ID=Gj7A11T19.1:exon:219;Parent=Gj7A11T19.1;
qBSBN7-1 & qSI7	Gardenia7	exon	1170103	1170408	.	+	.	ID=Gj7A11T19.1:exon:220;Parent=Gj7A11T19.1;
qBSBN7-1 & qSI7	Gardenia7	exon	1170807	1170998	.	+	.	ID=Gj7A11T19.1:exon:221;Parent=Gj7A11T19.1;
qBSBN7-1 & qSI7	Gardenia7	CDS	1169133	1169386	.	+	0	ID=Gj7A11T19.1:cds;Parent=Gj7A11T19.1;
qBSBN7-1 & qSI7	Gardenia7	CDS	1169478	1169901	.	+	1	ID=Gj7A11T19.1:cds;Parent=Gj7A11T19.1;
qBSBN7-1 & qSI7	Gardenia7	CDS	1170103	1170408	.	+	0	ID=Gj7A11T19.1:cds;Parent=Gj7A11T19.1;
qBSBN7-1 & qSI7	Gardenia7	CDS	1170807	1170998	.	+	0	ID=Gj7A11T19.1:cds;Parent=Gj7A11T19.1;
qBSBN7-1 & qSI7	Gardenia7	gene	1187745	1188832	.	+	.	ID=Gj7P11T6;Name=Gj7P11T6;Alias=Gj7P11T6;
qBSBN7-1 & qSI7	Gardenia7	mRNA	1187745	1188832	.	+	.	ID=Gj7P11T6.1;Parent=Gj7P11T6;Name=Gj7P11T6.1;Alias=Gj7P11T6.1;_AED=0.35;_QI=0|0|0|0.66|1|1|3|0|254;_eAED=0.35;
qBSBN7-1 & qSI7	Gardenia7	exon	1187745	1188071	.	+	.	ID=Gj7P11T6.1:exon:222;Parent=Gj7P11T6.1;
qBSBN7-1 & qSI7	Gardenia7	exon	1188232	1188391	.	+	.	ID=Gj7P11T6.1:exon:223;Parent=Gj7P11T6.1;
qBSBN7-1 & qSI7	Gardenia7	exon	1188555	1188832	.	+	.	ID=Gj7P11T6.1:exon:224;Parent=Gj7P11T6.1;
qBSBN7-1 & qSI7	Gardenia7	CDS	1187745	1188071	.	+	0	ID=Gj7P11T6.1:cds;Parent=Gj7P11T6.1;
qBSBN7-1 & qSI7	Gardenia7	CDS	1188232	1188391	.	+	0	ID=Gj7P11T6.1:cds;Parent=Gj7P11T6.1;
qBSBN7-1 & qSI7	Gardenia7	CDS	1188555	1188832	.	+	2	ID=Gj7P11T6.1:cds;Parent=Gj7P11T6.1;
qBSBN7-1 & qSI7	Gardenia7	gene	1088947	1089333	.	-	.	ID=Gj7P11T2;Name=Gj7P11T2;Alias=Gj7P11T2;
qBSBN7-1 & qSI7	Gardenia7	mRNA	1088947	1089333	.	-	.	ID=Gj7P11T2.1;Parent=Gj7P11T2;Name=Gj7P11T2.1;Alias=Gj7P11T2.1;_AED=0.44;_QI=0|-1|0|1|-1|1|1|0|128;_eAED=0.47;
qBSBN7-1 & qSI7	Gardenia7	exon	1088947	1089333	.	-	.	ID=Gj7P11T2.1:exon:225;Parent=Gj7P11T2.1;
qBSBN7-1 & qSI7	Gardenia7	CDS	1088947	1089333	.	-	0	ID=Gj7P11T2.1:cds;Parent=Gj7P11T2.1;
qBSBN7-1 & qSI7	Gardenia7	gene	1094927	1098124	.	-	.	ID=Gj7A11T20;Name=Gj7A11T20;Alias=Gj7A11T20;
qBSBN7-1 & qSI7	Gardenia7	mRNA	1094927	1098124	.	-	.	ID=Gj7A11T20.1;Parent=Gj7A11T20;Name=Gj7A11T20.1;Alias=Gj7A11T20.1;_AED=0.25;_QI=0|0|0|0.85|1|1|7|0|652;_eAED=0.26;
qBSBN7-1 & qSI7	Gardenia7	exon	1094927	1095090	.	-	.	ID=Gj7A11T20.1:exon:232;Parent=Gj7A11T20.1;
qBSBN7-1 & qSI7	Gardenia7	exon	1095181	1095421	.	-	.	ID=Gj7A11T20.1:exon:231;Parent=Gj7A11T20.1;
qBSBN7-1 & qSI7	Gardenia7	exon	1095981	1096324	.	-	.	ID=Gj7A11T20.1:exon:230;Parent=Gj7A11T20.1;
qBSBN7-1 & qSI7	Gardenia7	exon	1096385	1096622	.	-	.	ID=Gj7A11T20.1:exon:229;Parent=Gj7A11T20.1;
qBSBN7-1 & qSI7	Gardenia7	exon	1096741	1097423	.	-	.	ID=Gj7A11T20.1:exon:228;Parent=Gj7A11T20.1;
qBSBN7-1 & qSI7	Gardenia7	exon	1097498	1097704	.	-	.	ID=Gj7A11T20.1:exon:227;Parent=Gj7A11T20.1;
qBSBN7-1 & qSI7	Gardenia7	exon	1098043	1098124	.	-	.	ID=Gj7A11T20.1:exon:226;Parent=Gj7A11T20.1;
qBSBN7-1 & qSI7	Gardenia7	CDS	1098043	1098124	.	-	0	ID=Gj7A11T20.1:cds;Parent=Gj7A11T20.1;
qBSBN7-1 & qSI7	Gardenia7	CDS	1097498	1097704	.	-	2	ID=Gj7A11T20.1:cds;Parent=Gj7A11T20.1;
qBSBN7-1 & qSI7	Gardenia7	CDS	1096741	1097423	.	-	2	ID=Gj7A11T20.1:cds;Parent=Gj7A11T20.1;
qBSBN7-1 & qSI7	Gardenia7	CDS	1096385	1096622	.	-	0	ID=Gj7A11T20.1:cds;Parent=Gj7A11T20.1;
qBSBN7-1 & qSI7	Gardenia7	CDS	1095981	1096324	.	-	2	ID=Gj7A11T20.1:cds;Parent=Gj7A11T20.1;
qBSBN7-1 & qSI7	Gardenia7	CDS	1095181	1095421	.	-	0	ID=Gj7A11T20.1:cds;Parent=Gj7A11T20.1;
qBSBN7-1 & qSI7	Gardenia7	CDS	1094927	1095090	.	-	2	ID=Gj7A11T20.1:cds;Parent=Gj7A11T20.1;
qBSBN7-1 & qSI7	Gardenia7	gene	1203513	1207456	.	+	.	ID=Gj7A12T19;Name=Gj7A12T19;Alias=Gj7A12T19;
qBSBN7-1 & qSI7	Gardenia7	mRNA	1203513	1207456	.	+	.	ID=Gj7A12T19.1;Parent=Gj7A12T19;Name=Gj7A12T19.1;Alias=Gj7A12T19.1;_AED=0.15;_QI=0|0.57|0.62|1|0.85|0.87|8|0|496;_eAED=0.15;
qBSBN7-1 & qSI7	Gardenia7	exon	1203513	1203692	.	+	.	ID=Gj7A12T19.1:exon:233;Parent=Gj7A12T19.1;
qBSBN7-1 & qSI7	Gardenia7	exon	1203786	1203874	.	+	.	ID=Gj7A12T19.1:exon:234;Parent=Gj7A12T19.1;
qBSBN7-1 & qSI7	Gardenia7	exon	1203997	1204192	.	+	.	ID=Gj7A12T19.1:exon:235;Parent=Gj7A12T19.1;
qBSBN7-1 & qSI7	Gardenia7	exon	1204802	1204887	.	+	.	ID=Gj7A12T19.1:exon:236;Parent=Gj7A12T19.1;
qBSBN7-1 & qSI7	Gardenia7	exon	1204968	1205070	.	+	.	ID=Gj7A12T19.1:exon:237;Parent=Gj7A12T19.1;
qBSBN7-1 & qSI7	Gardenia7	exon	1205261	1205358	.	+	.	ID=Gj7A12T19.1:exon:238;Parent=Gj7A12T19.1;
qBSBN7-1 & qSI7	Gardenia7	exon	1205468	1205897	.	+	.	ID=Gj7A12T19.1:exon:239;Parent=Gj7A12T19.1;
qBSBN7-1 & qSI7	Gardenia7	exon	1207148	1207456	.	+	.	ID=Gj7A12T19.1:exon:240;Parent=Gj7A12T19.1;
qBSBN7-1 & qSI7	Gardenia7	CDS	1203513	1203692	.	+	0	ID=Gj7A12T19.1:cds;Parent=Gj7A12T19.1;
qBSBN7-1 & qSI7	Gardenia7	CDS	1203786	1203874	.	+	0	ID=Gj7A12T19.1:cds;Parent=Gj7A12T19.1;
qBSBN7-1 & qSI7	Gardenia7	CDS	1203997	1204192	.	+	1	ID=Gj7A12T19.1:cds;Parent=Gj7A12T19.1;
qBSBN7-1 & qSI7	Gardenia7	CDS	1204802	1204887	.	+	0	ID=Gj7A12T19.1:cds;Parent=Gj7A12T19.1;
qBSBN7-1 & qSI7	Gardenia7	CDS	1204968	1205070	.	+	1	ID=Gj7A12T19.1:cds;Parent=Gj7A12T19.1;
qBSBN7-1 & qSI7	Gardenia7	CDS	1205261	1205358	.	+	0	ID=Gj7A12T19.1:cds;Parent=Gj7A12T19.1;
qBSBN7-1 & qSI7	Gardenia7	CDS	1205468	1205897	.	+	1	ID=Gj7A12T19.1:cds;Parent=Gj7A12T19.1;
qBSBN7-1 & qSI7	Gardenia7	CDS	1207148	1207456	.	+	0	ID=Gj7A12T19.1:cds;Parent=Gj7A12T19.1;
qBSBN7-1 & qSI7	Gardenia7	gene	1223967	1224730	.	+	.	ID=Gj7A12T20;Name=Gj7A12T20;Alias=Gj7A12T20;
qBSBN7-1 & qSI7	Gardenia7	mRNA	1223967	1224730	.	+	.	ID=Gj7A12T20.1;Parent=Gj7A12T20;Name=Gj7A12T20.1;Alias=Gj7A12T20.1;_AED=0.47;_QI=0|0|0|0.66|0|0.33|3|0|105;_eAED=0.55;
qBSBN7-1 & qSI7	Gardenia7	exon	1223967	1224011	.	+	.	ID=Gj7A12T20.1:exon:241;Parent=Gj7A12T20.1;
qBSBN7-1 & qSI7	Gardenia7	exon	1224233	1224324	.	+	.	ID=Gj7A12T20.1:exon:242;Parent=Gj7A12T20.1;
qBSBN7-1 & qSI7	Gardenia7	exon	1224550	1224730	.	+	.	ID=Gj7A12T20.1:exon:243;Parent=Gj7A12T20.1;
qBSBN7-1 & qSI7	Gardenia7	CDS	1223967	1224011	.	+	0	ID=Gj7A12T20.1:cds;Parent=Gj7A12T20.1;
qBSBN7-1 & qSI7	Gardenia7	CDS	1224233	1224324	.	+	0	ID=Gj7A12T20.1:cds;Parent=Gj7A12T20.1;
qBSBN7-1 & qSI7	Gardenia7	CDS	1224550	1224730	.	+	1	ID=Gj7A12T20.1:cds;Parent=Gj7A12T20.1;
qBSBN7-1 & qSI7	Gardenia7	gene	1230755	1236989	.	+	.	ID=Gj7P12T4;Name=Gj7P12T4;Alias=Gj7P12T4;
qBSBN7-1 & qSI7	Gardenia7	mRNA	1230755	1236989	.	+	.	ID=Gj7P12T4.1;Parent=Gj7P12T4;Name=Gj7P12T4.1;Alias=Gj7P12T4.1;_AED=0.64;_QI=387|0|0|0.5|1|1|4|0|150;_eAED=0.97;
qBSBN7-1 & qSI7	Gardenia7	exon	1230755	1230936	.	+	.	ID=Gj7P12T4.1:exon:244;Parent=Gj7P12T4.1;
qBSBN7-1 & qSI7	Gardenia7	exon	1233899	1234239	.	+	.	ID=Gj7P12T4.1:exon:245;Parent=Gj7P12T4.1;
qBSBN7-1 & qSI7	Gardenia7	exon	1234397	1234448	.	+	.	ID=Gj7P12T4.1:exon:246;Parent=Gj7P12T4.1;
qBSBN7-1 & qSI7	Gardenia7	exon	1236725	1236989	.	+	.	ID=Gj7P12T4.1:exon:247;Parent=Gj7P12T4.1;
qBSBN7-1 & qSI7	Gardenia7	five_prime_UTR	1230755	1230936	.	+	.	ID=Gj7P12T4.1:five_prime_utr;Parent=Gj7P12T4.1;
qBSBN7-1 & qSI7	Gardenia7	five_prime_UTR	1233899	1234103	.	+	.	ID=Gj7P12T4.1:five_prime_utr;Parent=Gj7P12T4.1;
qBSBN7-1 & qSI7	Gardenia7	CDS	1234104	1234239	.	+	0	ID=Gj7P12T4.1:cds;Parent=Gj7P12T4.1;
qBSBN7-1 & qSI7	Gardenia7	CDS	1234397	1234448	.	+	2	ID=Gj7P12T4.1:cds;Parent=Gj7P12T4.1;
qBSBN7-1 & qSI7	Gardenia7	CDS	1236725	1236989	.	+	1	ID=Gj7P12T4.1:cds;Parent=Gj7P12T4.1;
qBSBN7-1 & qSI7	Gardenia7	gene	1259034	1259606	.	+	.	ID=Gj7P12T5;Name=Gj7P12T5;Alias=Gj7P12T5;
qBSBN7-1 & qSI7	Gardenia7	mRNA	1259034	1259606	.	+	.	ID=Gj7P12T5.1;Parent=Gj7P12T5;Name=Gj7P12T5.1;Alias=Gj7P12T5.1;_AED=0.13;_QI=0|-1|0|1|-1|1|1|0|190;_eAED=0.13;
qBSBN7-1 & qSI7	Gardenia7	exon	1259034	1259606	.	+	.	ID=Gj7P12T5.1:exon:248;Parent=Gj7P12T5.1;
qBSBN7-1 & qSI7	Gardenia7	CDS	1259034	1259606	.	+	0	ID=Gj7P12T5.1:cds;Parent=Gj7P12T5.1;
qBSBN7-1 & qSI7	Gardenia7	gene	1219173	1219301	.	-	.	ID=Gj7X12T16;Name=Gj7X12T16;Alias=Gj7X12T16;
qBSBN7-1 & qSI7	Gardenia7	mRNA	1219173	1219301	.	-	.	ID=Gj7X12T16.1;Parent=Gj7X12T16;Name=Gj7X12T16.1;Alias=Gj7X12T16.1;_AED=0.00;_QI=0|-1|0|1|-1|0|1|0|43;_eAED=0.00;score=129;
qBSBN7-1 & qSI7	Gardenia7	exon	1219173	1219301	.	-	.	ID=Gj7X12T16.1:exon:249;Parent=Gj7X12T16.1;
qBSBN7-1 & qSI7	Gardenia7	CDS	1219173	1219301	.	-	0	ID=Gj7X12T16.1:cds;Parent=Gj7X12T16.1;
qBSBN7-1 & qSI7	Gardenia7	gene	1260200	1260328	.	-	.	ID=Gj7X12T18;Name=Gj7X12T18;Alias=Gj7X12T18;
qBSBN7-1 & qSI7	Gardenia7	mRNA	1260200	1260328	.	-	.	ID=Gj7X12T18.1;Parent=Gj7X12T18;Name=Gj7X12T18.1;Alias=Gj7X12T18.1;_AED=0.22;_QI=0|-1|0|1|-1|0|1|0|42;_eAED=1.00;score=129;
qBSBN7-1 & qSI7	Gardenia7	exon	1260200	1260328	.	-	.	ID=Gj7X12T18.1:exon:250;Parent=Gj7X12T18.1;
qBSBN7-1 & qSI7	Gardenia7	CDS	1260200	1260328	.	-	0	ID=Gj7X12T18.1:cds;Parent=Gj7X12T18.1;
qBSBN7-1 & qSI7	Gardenia7	gene	1307720	1311196	.	+	.	ID=Gj7A13T25;Name=Gj7A13T25;Alias=Gj7A13T25;
qBSBN7-1 & qSI7	Gardenia7	mRNA	1307720	1311196	.	+	.	ID=Gj7A13T25.1;Parent=Gj7A13T25;Name=Gj7A13T25.1;Alias=Gj7A13T25.1;_AED=0.22;_QI=34|1|1|1|1|1|4|0|325;_eAED=0.22;
qBSBN7-1 & qSI7	Gardenia7	exon	1307720	1307990	.	+	.	ID=Gj7A13T25.1:exon:251;Parent=Gj7A13T25.1;
qBSBN7-1 & qSI7	Gardenia7	exon	1308646	1308936	.	+	.	ID=Gj7A13T25.1:exon:252;Parent=Gj7A13T25.1;
qBSBN7-1 & qSI7	Gardenia7	exon	1310303	1310551	.	+	.	ID=Gj7A13T25.1:exon:253;Parent=Gj7A13T25.1;
qBSBN7-1 & qSI7	Gardenia7	exon	1310996	1311196	.	+	.	ID=Gj7A13T25.1:exon:254;Parent=Gj7A13T25.1;
qBSBN7-1 & qSI7	Gardenia7	five_prime_UTR	1307720	1307753	.	+	.	ID=Gj7A13T25.1:five_prime_utr;Parent=Gj7A13T25.1;
qBSBN7-1 & qSI7	Gardenia7	CDS	1307754	1307990	.	+	0	ID=Gj7A13T25.1:cds;Parent=Gj7A13T25.1;
qBSBN7-1 & qSI7	Gardenia7	CDS	1308646	1308936	.	+	0	ID=Gj7A13T25.1:cds;Parent=Gj7A13T25.1;
qBSBN7-1 & qSI7	Gardenia7	CDS	1310303	1310551	.	+	0	ID=Gj7A13T25.1:cds;Parent=Gj7A13T25.1;
qBSBN7-1 & qSI7	Gardenia7	CDS	1310996	1311196	.	+	0	ID=Gj7A13T25.1:cds;Parent=Gj7A13T25.1;
qBSBN7-1 & qSI7	Gardenia7	gene	1314072	1324353	.	+	.	ID=Gj7A13T26;Name=Gj7A13T26;Alias=Gj7A13T26;
qBSBN7-1 & qSI7	Gardenia7	mRNA	1314072	1324353	.	+	.	ID=Gj7A13T26.1;Parent=Gj7A13T26;Name=Gj7A13T26.1;Alias=Gj7A13T26.1;_AED=0.62;_QI=0|0|0|0.2|1|1|5|0|284;_eAED=0.62;
qBSBN7-1 & qSI7	Gardenia7	exon	1314072	1314138	.	+	.	ID=Gj7A13T26.1:exon:255;Parent=Gj7A13T26.1;
qBSBN7-1 & qSI7	Gardenia7	exon	1314595	1315028	.	+	.	ID=Gj7A13T26.1:exon:256;Parent=Gj7A13T26.1;
qBSBN7-1 & qSI7	Gardenia7	exon	1323824	1323913	.	+	.	ID=Gj7A13T26.1:exon:257;Parent=Gj7A13T26.1;
qBSBN7-1 & qSI7	Gardenia7	exon	1323999	1324146	.	+	.	ID=Gj7A13T26.1:exon:258;Parent=Gj7A13T26.1;
qBSBN7-1 & qSI7	Gardenia7	exon	1324238	1324353	.	+	.	ID=Gj7A13T26.1:exon:259;Parent=Gj7A13T26.1;
qBSBN7-1 & qSI7	Gardenia7	CDS	1314072	1314138	.	+	0	ID=Gj7A13T26.1:cds;Parent=Gj7A13T26.1;
qBSBN7-1 & qSI7	Gardenia7	CDS	1314595	1315028	.	+	2	ID=Gj7A13T26.1:cds;Parent=Gj7A13T26.1;
qBSBN7-1 & qSI7	Gardenia7	CDS	1323824	1323913	.	+	0	ID=Gj7A13T26.1:cds;Parent=Gj7A13T26.1;
qBSBN7-1 & qSI7	Gardenia7	CDS	1323999	1324146	.	+	0	ID=Gj7A13T26.1:cds;Parent=Gj7A13T26.1;
qBSBN7-1 & qSI7	Gardenia7	CDS	1324238	1324353	.	+	2	ID=Gj7A13T26.1:cds;Parent=Gj7A13T26.1;
qBSBN7-1 & qSI7	Gardenia7	gene	1329774	1332381	.	-	.	ID=Gj7A13T27;Name=Gj7A13T27;Alias=Gj7A13T27;
qBSBN7-1 & qSI7	Gardenia7	mRNA	1329774	1332381	.	-	.	ID=Gj7A13T27.1;Parent=Gj7A13T27;Name=Gj7A13T27.1;Alias=Gj7A13T27.1;_AED=0.15;_QI=0|1|1|1|1|1|8|0|505;_eAED=0.15;
qBSBN7-1 & qSI7	Gardenia7	exon	1329774	1329845	.	-	.	ID=Gj7A13T27.1:exon:267;Parent=Gj7A13T27.1;
qBSBN7-1 & qSI7	Gardenia7	exon	1329936	1330022	.	-	.	ID=Gj7A13T27.1:exon:266;Parent=Gj7A13T27.1;
qBSBN7-1 & qSI7	Gardenia7	exon	1330114	1330232	.	-	.	ID=Gj7A13T27.1:exon:265;Parent=Gj7A13T27.1;
qBSBN7-1 & qSI7	Gardenia7	exon	1330316	1330554	.	-	.	ID=Gj7A13T27.1:exon:264;Parent=Gj7A13T27.1;
qBSBN7-1 & qSI7	Gardenia7	exon	1330650	1330706	.	-	.	ID=Gj7A13T27.1:exon:263;Parent=Gj7A13T27.1;
qBSBN7-1 & qSI7	Gardenia7	exon	1330779	1330865	.	-	.	ID=Gj7A13T27.1:exon:262;Parent=Gj7A13T27.1;
qBSBN7-1 & qSI7	Gardenia7	exon	1330948	1331492	.	-	.	ID=Gj7A13T27.1:exon:261;Parent=Gj7A13T27.1;
qBSBN7-1 & qSI7	Gardenia7	exon	1332070	1332381	.	-	.	ID=Gj7A13T27.1:exon:260;Parent=Gj7A13T27.1;
qBSBN7-1 & qSI7	Gardenia7	CDS	1332070	1332381	.	-	0	ID=Gj7A13T27.1:cds;Parent=Gj7A13T27.1;
qBSBN7-1 & qSI7	Gardenia7	CDS	1330948	1331492	.	-	0	ID=Gj7A13T27.1:cds;Parent=Gj7A13T27.1;
qBSBN7-1 & qSI7	Gardenia7	CDS	1330779	1330865	.	-	1	ID=Gj7A13T27.1:cds;Parent=Gj7A13T27.1;
qBSBN7-1 & qSI7	Gardenia7	CDS	1330650	1330706	.	-	1	ID=Gj7A13T27.1:cds;Parent=Gj7A13T27.1;
qBSBN7-1 & qSI7	Gardenia7	CDS	1330316	1330554	.	-	1	ID=Gj7A13T27.1:cds;Parent=Gj7A13T27.1;
qBSBN7-1 & qSI7	Gardenia7	CDS	1330114	1330232	.	-	2	ID=Gj7A13T27.1:cds;Parent=Gj7A13T27.1;
qBSBN7-1 & qSI7	Gardenia7	CDS	1329936	1330022	.	-	0	ID=Gj7A13T27.1:cds;Parent=Gj7A13T27.1;
qBSBN7-1 & qSI7	Gardenia7	CDS	1329774	1329845	.	-	0	ID=Gj7A13T27.1:cds;Parent=Gj7A13T27.1;
qBSBN7-1 & qSI7	Gardenia7	gene	1389643	1392612	.	-	.	ID=Gj7P14T1;Name=Gj7P14T1;Alias=Gj7P14T1;
qBSBN7-1 & qSI7	Gardenia7	mRNA	1389643	1392612	.	-	.	ID=Gj7P14T1.1;Parent=Gj7P14T1;Name=Gj7P14T1.1;Alias=Gj7P14T1.1;_AED=0.19;_QI=0|0.33|0|1|1|1|4|0|453;_eAED=0.19;
qBSBN7-1 & qSI7	Gardenia7	exon	1389643	1389927	.	-	.	ID=Gj7P14T1.1:exon:271;Parent=Gj7P14T1.1;
qBSBN7-1 & qSI7	Gardenia7	exon	1390686	1390778	.	-	.	ID=Gj7P14T1.1:exon:270;Parent=Gj7P14T1.1;
qBSBN7-1 & qSI7	Gardenia7	exon	1390894	1391567	.	-	.	ID=Gj7P14T1.1:exon:269;Parent=Gj7P14T1.1;
qBSBN7-1 & qSI7	Gardenia7	exon	1392303	1392612	.	-	.	ID=Gj7P14T1.1:exon:268;Parent=Gj7P14T1.1;
qBSBN7-1 & qSI7	Gardenia7	CDS	1392303	1392612	.	-	0	ID=Gj7P14T1.1:cds;Parent=Gj7P14T1.1;
qBSBN7-1 & qSI7	Gardenia7	CDS	1390894	1391567	.	-	2	ID=Gj7P14T1.1:cds;Parent=Gj7P14T1.1;
qBSBN7-1 & qSI7	Gardenia7	CDS	1390686	1390778	.	-	0	ID=Gj7P14T1.1:cds;Parent=Gj7P14T1.1;
qBSBN7-1 & qSI7	Gardenia7	CDS	1389643	1389927	.	-	0	ID=Gj7P14T1.1:cds;Parent=Gj7P14T1.1;
qBSBN7-1 & qSI7	Gardenia7	gene	1394179	1394313	.	-	.	ID=Gj7X14T24;Name=Gj7X14T24;Alias=Gj7X14T24;
qBSBN7-1 & qSI7	Gardenia7	mRNA	1394179	1394313	.	-	.	ID=Gj7X14T24.1;Parent=Gj7X14T24;Name=Gj7X14T24.1;Alias=Gj7X14T24.1;_AED=0.03;_QI=0|-1|0|1|-1|0|1|0|45;_eAED=0.03;score=135;
qBSBN7-1 & qSI7	Gardenia7	exon	1394179	1394313	.	-	.	ID=Gj7X14T24.1:exon:272;Parent=Gj7X14T24.1;
qBSBN7-1 & qSI7	Gardenia7	CDS	1394179	1394313	.	-	0	ID=Gj7X14T24.1:cds;Parent=Gj7X14T24.1;
qBSBN7-1 & qSI7	Gardenia7	gene	1551090	1551509	.	+	.	ID=Gj7X15T8;Name=Gj7X15T8;Alias=Gj7X15T8;
qBSBN7-1 & qSI7	Gardenia7	mRNA	1551090	1551509	.	+	.	ID=Gj7X15T8.1;Parent=Gj7X15T8;Name=Gj7X15T8.1;Alias=Gj7X15T8.1;_AED=0.00;_QI=0|-1|0|1|-1|0|1|0|139;_eAED=0.00;score=420;
qBSBN7-1 & qSI7	Gardenia7	exon	1551090	1551509	.	+	.	ID=Gj7X15T8.1:exon:273;Parent=Gj7X15T8.1;
qBSBN7-1 & qSI7	Gardenia7	CDS	1551090	1551509	.	+	0	ID=Gj7X15T8.1:cds;Parent=Gj7X15T8.1;
qBSBN7-1 & qSI7	Gardenia7	gene	1555692	1557620	.	+	.	ID=Gj7P15T3;Name=Gj7P15T3;Alias=Gj7P15T3;
qBSBN7-1 & qSI7	Gardenia7	mRNA	1555692	1557620	.	+	.	ID=Gj7P15T3.1;Parent=Gj7P15T3;Name=Gj7P15T3.1;Alias=Gj7P15T3.1;_AED=0.09;_QI=0|-1|0|1|-1|1|1|0|642;_eAED=0.09;
qBSBN7-1 & qSI7	Gardenia7	exon	1555692	1557620	.	+	.	ID=Gj7P15T3.1:exon:274;Parent=Gj7P15T3.1;
qBSBN7-1 & qSI7	Gardenia7	CDS	1555692	1557620	.	+	0	ID=Gj7P15T3.1:cds;Parent=Gj7P15T3.1;
qBSBN7-1 & qSI7	Gardenia7	gene	1557829	1560284	.	+	.	ID=Gj7A15T44;Name=Gj7A15T44;Alias=Gj7A15T44;
qBSBN7-1 & qSI7	Gardenia7	mRNA	1557829	1560284	.	+	.	ID=Gj7A15T44.1;Parent=Gj7A15T44;Name=Gj7A15T44.1;Alias=Gj7A15T44.1;_AED=0.75;_QI=0|0|0|0.25|1|1|4|0|117;_eAED=0.75;
qBSBN7-1 & qSI7	Gardenia7	exon	1557829	1558004	.	+	.	ID=Gj7A15T44.1:exon:275;Parent=Gj7A15T44.1;
qBSBN7-1 & qSI7	Gardenia7	exon	1558912	1558974	.	+	.	ID=Gj7A15T44.1:exon:276;Parent=Gj7A15T44.1;
qBSBN7-1 & qSI7	Gardenia7	exon	1559675	1559734	.	+	.	ID=Gj7A15T44.1:exon:277;Parent=Gj7A15T44.1;
qBSBN7-1 & qSI7	Gardenia7	exon	1560230	1560284	.	+	.	ID=Gj7A15T44.1:exon:278;Parent=Gj7A15T44.1;
qBSBN7-1 & qSI7	Gardenia7	CDS	1557829	1558004	.	+	0	ID=Gj7A15T44.1:cds;Parent=Gj7A15T44.1;
qBSBN7-1 & qSI7	Gardenia7	CDS	1558912	1558974	.	+	1	ID=Gj7A15T44.1:cds;Parent=Gj7A15T44.1;
qBSBN7-1 & qSI7	Gardenia7	CDS	1559675	1559734	.	+	1	ID=Gj7A15T44.1:cds;Parent=Gj7A15T44.1;
qBSBN7-1 & qSI7	Gardenia7	CDS	1560230	1560284	.	+	1	ID=Gj7A15T44.1:cds;Parent=Gj7A15T44.1;
qBSBN7-1 & qSI7	Gardenia7	gene	1587955	1589326	.	+	.	ID=Gj7A15T45;Name=Gj7A15T45;Alias=Gj7A15T45;
qBSBN7-1 & qSI7	Gardenia7	mRNA	1587955	1589326	.	+	.	ID=Gj7A15T45.1;Parent=Gj7A15T45;Name=Gj7A15T45.1;Alias=Gj7A15T45.1;_AED=0.49;_QI=0|0|0|0.71|0.83|0.71|7|0|272;_eAED=0.60;
qBSBN7-1 & qSI7	Gardenia7	exon	1587955	1588081	.	+	.	ID=Gj7A15T45.1:exon:279;Parent=Gj7A15T45.1;
qBSBN7-1 & qSI7	Gardenia7	exon	1588149	1588261	.	+	.	ID=Gj7A15T45.1:exon:280;Parent=Gj7A15T45.1;
qBSBN7-1 & qSI7	Gardenia7	exon	1588346	1588447	.	+	.	ID=Gj7A15T45.1:exon:281;Parent=Gj7A15T45.1;
qBSBN7-1 & qSI7	Gardenia7	exon	1588527	1588636	.	+	.	ID=Gj7A15T45.1:exon:282;Parent=Gj7A15T45.1;
qBSBN7-1 & qSI7	Gardenia7	exon	1588774	1588887	.	+	.	ID=Gj7A15T45.1:exon:283;Parent=Gj7A15T45.1;
qBSBN7-1 & qSI7	Gardenia7	exon	1588978	1589078	.	+	.	ID=Gj7A15T45.1:exon:284;Parent=Gj7A15T45.1;
qBSBN7-1 & qSI7	Gardenia7	exon	1589175	1589326	.	+	.	ID=Gj7A15T45.1:exon:285;Parent=Gj7A15T45.1;
qBSBN7-1 & qSI7	Gardenia7	CDS	1587955	1588081	.	+	0	ID=Gj7A15T45.1:cds;Parent=Gj7A15T45.1;
qBSBN7-1 & qSI7	Gardenia7	CDS	1588149	1588261	.	+	2	ID=Gj7A15T45.1:cds;Parent=Gj7A15T45.1;
qBSBN7-1 & qSI7	Gardenia7	CDS	1588346	1588447	.	+	0	ID=Gj7A15T45.1:cds;Parent=Gj7A15T45.1;
qBSBN7-1 & qSI7	Gardenia7	CDS	1588527	1588636	.	+	0	ID=Gj7A15T45.1:cds;Parent=Gj7A15T45.1;
qBSBN7-1 & qSI7	Gardenia7	CDS	1588774	1588887	.	+	1	ID=Gj7A15T45.1:cds;Parent=Gj7A15T45.1;
qBSBN7-1 & qSI7	Gardenia7	CDS	1588978	1589078	.	+	1	ID=Gj7A15T45.1:cds;Parent=Gj7A15T45.1;
qBSBN7-1 & qSI7	Gardenia7	CDS	1589175	1589326	.	+	2	ID=Gj7A15T45.1:cds;Parent=Gj7A15T45.1;
qBSBN7-1 & qSI7	Gardenia7	gene	1520553	1520992	.	-	.	ID=Gj7A15T46;Name=Gj7A15T46;Alias=Gj7A15T46;
qBSBN7-1 & qSI7	Gardenia7	mRNA	1520553	1520992	.	-	.	ID=Gj7A15T46.1;Parent=Gj7A15T46;Name=Gj7A15T46.1;Alias=Gj7A15T46.1;_AED=0.41;_QI=0|0|0|1|0|0|2|0|68;_eAED=0.42;
qBSBN7-1 & qSI7	Gardenia7	exon	1520553	1520660	.	-	.	ID=Gj7A15T46.1:exon:287;Parent=Gj7A15T46.1;
qBSBN7-1 & qSI7	Gardenia7	exon	1520894	1520992	.	-	.	ID=Gj7A15T46.1:exon:286;Parent=Gj7A15T46.1;
qBSBN7-1 & qSI7	Gardenia7	CDS	1520894	1520992	.	-	0	ID=Gj7A15T46.1:cds;Parent=Gj7A15T46.1;
qBSBN7-1 & qSI7	Gardenia7	CDS	1520553	1520660	.	-	0	ID=Gj7A15T46.1:cds;Parent=Gj7A15T46.1;
qBSBN7-1 & qSI7	Gardenia7	gene	1523982	1538430	.	-	.	ID=Gj7P15T6;Name=Gj7P15T6;Alias=Gj7P15T6;
qBSBN7-1 & qSI7	Gardenia7	mRNA	1523982	1538430	.	-	.	ID=Gj7P15T6.1;Parent=Gj7P15T6;Name=Gj7P15T6.1;Alias=Gj7P15T6.1;_AED=0.17;_QI=0|0|0|1|1|1|8|0|426;_eAED=0.17;
qBSBN7-1 & qSI7	Gardenia7	exon	1523982	1524053	.	-	.	ID=Gj7P15T6.1:exon:295;Parent=Gj7P15T6.1;
qBSBN7-1 & qSI7	Gardenia7	exon	1524139	1524225	.	-	.	ID=Gj7P15T6.1:exon:294;Parent=Gj7P15T6.1;
qBSBN7-1 & qSI7	Gardenia7	exon	1524314	1524432	.	-	.	ID=Gj7P15T6.1:exon:293;Parent=Gj7P15T6.1;
qBSBN7-1 & qSI7	Gardenia7	exon	1524518	1524606	.	-	.	ID=Gj7P15T6.1:exon:292;Parent=Gj7P15T6.1;
qBSBN7-1 & qSI7	Gardenia7	exon	1527655	1527711	.	-	.	ID=Gj7P15T6.1:exon:291;Parent=Gj7P15T6.1;
qBSBN7-1 & qSI7	Gardenia7	exon	1527786	1527831	.	-	.	ID=Gj7P15T6.1:exon:290;Parent=Gj7P15T6.1;
qBSBN7-1 & qSI7	Gardenia7	exon	1527958	1528459	.	-	.	ID=Gj7P15T6.1:exon:289;Parent=Gj7P15T6.1;
qBSBN7-1 & qSI7	Gardenia7	exon	1538122	1538430	.	-	.	ID=Gj7P15T6.1:exon:288;Parent=Gj7P15T6.1;
qBSBN7-1 & qSI7	Gardenia7	CDS	1538122	1538430	.	-	0	ID=Gj7P15T6.1:cds;Parent=Gj7P15T6.1;
qBSBN7-1 & qSI7	Gardenia7	CDS	1527958	1528459	.	-	0	ID=Gj7P15T6.1:cds;Parent=Gj7P15T6.1;
qBSBN7-1 & qSI7	Gardenia7	CDS	1527786	1527831	.	-	2	ID=Gj7P15T6.1:cds;Parent=Gj7P15T6.1;
qBSBN7-1 & qSI7	Gardenia7	CDS	1527655	1527711	.	-	1	ID=Gj7P15T6.1:cds;Parent=Gj7P15T6.1;
qBSBN7-1 & qSI7	Gardenia7	CDS	1524518	1524606	.	-	1	ID=Gj7P15T6.1:cds;Parent=Gj7P15T6.1;
qBSBN7-1 & qSI7	Gardenia7	CDS	1524314	1524432	.	-	2	ID=Gj7P15T6.1:cds;Parent=Gj7P15T6.1;
qBSBN7-1 & qSI7	Gardenia7	CDS	1524139	1524225	.	-	0	ID=Gj7P15T6.1:cds;Parent=Gj7P15T6.1;
qBSBN7-1 & qSI7	Gardenia7	CDS	1523982	1524053	.	-	0	ID=Gj7P15T6.1:cds;Parent=Gj7P15T6.1;
qBSBN7-1 & qSI7	Gardenia7	gene	1540096	1550939	.	-	.	ID=Gj7P15T7;Name=Gj7P15T7;Alias=Gj7P15T7;
qBSBN7-1 & qSI7	Gardenia7	mRNA	1540096	1550939	.	-	.	ID=Gj7P15T7.1;Parent=Gj7P15T7;Name=Gj7P15T7.1;Alias=Gj7P15T7.1;_AED=0.18;_QI=0|0.57|0.73|0.8|1|1|15|0|868;_eAED=0.18;
qBSBN7-1 & qSI7	Gardenia7	exon	1540096	1540300	.	-	.	ID=Gj7P15T7.1:exon:310;Parent=Gj7P15T7.1;
qBSBN7-1 & qSI7	Gardenia7	exon	1542333	1542523	.	-	.	ID=Gj7P15T7.1:exon:309;Parent=Gj7P15T7.1;
qBSBN7-1 & qSI7	Gardenia7	exon	1542785	1543908	.	-	.	ID=Gj7P15T7.1:exon:308;Parent=Gj7P15T7.1;
qBSBN7-1 & qSI7	Gardenia7	exon	1544014	1544161	.	-	.	ID=Gj7P15T7.1:exon:307;Parent=Gj7P15T7.1;
qBSBN7-1 & qSI7	Gardenia7	exon	1544873	1544899	.	-	.	ID=Gj7P15T7.1:exon:306;Parent=Gj7P15T7.1;
qBSBN7-1 & qSI7	Gardenia7	exon	1545051	1545126	.	-	.	ID=Gj7P15T7.1:exon:305;Parent=Gj7P15T7.1;
qBSBN7-1 & qSI7	Gardenia7	exon	1546076	1546198	.	-	.	ID=Gj7P15T7.1:exon:304;Parent=Gj7P15T7.1;
qBSBN7-1 & qSI7	Gardenia7	exon	1547039	1547130	.	-	.	ID=Gj7P15T7.1:exon:303;Parent=Gj7P15T7.1;
qBSBN7-1 & qSI7	Gardenia7	exon	1547838	1547896	.	-	.	ID=Gj7P15T7.1:exon:302;Parent=Gj7P15T7.1;
qBSBN7-1 & qSI7	Gardenia7	exon	1549255	1549339	.	-	.	ID=Gj7P15T7.1:exon:301;Parent=Gj7P15T7.1;
qBSBN7-1 & qSI7	Gardenia7	exon	1549448	1549606	.	-	.	ID=Gj7P15T7.1:exon:300;Parent=Gj7P15T7.1;
qBSBN7-1 & qSI7	Gardenia7	exon	1549696	1549752	.	-	.	ID=Gj7P15T7.1:exon:299;Parent=Gj7P15T7.1;
qBSBN7-1 & qSI7	Gardenia7	exon	1549852	1549950	.	-	.	ID=Gj7P15T7.1:exon:298;Parent=Gj7P15T7.1;
qBSBN7-1 & qSI7	Gardenia7	exon	1550621	1550733	.	-	.	ID=Gj7P15T7.1:exon:297;Parent=Gj7P15T7.1;
qBSBN7-1 & qSI7	Gardenia7	exon	1550891	1550939	.	-	.	ID=Gj7P15T7.1:exon:296;Parent=Gj7P15T7.1;
qBSBN7-1 & qSI7	Gardenia7	CDS	1550891	1550939	.	-	0	ID=Gj7P15T7.1:cds;Parent=Gj7P15T7.1;
qBSBN7-1 & qSI7	Gardenia7	CDS	1550621	1550733	.	-	2	ID=Gj7P15T7.1:cds;Parent=Gj7P15T7.1;
qBSBN7-1 & qSI7	Gardenia7	CDS	1549852	1549950	.	-	0	ID=Gj7P15T7.1:cds;Parent=Gj7P15T7.1;
qBSBN7-1 & qSI7	Gardenia7	CDS	1549696	1549752	.	-	0	ID=Gj7P15T7.1:cds;Parent=Gj7P15T7.1;
qBSBN7-1 & qSI7	Gardenia7	CDS	1549448	1549606	.	-	0	ID=Gj7P15T7.1:cds;Parent=Gj7P15T7.1;
qBSBN7-1 & qSI7	Gardenia7	CDS	1549255	1549339	.	-	0	ID=Gj7P15T7.1:cds;Parent=Gj7P15T7.1;
qBSBN7-1 & qSI7	Gardenia7	CDS	1547838	1547896	.	-	2	ID=Gj7P15T7.1:cds;Parent=Gj7P15T7.1;
qBSBN7-1 & qSI7	Gardenia7	CDS	1547039	1547130	.	-	0	ID=Gj7P15T7.1:cds;Parent=Gj7P15T7.1;
qBSBN7-1 & qSI7	Gardenia7	CDS	1546076	1546198	.	-	1	ID=Gj7P15T7.1:cds;Parent=Gj7P15T7.1;
qBSBN7-1 & qSI7	Gardenia7	CDS	1545051	1545126	.	-	1	ID=Gj7P15T7.1:cds;Parent=Gj7P15T7.1;
qBSBN7-1 & qSI7	Gardenia7	CDS	1544873	1544899	.	-	0	ID=Gj7P15T7.1:cds;Parent=Gj7P15T7.1;
qBSBN7-1 & qSI7	Gardenia7	CDS	1544014	1544161	.	-	0	ID=Gj7P15T7.1:cds;Parent=Gj7P15T7.1;
qBSBN7-1 & qSI7	Gardenia7	CDS	1542785	1543908	.	-	2	ID=Gj7P15T7.1:cds;Parent=Gj7P15T7.1;
qBSBN7-1 & qSI7	Gardenia7	CDS	1542333	1542523	.	-	0	ID=Gj7P15T7.1:cds;Parent=Gj7P15T7.1;
qBSBN7-1 & qSI7	Gardenia7	CDS	1540096	1540300	.	-	1	ID=Gj7P15T7.1:cds;Parent=Gj7P15T7.1;
qBSBN7-1 & qSI7	Gardenia7	gene	1648317	1649877	.	+	.	ID=Gj7A16T41;Name=Gj7A16T41;Alias=Gj7A16T41;
qBSBN7-1 & qSI7	Gardenia7	mRNA	1648317	1649877	.	+	.	ID=Gj7A16T41.1;Parent=Gj7A16T41;Name=Gj7A16T41.1;Alias=Gj7A16T41.1;_AED=0.08;_QI=0|0|0|1|1|1|2|0|470;_eAED=0.08;
qBSBN7-1 & qSI7	Gardenia7	exon	1648317	1649279	.	+	.	ID=Gj7A16T41.1:exon:311;Parent=Gj7A16T41.1;
qBSBN7-1 & qSI7	Gardenia7	exon	1649428	1649877	.	+	.	ID=Gj7A16T41.1:exon:312;Parent=Gj7A16T41.1;
qBSBN7-1 & qSI7	Gardenia7	CDS	1648317	1649279	.	+	0	ID=Gj7A16T41.1:cds;Parent=Gj7A16T41.1;
qBSBN7-1 & qSI7	Gardenia7	CDS	1649428	1649877	.	+	0	ID=Gj7A16T41.1:cds;Parent=Gj7A16T41.1;
qBSBN7-1 & qSI7	Gardenia7	gene	1651194	1651763	.	+	.	ID=Gj7P16T5;Name=Gj7P16T5;Alias=Gj7P16T5;
qBSBN7-1 & qSI7	Gardenia7	mRNA	1651194	1651763	.	+	.	ID=Gj7P16T5.1;Parent=Gj7P16T5;Name=Gj7P16T5.1;Alias=Gj7P16T5.1;_AED=0.28;_QI=0|0|0|1|1|1|2|0|100;_eAED=0.28;
qBSBN7-1 & qSI7	Gardenia7	exon	1651194	1651262	.	+	.	ID=Gj7P16T5.1:exon:313;Parent=Gj7P16T5.1;
qBSBN7-1 & qSI7	Gardenia7	exon	1651530	1651763	.	+	.	ID=Gj7P16T5.1:exon:314;Parent=Gj7P16T5.1;
qBSBN7-1 & qSI7	Gardenia7	CDS	1651194	1651262	.	+	0	ID=Gj7P16T5.1:cds;Parent=Gj7P16T5.1;
qBSBN7-1 & qSI7	Gardenia7	CDS	1651530	1651763	.	+	0	ID=Gj7P16T5.1:cds;Parent=Gj7P16T5.1;
qBSBN7-1 & qSI7	Gardenia7	gene	1678694	1678909	.	+	.	ID=Gj7X16T32;Name=Gj7X16T32;Alias=Gj7X16T32;
qBSBN7-1 & qSI7	Gardenia7	mRNA	1678694	1678909	.	+	.	ID=Gj7X16T32.1;Parent=Gj7X16T32;Name=Gj7X16T32.1;Alias=Gj7X16T32.1;_AED=0.14;_QI=0|-1|0|1|-1|0|1|0|71;_eAED=0.24;score=216;
qBSBN7-1 & qSI7	Gardenia7	exon	1678694	1678909	.	+	.	ID=Gj7X16T32.1:exon:315;Parent=Gj7X16T32.1;
qBSBN7-1 & qSI7	Gardenia7	CDS	1678694	1678909	.	+	0	ID=Gj7X16T32.1:cds;Parent=Gj7X16T32.1;
qBSBN7-1 & qSI7	Gardenia7	gene	1679155	1687164	.	+	.	ID=Gj7P16T8;Name=Gj7P16T8;Alias=Gj7P16T8;
qBSBN7-1 & qSI7	Gardenia7	mRNA	1679155	1687164	.	+	.	ID=Gj7P16T8.1;Parent=Gj7P16T8;Name=Gj7P16T8.1;Alias=Gj7P16T8.1;_AED=0.72;_QI=0|0|0|0.2|1|1|5|0|242;_eAED=0.72;
qBSBN7-1 & qSI7	Gardenia7	exon	1679155	1679185	.	+	.	ID=Gj7P16T8.1:exon:316;Parent=Gj7P16T8.1;
qBSBN7-1 & qSI7	Gardenia7	exon	1680001	1680080	.	+	.	ID=Gj7P16T8.1:exon:317;Parent=Gj7P16T8.1;
qBSBN7-1 & qSI7	Gardenia7	exon	1680253	1680387	.	+	.	ID=Gj7P16T8.1:exon:318;Parent=Gj7P16T8.1;
qBSBN7-1 & qSI7	Gardenia7	exon	1686587	1686870	.	+	.	ID=Gj7P16T8.1:exon:319;Parent=Gj7P16T8.1;
qBSBN7-1 & qSI7	Gardenia7	exon	1686966	1687164	.	+	.	ID=Gj7P16T8.1:exon:320;Parent=Gj7P16T8.1;
qBSBN7-1 & qSI7	Gardenia7	CDS	1679155	1679185	.	+	0	ID=Gj7P16T8.1:cds;Parent=Gj7P16T8.1;
qBSBN7-1 & qSI7	Gardenia7	CDS	1680001	1680080	.	+	2	ID=Gj7P16T8.1:cds;Parent=Gj7P16T8.1;
qBSBN7-1 & qSI7	Gardenia7	CDS	1680253	1680387	.	+	0	ID=Gj7P16T8.1:cds;Parent=Gj7P16T8.1;
qBSBN7-1 & qSI7	Gardenia7	CDS	1686587	1686870	.	+	0	ID=Gj7P16T8.1:cds;Parent=Gj7P16T8.1;
qBSBN7-1 & qSI7	Gardenia7	CDS	1686966	1687164	.	+	1	ID=Gj7P16T8.1:cds;Parent=Gj7P16T8.1;
qBSBN7-1 & qSI7	Gardenia7	gene	1590592	1596510	.	-	.	ID=Gj7P16T2;Name=Gj7P16T2;Alias=Gj7P16T2;
qBSBN7-1 & qSI7	Gardenia7	mRNA	1590592	1596510	.	-	.	ID=Gj7P16T2.1;Parent=Gj7P16T2;Name=Gj7P16T2.1;Alias=Gj7P16T2.1;_AED=0.10;_QI=0|0.71|0.87|0.87|1|1|8|0|401;_eAED=0.10;
qBSBN7-1 & qSI7	Gardenia7	exon	1590592	1590672	.	-	.	ID=Gj7P16T2.1:exon:328;Parent=Gj7P16T2.1;
qBSBN7-1 & qSI7	Gardenia7	exon	1591701	1591831	.	-	.	ID=Gj7P16T2.1:exon:327;Parent=Gj7P16T2.1;
qBSBN7-1 & qSI7	Gardenia7	exon	1592166	1592335	.	-	.	ID=Gj7P16T2.1:exon:326;Parent=Gj7P16T2.1;
qBSBN7-1 & qSI7	Gardenia7	exon	1592747	1592839	.	-	.	ID=Gj7P16T2.1:exon:325;Parent=Gj7P16T2.1;
qBSBN7-1 & qSI7	Gardenia7	exon	1593198	1593326	.	-	.	ID=Gj7P16T2.1:exon:324;Parent=Gj7P16T2.1;
qBSBN7-1 & qSI7	Gardenia7	exon	1594055	1594246	.	-	.	ID=Gj7P16T2.1:exon:323;Parent=Gj7P16T2.1;
qBSBN7-1 & qSI7	Gardenia7	exon	1594623	1594770	.	-	.	ID=Gj7P16T2.1:exon:322;Parent=Gj7P16T2.1;
qBSBN7-1 & qSI7	Gardenia7	exon	1596249	1596510	.	-	.	ID=Gj7P16T2.1:exon:321;Parent=Gj7P16T2.1;
qBSBN7-1 & qSI7	Gardenia7	CDS	1596249	1596510	.	-	0	ID=Gj7P16T2.1:cds;Parent=Gj7P16T2.1;
qBSBN7-1 & qSI7	Gardenia7	CDS	1594623	1594770	.	-	2	ID=Gj7P16T2.1:cds;Parent=Gj7P16T2.1;
qBSBN7-1 & qSI7	Gardenia7	CDS	1594055	1594246	.	-	1	ID=Gj7P16T2.1:cds;Parent=Gj7P16T2.1;
qBSBN7-1 & qSI7	Gardenia7	CDS	1593198	1593326	.	-	1	ID=Gj7P16T2.1:cds;Parent=Gj7P16T2.1;
qBSBN7-1 & qSI7	Gardenia7	CDS	1592747	1592839	.	-	1	ID=Gj7P16T2.1:cds;Parent=Gj7P16T2.1;
qBSBN7-1 & qSI7	Gardenia7	CDS	1592166	1592335	.	-	1	ID=Gj7P16T2.1:cds;Parent=Gj7P16T2.1;
qBSBN7-1 & qSI7	Gardenia7	CDS	1591701	1591831	.	-	2	ID=Gj7P16T2.1:cds;Parent=Gj7P16T2.1;
qBSBN7-1 & qSI7	Gardenia7	CDS	1590592	1590672	.	-	0	ID=Gj7P16T2.1:cds;Parent=Gj7P16T2.1;
qBSBN7-1 & qSI7	Gardenia7	gene	1600298	1605758	.	-	.	ID=Gj7A16T44;Name=Gj7A16T44;Alias=Gj7A16T44;
qBSBN7-1 & qSI7	Gardenia7	mRNA	1600298	1605758	.	-	.	ID=Gj7A16T44.1;Parent=Gj7A16T44;Name=Gj7A16T44.1;Alias=Gj7A16T44.1;_AED=0.04;_QI=0|1|0.85|1|1|1|7|0|645;_eAED=0.04;
qBSBN7-1 & qSI7	Gardenia7	exon	1600298	1600774	.	-	.	ID=Gj7A16T44.1:exon:335;Parent=Gj7A16T44.1;
qBSBN7-1 & qSI7	Gardenia7	exon	1601907	1602068	.	-	.	ID=Gj7A16T44.1:exon:334;Parent=Gj7A16T44.1;
qBSBN7-1 & qSI7	Gardenia7	exon	1603738	1603962	.	-	.	ID=Gj7A16T44.1:exon:333;Parent=Gj7A16T44.1;
qBSBN7-1 & qSI7	Gardenia7	exon	1604132	1604230	.	-	.	ID=Gj7A16T44.1:exon:332;Parent=Gj7A16T44.1;
qBSBN7-1 & qSI7	Gardenia7	exon	1604335	1604746	.	-	.	ID=Gj7A16T44.1:exon:331;Parent=Gj7A16T44.1;
qBSBN7-1 & qSI7	Gardenia7	exon	1604840	1604967	.	-	.	ID=Gj7A16T44.1:exon:330;Parent=Gj7A16T44.1;
qBSBN7-1 & qSI7	Gardenia7	exon	1605324	1605758	.	-	.	ID=Gj7A16T44.1:exon:329;Parent=Gj7A16T44.1;
qBSBN7-1 & qSI7	Gardenia7	CDS	1605324	1605758	.	-	0	ID=Gj7A16T44.1:cds;Parent=Gj7A16T44.1;
qBSBN7-1 & qSI7	Gardenia7	CDS	1604840	1604967	.	-	0	ID=Gj7A16T44.1:cds;Parent=Gj7A16T44.1;
qBSBN7-1 & qSI7	Gardenia7	CDS	1604335	1604746	.	-	1	ID=Gj7A16T44.1:cds;Parent=Gj7A16T44.1;
qBSBN7-1 & qSI7	Gardenia7	CDS	1604132	1604230	.	-	0	ID=Gj7A16T44.1:cds;Parent=Gj7A16T44.1;
qBSBN7-1 & qSI7	Gardenia7	CDS	1603738	1603962	.	-	0	ID=Gj7A16T44.1:cds;Parent=Gj7A16T44.1;
qBSBN7-1 & qSI7	Gardenia7	CDS	1601907	1602068	.	-	0	ID=Gj7A16T44.1:cds;Parent=Gj7A16T44.1;
qBSBN7-1 & qSI7	Gardenia7	CDS	1600298	1600774	.	-	0	ID=Gj7A16T44.1:cds;Parent=Gj7A16T44.1;
qBSBN7-1 & qSI7	Gardenia7	gene	1655834	1658435	.	-	.	ID=Gj7A16T45;Name=Gj7A16T45;Alias=Gj7A16T45;
qBSBN7-1 & qSI7	Gardenia7	mRNA	1655834	1658435	.	-	.	ID=Gj7A16T45.1;Parent=Gj7A16T45;Name=Gj7A16T45.1;Alias=Gj7A16T45.1;_AED=0.17;_QI=0|0|0|0.87|1|0.87|8|0|511;_eAED=0.17;
qBSBN7-1 & qSI7	Gardenia7	exon	1655834	1655927	.	-	.	ID=Gj7A16T45.1:exon:343;Parent=Gj7A16T45.1;
qBSBN7-1 & qSI7	Gardenia7	exon	1656051	1656178	.	-	.	ID=Gj7A16T45.1:exon:342;Parent=Gj7A16T45.1;
qBSBN7-1 & qSI7	Gardenia7	exon	1656498	1656604	.	-	.	ID=Gj7A16T45.1:exon:341;Parent=Gj7A16T45.1;
qBSBN7-1 & qSI7	Gardenia7	exon	1656758	1656836	.	-	.	ID=Gj7A16T45.1:exon:340;Parent=Gj7A16T45.1;
qBSBN7-1 & qSI7	Gardenia7	exon	1656928	1657017	.	-	.	ID=Gj7A16T45.1:exon:339;Parent=Gj7A16T45.1;
qBSBN7-1 & qSI7	Gardenia7	exon	1657123	1657377	.	-	.	ID=Gj7A16T45.1:exon:338;Parent=Gj7A16T45.1;
qBSBN7-1 & qSI7	Gardenia7	exon	1657509	1658079	.	-	.	ID=Gj7A16T45.1:exon:337;Parent=Gj7A16T45.1;
qBSBN7-1 & qSI7	Gardenia7	exon	1658224	1658435	.	-	.	ID=Gj7A16T45.1:exon:336;Parent=Gj7A16T45.1;
qBSBN7-1 & qSI7	Gardenia7	CDS	1658224	1658435	.	-	0	ID=Gj7A16T45.1:cds;Parent=Gj7A16T45.1;
qBSBN7-1 & qSI7	Gardenia7	CDS	1657509	1658079	.	-	1	ID=Gj7A16T45.1:cds;Parent=Gj7A16T45.1;
qBSBN7-1 & qSI7	Gardenia7	CDS	1657123	1657377	.	-	0	ID=Gj7A16T45.1:cds;Parent=Gj7A16T45.1;
qBSBN7-1 & qSI7	Gardenia7	CDS	1656928	1657017	.	-	0	ID=Gj7A16T45.1:cds;Parent=Gj7A16T45.1;
qBSBN7-1 & qSI7	Gardenia7	CDS	1656758	1656836	.	-	0	ID=Gj7A16T45.1:cds;Parent=Gj7A16T45.1;
qBSBN7-1 & qSI7	Gardenia7	CDS	1656498	1656604	.	-	2	ID=Gj7A16T45.1:cds;Parent=Gj7A16T45.1;
qBSBN7-1 & qSI7	Gardenia7	CDS	1656051	1656178	.	-	0	ID=Gj7A16T45.1:cds;Parent=Gj7A16T45.1;
qBSBN7-1 & qSI7	Gardenia7	CDS	1655834	1655927	.	-	1	ID=Gj7A16T45.1:cds;Parent=Gj7A16T45.1;
qBSBN7-1 & qSI7	Gardenia7	gene	1721862	1728514	.	+	.	ID=Gj7A17T45;Name=Gj7A17T45;Alias=Gj7A17T45;
qBSBN7-1 & qSI7	Gardenia7	mRNA	1721862	1728514	.	+	.	ID=Gj7A17T45.1;Parent=Gj7A17T45;Name=Gj7A17T45.1;Alias=Gj7A17T45.1;_AED=0.14;_QI=0|0.83|0.85|1|0.83|0.71|7|0|489;_eAED=0.14;
qBSBN7-1 & qSI7	Gardenia7	exon	1721862	1721975	.	+	.	ID=Gj7A17T45.1:exon:344;Parent=Gj7A17T45.1;
qBSBN7-1 & qSI7	Gardenia7	exon	1723155	1723601	.	+	.	ID=Gj7A17T45.1:exon:345;Parent=Gj7A17T45.1;
qBSBN7-1 & qSI7	Gardenia7	exon	1723688	1723862	.	+	.	ID=Gj7A17T45.1:exon:346;Parent=Gj7A17T45.1;
qBSBN7-1 & qSI7	Gardenia7	exon	1724376	1724673	.	+	.	ID=Gj7A17T45.1:exon:347;Parent=Gj7A17T45.1;
qBSBN7-1 & qSI7	Gardenia7	exon	1725865	1725937	.	+	.	ID=Gj7A17T45.1:exon:348;Parent=Gj7A17T45.1;
qBSBN7-1 & qSI7	Gardenia7	exon	1726448	1726543	.	+	.	ID=Gj7A17T45.1:exon:349;Parent=Gj7A17T45.1;
qBSBN7-1 & qSI7	Gardenia7	exon	1728248	1728514	.	+	.	ID=Gj7A17T45.1:exon:350;Parent=Gj7A17T45.1;
qBSBN7-1 & qSI7	Gardenia7	CDS	1721862	1721975	.	+	0	ID=Gj7A17T45.1:cds;Parent=Gj7A17T45.1;
qBSBN7-1 & qSI7	Gardenia7	CDS	1723155	1723601	.	+	0	ID=Gj7A17T45.1:cds;Parent=Gj7A17T45.1;
qBSBN7-1 & qSI7	Gardenia7	CDS	1723688	1723862	.	+	0	ID=Gj7A17T45.1:cds;Parent=Gj7A17T45.1;
qBSBN7-1 & qSI7	Gardenia7	CDS	1724376	1724673	.	+	2	ID=Gj7A17T45.1:cds;Parent=Gj7A17T45.1;
qBSBN7-1 & qSI7	Gardenia7	CDS	1725865	1725937	.	+	1	ID=Gj7A17T45.1:cds;Parent=Gj7A17T45.1;
qBSBN7-1 & qSI7	Gardenia7	CDS	1726448	1726543	.	+	0	ID=Gj7A17T45.1:cds;Parent=Gj7A17T45.1;
qBSBN7-1 & qSI7	Gardenia7	CDS	1728248	1728514	.	+	0	ID=Gj7A17T45.1:cds;Parent=Gj7A17T45.1;
qBSBN7-1 & qSI7	Gardenia7	gene	1731316	1731429	.	+	.	ID=Gj7X17T21;Name=Gj7X17T21;Alias=Gj7X17T21;
qBSBN7-1 & qSI7	Gardenia7	mRNA	1731316	1731429	.	+	.	ID=Gj7X17T21.1;Parent=Gj7X17T21;Name=Gj7X17T21.1;Alias=Gj7X17T21.1;_AED=0.39;_QI=0|-1|0|1|-1|0|1|0|37;_eAED=1.00;score=114;
qBSBN7-1 & qSI7	Gardenia7	exon	1731316	1731429	.	+	.	ID=Gj7X17T21.1:exon:351;Parent=Gj7X17T21.1;
qBSBN7-1 & qSI7	Gardenia7	CDS	1731316	1731429	.	+	0	ID=Gj7X17T21.1:cds;Parent=Gj7X17T21.1;
qBSBN7-1 & qSI7	Gardenia7	gene	1731440	1731838	.	+	.	ID=Gj7X17T20;Name=Gj7X17T20;Alias=Gj7X17T20;
qBSBN7-1 & qSI7	Gardenia7	mRNA	1731440	1731838	.	+	.	ID=Gj7X17T20.1;Parent=Gj7X17T20;Name=Gj7X17T20.1;Alias=Gj7X17T20.1;_AED=0.12;_QI=0|-1|0|1|-1|0|1|0|133;_eAED=0.12;score=399;
qBSBN7-1 & qSI7	Gardenia7	exon	1731440	1731838	.	+	.	ID=Gj7X17T20.1:exon:352;Parent=Gj7X17T20.1;
qBSBN7-1 & qSI7	Gardenia7	CDS	1731440	1731838	.	+	0	ID=Gj7X17T20.1:cds;Parent=Gj7X17T20.1;
qBSBN7-1 & qSI7	Gardenia7	gene	1706785	1712434	.	-	.	ID=Gj7A17T46;Name=Gj7A17T46;Alias=Gj7A17T46;
qBSBN7-1 & qSI7	Gardenia7	mRNA	1706785	1712434	.	-	.	ID=Gj7A17T46.1;Parent=Gj7A17T46;Name=Gj7A17T46.1;Alias=Gj7A17T46.1;_AED=0.14;_QI=0|0.90|0.83|1|1|1|12|0|1292;_eAED=0.14;
qBSBN7-1 & qSI7	Gardenia7	exon	1706785	1707174	.	-	.	ID=Gj7A17T46.1:exon:364;Parent=Gj7A17T46.1;
qBSBN7-1 & qSI7	Gardenia7	exon	1707298	1707591	.	-	.	ID=Gj7A17T46.1:exon:363;Parent=Gj7A17T46.1;
qBSBN7-1 & qSI7	Gardenia7	exon	1707747	1708010	.	-	.	ID=Gj7A17T46.1:exon:362;Parent=Gj7A17T46.1;
qBSBN7-1 & qSI7	Gardenia7	exon	1708152	1708418	.	-	.	ID=Gj7A17T46.1:exon:361;Parent=Gj7A17T46.1;
qBSBN7-1 & qSI7	Gardenia7	exon	1708581	1709461	.	-	.	ID=Gj7A17T46.1:exon:360;Parent=Gj7A17T46.1;
qBSBN7-1 & qSI7	Gardenia7	exon	1709603	1709876	.	-	.	ID=Gj7A17T46.1:exon:359;Parent=Gj7A17T46.1;
qBSBN7-1 & qSI7	Gardenia7	exon	1710060	1710585	.	-	.	ID=Gj7A17T46.1:exon:358;Parent=Gj7A17T46.1;
qBSBN7-1 & qSI7	Gardenia7	exon	1710756	1710994	.	-	.	ID=Gj7A17T46.1:exon:357;Parent=Gj7A17T46.1;
qBSBN7-1 & qSI7	Gardenia7	exon	1711134	1711355	.	-	.	ID=Gj7A17T46.1:exon:356;Parent=Gj7A17T46.1;
qBSBN7-1 & qSI7	Gardenia7	exon	1711496	1711671	.	-	.	ID=Gj7A17T46.1:exon:355;Parent=Gj7A17T46.1;
qBSBN7-1 & qSI7	Gardenia7	exon	1711877	1711931	.	-	.	ID=Gj7A17T46.1:exon:354;Parent=Gj7A17T46.1;
qBSBN7-1 & qSI7	Gardenia7	exon	1712144	1712434	.	-	.	ID=Gj7A17T46.1:exon:353;Parent=Gj7A17T46.1;
qBSBN7-1 & qSI7	Gardenia7	CDS	1712144	1712434	.	-	0	ID=Gj7A17T46.1:cds;Parent=Gj7A17T46.1;
qBSBN7-1 & qSI7	Gardenia7	CDS	1711877	1711931	.	-	0	ID=Gj7A17T46.1:cds;Parent=Gj7A17T46.1;
qBSBN7-1 & qSI7	Gardenia7	CDS	1711496	1711671	.	-	2	ID=Gj7A17T46.1:cds;Parent=Gj7A17T46.1;
qBSBN7-1 & qSI7	Gardenia7	CDS	1711134	1711355	.	-	0	ID=Gj7A17T46.1:cds;Parent=Gj7A17T46.1;
qBSBN7-1 & qSI7	Gardenia7	CDS	1710756	1710994	.	-	0	ID=Gj7A17T46.1:cds;Parent=Gj7A17T46.1;
qBSBN7-1 & qSI7	Gardenia7	CDS	1710060	1710585	.	-	1	ID=Gj7A17T46.1:cds;Parent=Gj7A17T46.1;
qBSBN7-1 & qSI7	Gardenia7	CDS	1709603	1709876	.	-	0	ID=Gj7A17T46.1:cds;Parent=Gj7A17T46.1;
qBSBN7-1 & qSI7	Gardenia7	CDS	1708581	1709461	.	-	2	ID=Gj7A17T46.1:cds;Parent=Gj7A17T46.1;
qBSBN7-1 & qSI7	Gardenia7	CDS	1708152	1708418	.	-	0	ID=Gj7A17T46.1:cds;Parent=Gj7A17T46.1;
qBSBN7-1 & qSI7	Gardenia7	CDS	1707747	1708010	.	-	0	ID=Gj7A17T46.1:cds;Parent=Gj7A17T46.1;
qBSBN7-1 & qSI7	Gardenia7	CDS	1707298	1707591	.	-	0	ID=Gj7A17T46.1:cds;Parent=Gj7A17T46.1;
qBSBN7-1 & qSI7	Gardenia7	CDS	1706785	1707174	.	-	0	ID=Gj7A17T46.1:cds;Parent=Gj7A17T46.1;
qBSBN7-1 & qSI7	Gardenia7	gene	1732863	1742932	.	-	.	ID=Gj7A17T47;Name=Gj7A17T47;Alias=Gj7A17T47;
qBSBN7-1 & qSI7	Gardenia7	mRNA	1732863	1742932	.	-	.	ID=Gj7A17T47.1;Parent=Gj7A17T47;Name=Gj7A17T47.1;Alias=Gj7A17T47.1;_AED=0.10;_QI=0|0.6|0.45|1|0.6|0.54|11|0|407;_eAED=0.13;
qBSBN7-1 & qSI7	Gardenia7	exon	1732863	1732958	.	-	.	ID=Gj7A17T47.1:exon:375;Parent=Gj7A17T47.1;
qBSBN7-1 & qSI7	Gardenia7	exon	1733804	1733955	.	-	.	ID=Gj7A17T47.1:exon:374;Parent=Gj7A17T47.1;
qBSBN7-1 & qSI7	Gardenia7	exon	1734068	1734176	.	-	.	ID=Gj7A17T47.1:exon:373;Parent=Gj7A17T47.1;
qBSBN7-1 & qSI7	Gardenia7	exon	1736637	1736783	.	-	.	ID=Gj7A17T47.1:exon:372;Parent=Gj7A17T47.1;
qBSBN7-1 & qSI7	Gardenia7	exon	1737118	1737201	.	-	.	ID=Gj7A17T47.1:exon:371;Parent=Gj7A17T47.1;
qBSBN7-1 & qSI7	Gardenia7	exon	1737273	1737394	.	-	.	ID=Gj7A17T47.1:exon:370;Parent=Gj7A17T47.1;
qBSBN7-1 & qSI7	Gardenia7	exon	1739262	1739346	.	-	.	ID=Gj7A17T47.1:exon:369;Parent=Gj7A17T47.1;
qBSBN7-1 & qSI7	Gardenia7	exon	1740356	1740497	.	-	.	ID=Gj7A17T47.1:exon:368;Parent=Gj7A17T47.1;
qBSBN7-1 & qSI7	Gardenia7	exon	1740580	1740653	.	-	.	ID=Gj7A17T47.1:exon:367;Parent=Gj7A17T47.1;
qBSBN7-1 & qSI7	Gardenia7	exon	1740818	1740900	.	-	.	ID=Gj7A17T47.1:exon:366;Parent=Gj7A17T47.1;
qBSBN7-1 & qSI7	Gardenia7	exon	1742803	1742932	.	-	.	ID=Gj7A17T47.1:exon:365;Parent=Gj7A17T47.1;
qBSBN7-1 & qSI7	Gardenia7	CDS	1742803	1742932	.	-	0	ID=Gj7A17T47.1:cds;Parent=Gj7A17T47.1;
qBSBN7-1 & qSI7	Gardenia7	CDS	1740818	1740900	.	-	2	ID=Gj7A17T47.1:cds;Parent=Gj7A17T47.1;
qBSBN7-1 & qSI7	Gardenia7	CDS	1740580	1740653	.	-	0	ID=Gj7A17T47.1:cds;Parent=Gj7A17T47.1;
qBSBN7-1 & qSI7	Gardenia7	CDS	1740356	1740497	.	-	1	ID=Gj7A17T47.1:cds;Parent=Gj7A17T47.1;
qBSBN7-1 & qSI7	Gardenia7	CDS	1739262	1739346	.	-	0	ID=Gj7A17T47.1:cds;Parent=Gj7A17T47.1;
qBSBN7-1 & qSI7	Gardenia7	CDS	1737273	1737394	.	-	2	ID=Gj7A17T47.1:cds;Parent=Gj7A17T47.1;
qBSBN7-1 & qSI7	Gardenia7	CDS	1737118	1737201	.	-	0	ID=Gj7A17T47.1:cds;Parent=Gj7A17T47.1;
qBSBN7-1 & qSI7	Gardenia7	CDS	1736637	1736783	.	-	0	ID=Gj7A17T47.1:cds;Parent=Gj7A17T47.1;
qBSBN7-1 & qSI7	Gardenia7	CDS	1734068	1734176	.	-	0	ID=Gj7A17T47.1:cds;Parent=Gj7A17T47.1;
qBSBN7-1 & qSI7	Gardenia7	CDS	1733804	1733955	.	-	2	ID=Gj7A17T47.1:cds;Parent=Gj7A17T47.1;
qBSBN7-1 & qSI7	Gardenia7	CDS	1732863	1732958	.	-	0	ID=Gj7A17T47.1:cds;Parent=Gj7A17T47.1;
qBSBN7-1 & qSI7	Gardenia7	gene	1804370	1811005	.	+	.	ID=Gj7P18T5;Name=Gj7P18T5;Alias=Gj7P18T5;
qBSBN7-1 & qSI7	Gardenia7	mRNA	1804370	1811005	.	+	.	ID=Gj7P18T5.1;Parent=Gj7P18T5;Name=Gj7P18T5.1;Alias=Gj7P18T5.1;_AED=0.20;_QI=0|0.57|0.5|0.87|1|1|8|0|250;_eAED=0.20;
qBSBN7-1 & qSI7	Gardenia7	exon	1804370	1804483	.	+	.	ID=Gj7P18T5.1:exon:376;Parent=Gj7P18T5.1;
qBSBN7-1 & qSI7	Gardenia7	exon	1804579	1804655	.	+	.	ID=Gj7P18T5.1:exon:377;Parent=Gj7P18T5.1;
qBSBN7-1 & qSI7	Gardenia7	exon	1805044	1805081	.	+	.	ID=Gj7P18T5.1:exon:378;Parent=Gj7P18T5.1;
qBSBN7-1 & qSI7	Gardenia7	exon	1806354	1806397	.	+	.	ID=Gj7P18T5.1:exon:379;Parent=Gj7P18T5.1;
qBSBN7-1 & qSI7	Gardenia7	exon	1806826	1806872	.	+	.	ID=Gj7P18T5.1:exon:380;Parent=Gj7P18T5.1;
qBSBN7-1 & qSI7	Gardenia7	exon	1809611	1809785	.	+	.	ID=Gj7P18T5.1:exon:381;Parent=Gj7P18T5.1;
qBSBN7-1 & qSI7	Gardenia7	exon	1810288	1810448	.	+	.	ID=Gj7P18T5.1:exon:382;Parent=Gj7P18T5.1;
qBSBN7-1 & qSI7	Gardenia7	exon	1810909	1811005	.	+	.	ID=Gj7P18T5.1:exon:383;Parent=Gj7P18T5.1;
qBSBN7-1 & qSI7	Gardenia7	CDS	1804370	1804483	.	+	0	ID=Gj7P18T5.1:cds;Parent=Gj7P18T5.1;
qBSBN7-1 & qSI7	Gardenia7	CDS	1804579	1804655	.	+	0	ID=Gj7P18T5.1:cds;Parent=Gj7P18T5.1;
qBSBN7-1 & qSI7	Gardenia7	CDS	1805044	1805081	.	+	1	ID=Gj7P18T5.1:cds;Parent=Gj7P18T5.1;
qBSBN7-1 & qSI7	Gardenia7	CDS	1806354	1806397	.	+	2	ID=Gj7P18T5.1:cds;Parent=Gj7P18T5.1;
qBSBN7-1 & qSI7	Gardenia7	CDS	1806826	1806872	.	+	0	ID=Gj7P18T5.1:cds;Parent=Gj7P18T5.1;
qBSBN7-1 & qSI7	Gardenia7	CDS	1809611	1809785	.	+	1	ID=Gj7P18T5.1:cds;Parent=Gj7P18T5.1;
qBSBN7-1 & qSI7	Gardenia7	CDS	1810288	1810448	.	+	0	ID=Gj7P18T5.1:cds;Parent=Gj7P18T5.1;
qBSBN7-1 & qSI7	Gardenia7	CDS	1810909	1811005	.	+	1	ID=Gj7P18T5.1:cds;Parent=Gj7P18T5.1;
qBSBN7-1 & qSI7	Gardenia7	gene	1811893	1813287	.	+	.	ID=Gj7P18T6;Name=Gj7P18T6;Alias=Gj7P18T6;
qBSBN7-1 & qSI7	Gardenia7	mRNA	1811893	1813287	.	+	.	ID=Gj7P18T6.1;Parent=Gj7P18T6;Name=Gj7P18T6.1;Alias=Gj7P18T6.1;_AED=0.06;_QI=0|-1|0|1|-1|1|1|0|464;_eAED=0.07;
qBSBN7-1 & qSI7	Gardenia7	exon	1811893	1813287	.	+	.	ID=Gj7P18T6.1:exon:384;Parent=Gj7P18T6.1;
qBSBN7-1 & qSI7	Gardenia7	CDS	1811893	1813287	.	+	0	ID=Gj7P18T6.1:cds;Parent=Gj7P18T6.1;
qBSBN7-1 & qSI7	Gardenia7	gene	1833858	1835185	.	+	.	ID=Gj7A18T49;Name=Gj7A18T49;Alias=Gj7A18T49;
qBSBN7-1 & qSI7	Gardenia7	mRNA	1833858	1835185	.	+	.	ID=Gj7A18T49.1;Parent=Gj7A18T49;Name=Gj7A18T49.1;Alias=Gj7A18T49.1;_AED=0.05;_QI=0|0|0|1|1|0.66|3|0|373;_eAED=0.05;
qBSBN7-1 & qSI7	Gardenia7	exon	1833858	1833932	.	+	.	ID=Gj7A18T49.1:exon:385;Parent=Gj7A18T49.1;
qBSBN7-1 & qSI7	Gardenia7	exon	1834055	1834147	.	+	.	ID=Gj7A18T49.1:exon:386;Parent=Gj7A18T49.1;
qBSBN7-1 & qSI7	Gardenia7	exon	1834232	1835185	.	+	.	ID=Gj7A18T49.1:exon:387;Parent=Gj7A18T49.1;
qBSBN7-1 & qSI7	Gardenia7	CDS	1833858	1833932	.	+	0	ID=Gj7A18T49.1:cds;Parent=Gj7A18T49.1;
qBSBN7-1 & qSI7	Gardenia7	CDS	1834055	1834147	.	+	0	ID=Gj7A18T49.1:cds;Parent=Gj7A18T49.1;
qBSBN7-1 & qSI7	Gardenia7	CDS	1834232	1835185	.	+	0	ID=Gj7A18T49.1:cds;Parent=Gj7A18T49.1;
qBSBN7-1 & qSI7	Gardenia7	gene	1841276	1841293	.	+	.	ID=Gj7X18T23;Name=Gj7X18T23;Alias=Gj7X18T23;
qBSBN7-1 & qSI7	Gardenia7	mRNA	1841276	1841293	.	+	.	ID=Gj7X18T23.1;Parent=Gj7X18T23;Name=Gj7X18T23.1;Alias=Gj7X18T23.1;_AED=0.48;_QI=0|-1|0|1|-1|0|1|0|5;_eAED=0.48;score=18;
qBSBN7-1 & qSI7	Gardenia7	exon	1841276	1841293	.	+	.	ID=Gj7X18T23.1:exon:388;Parent=Gj7X18T23.1;
qBSBN7-1 & qSI7	Gardenia7	CDS	1841276	1841293	.	+	0	ID=Gj7X18T23.1:cds;Parent=Gj7X18T23.1;
qBSBN7-1 & qSI7	Gardenia7	gene	1852204	1852523	.	+	.	ID=Gj7A18T50;Name=Gj7A18T50;Alias=Gj7A18T50;
qBSBN7-1 & qSI7	Gardenia7	mRNA	1852204	1852523	.	+	.	ID=Gj7A18T50.1;Parent=Gj7A18T50;Name=Gj7A18T50.1;Alias=Gj7A18T50.1;_AED=0.00;_QI=0|1|1|1|0|0.5|2|0|69;_eAED=0.00;
qBSBN7-1 & qSI7	Gardenia7	exon	1852204	1852297	.	+	.	ID=Gj7A18T50.1:exon:389;Parent=Gj7A18T50.1;
qBSBN7-1 & qSI7	Gardenia7	exon	1852408	1852523	.	+	.	ID=Gj7A18T50.1:exon:390;Parent=Gj7A18T50.1;
qBSBN7-1 & qSI7	Gardenia7	CDS	1852204	1852297	.	+	0	ID=Gj7A18T50.1:cds;Parent=Gj7A18T50.1;
qBSBN7-1 & qSI7	Gardenia7	CDS	1852408	1852523	.	+	2	ID=Gj7A18T50.1:cds;Parent=Gj7A18T50.1;
qBSBN7-1 & qSI7	Gardenia7	gene	1857455	1858247	.	+	.	ID=Gj7A18T51;Name=Gj7A18T51;Alias=Gj7A18T51;
qBSBN7-1 & qSI7	Gardenia7	mRNA	1857455	1858247	.	+	.	ID=Gj7A18T51.1;Parent=Gj7A18T51;Name=Gj7A18T51.1;Alias=Gj7A18T51.1;_AED=0.37;_QI=0|0|0|1|1|0.5|2|0|200;_eAED=0.40;
qBSBN7-1 & qSI7	Gardenia7	exon	1857455	1857589	.	+	.	ID=Gj7A18T51.1:exon:391;Parent=Gj7A18T51.1;
qBSBN7-1 & qSI7	Gardenia7	exon	1857780	1858247	.	+	.	ID=Gj7A18T51.1:exon:392;Parent=Gj7A18T51.1;
qBSBN7-1 & qSI7	Gardenia7	CDS	1857455	1857589	.	+	0	ID=Gj7A18T51.1:cds;Parent=Gj7A18T51.1;
qBSBN7-1 & qSI7	Gardenia7	CDS	1857780	1858247	.	+	0	ID=Gj7A18T51.1:cds;Parent=Gj7A18T51.1;
qBSBN7-1 & qSI7	Gardenia7	gene	1797478	1798151	.	-	.	ID=Gj7A18T52;Name=Gj7A18T52;Alias=Gj7A18T52;
qBSBN7-1 & qSI7	Gardenia7	mRNA	1797478	1798151	.	-	.	ID=Gj7A18T52.1;Parent=Gj7A18T52;Name=Gj7A18T52.1;Alias=Gj7A18T52.1;_AED=0.32;_QI=0|0|0|1|1|1|2|0|192;_eAED=0.32;
qBSBN7-1 & qSI7	Gardenia7	exon	1797478	1797729	.	-	.	ID=Gj7A18T52.1:exon:394;Parent=Gj7A18T52.1;
qBSBN7-1 & qSI7	Gardenia7	exon	1797825	1798151	.	-	.	ID=Gj7A18T52.1:exon:393;Parent=Gj7A18T52.1;
qBSBN7-1 & qSI7	Gardenia7	CDS	1797825	1798151	.	-	0	ID=Gj7A18T52.1:cds;Parent=Gj7A18T52.1;
qBSBN7-1 & qSI7	Gardenia7	CDS	1797478	1797729	.	-	0	ID=Gj7A18T52.1:cds;Parent=Gj7A18T52.1;
qBSBN7-1 & qSI7	Gardenia7	gene	1801549	1802328	.	-	.	ID=Gj7A18T53;Name=Gj7A18T53;Alias=Gj7A18T53;
qBSBN7-1 & qSI7	Gardenia7	mRNA	1801549	1802328	.	-	.	ID=Gj7A18T53.1;Parent=Gj7A18T53;Name=Gj7A18T53.1;Alias=Gj7A18T53.1;_AED=0.32;_QI=0|1|0|1|1|1|2|0|197;_eAED=0.33;
qBSBN7-1 & qSI7	Gardenia7	exon	1801549	1801800	.	-	.	ID=Gj7A18T53.1:exon:396;Parent=Gj7A18T53.1;
qBSBN7-1 & qSI7	Gardenia7	exon	1801987	1802328	.	-	.	ID=Gj7A18T53.1:exon:395;Parent=Gj7A18T53.1;
qBSBN7-1 & qSI7	Gardenia7	CDS	1801987	1802328	.	-	0	ID=Gj7A18T53.1:cds;Parent=Gj7A18T53.1;
qBSBN7-1 & qSI7	Gardenia7	CDS	1801549	1801800	.	-	0	ID=Gj7A18T53.1:cds;Parent=Gj7A18T53.1;
qBSBN7-1 & qSI7	Gardenia7	gene	1817175	1817625	.	-	.	ID=Gj7X18T43;Name=Gj7X18T43;Alias=Gj7X18T43;
qBSBN7-1 & qSI7	Gardenia7	mRNA	1817175	1817625	.	-	.	ID=Gj7X18T43.1;Parent=Gj7X18T43;Name=Gj7X18T43.1;Alias=Gj7X18T43.1;_AED=0.22;_QI=0|0|0|1|0|0|2|0|24;_eAED=0.22;score=75;
qBSBN7-1 & qSI7	Gardenia7	exon	1817577	1817625	.	-	.	ID=Gj7X18T43.1:exon:398;Parent=Gj7X18T43.1;
qBSBN7-1 & qSI7	Gardenia7	exon	1817175	1817200	.	-	.	ID=Gj7X18T43.1:exon:397;Parent=Gj7X18T43.1;
qBSBN7-1 & qSI7	Gardenia7	CDS	1817577	1817625	.	-	0	ID=Gj7X18T43.1:cds;Parent=Gj7X18T43.1;
qBSBN7-1 & qSI7	Gardenia7	CDS	1817175	1817200	.	-	2	ID=Gj7X18T43.1:cds;Parent=Gj7X18T43.1;
qBSBN7-1 & qSI7	Gardenia7	gene	1821937	1822894	.	-	.	ID=Gj7P18T11;Name=Gj7P18T11;Alias=Gj7P18T11;
qBSBN7-1 & qSI7	Gardenia7	mRNA	1821937	1822894	.	-	.	ID=Gj7P18T11.1;Parent=Gj7P18T11;Name=Gj7P18T11.1;Alias=Gj7P18T11.1;_AED=0.13;_QI=0|0|0|1|1|1|2|0|239;_eAED=0.14;
qBSBN7-1 & qSI7	Gardenia7	exon	1821937	1822358	.	-	.	ID=Gj7P18T11.1:exon:400;Parent=Gj7P18T11.1;
qBSBN7-1 & qSI7	Gardenia7	exon	1822597	1822894	.	-	.	ID=Gj7P18T11.1:exon:399;Parent=Gj7P18T11.1;
qBSBN7-1 & qSI7	Gardenia7	CDS	1822597	1822894	.	-	0	ID=Gj7P18T11.1:cds;Parent=Gj7P18T11.1;
qBSBN7-1 & qSI7	Gardenia7	CDS	1821937	1822358	.	-	2	ID=Gj7P18T11.1:cds;Parent=Gj7P18T11.1;
qBSBN7-1 & qSI7	Gardenia7	gene	1847436	1847696	.	-	.	ID=Gj7X18T45;Name=Gj7X18T45;Alias=Gj7X18T45;
qBSBN7-1 & qSI7	Gardenia7	mRNA	1847436	1847696	.	-	.	ID=Gj7X18T45.1;Parent=Gj7X18T45;Name=Gj7X18T45.1;Alias=Gj7X18T45.1;_AED=0.35;_QI=0|-1|0|1|-1|0|1|0|86;_eAED=0.35;score=261;
qBSBN7-1 & qSI7	Gardenia7	exon	1847436	1847696	.	-	.	ID=Gj7X18T45.1:exon:401;Parent=Gj7X18T45.1;
qBSBN7-1 & qSI7	Gardenia7	CDS	1847436	1847696	.	-	0	ID=Gj7X18T45.1:cds;Parent=Gj7X18T45.1;
qBSBN7-1 & qSI7	Gardenia7	gene	1919478	1919543	.	+	.	ID=Gj7X19T4;Name=Gj7X19T4;Alias=Gj7X19T4;
qBSBN7-1 & qSI7	Gardenia7	mRNA	1919478	1919543	.	+	.	ID=Gj7X19T4.1;Parent=Gj7X19T4;Name=Gj7X19T4.1;Alias=Gj7X19T4.1;_AED=0.40;_QI=0|-1|0|1|-1|0|1|0|22;_eAED=0.40;score=66;
qBSBN7-1 & qSI7	Gardenia7	exon	1919478	1919543	.	+	.	ID=Gj7X19T4.1:exon:402;Parent=Gj7X19T4.1;
qBSBN7-1 & qSI7	Gardenia7	CDS	1919478	1919543	.	+	0	ID=Gj7X19T4.1:cds;Parent=Gj7X19T4.1;
qBSBN7-1 & qSI7	Gardenia7	gene	1986885	1986980	.	+	.	ID=Gj7X19T7;Name=Gj7X19T7;Alias=Gj7X19T7;
qBSBN7-1 & qSI7	Gardenia7	mRNA	1986885	1986980	.	+	.	ID=Gj7X19T7.1;Parent=Gj7X19T7;Name=Gj7X19T7.1;Alias=Gj7X19T7.1;_AED=0.41;_QI=0|-1|0|1|-1|0|1|0|31;_eAED=0.41;score=96;
qBSBN7-1 & qSI7	Gardenia7	exon	1986885	1986980	.	+	.	ID=Gj7X19T7.1:exon:403;Parent=Gj7X19T7.1;
qBSBN7-1 & qSI7	Gardenia7	CDS	1986885	1986980	.	+	0	ID=Gj7X19T7.1:cds;Parent=Gj7X19T7.1;
qBSBN7-1 & qSI7	Gardenia7	gene	1918674	1918901	.	-	.	ID=Gj7X19T8;Name=Gj7X19T8;Alias=Gj7X19T8;
qBSBN7-1 & qSI7	Gardenia7	mRNA	1918674	1918901	.	-	.	ID=Gj7X19T8.1;Parent=Gj7X19T8;Name=Gj7X19T8.1;Alias=Gj7X19T8.1;_AED=0.14;_QI=0|-1|0|1|-1|0|1|0|75;_eAED=0.14;score=228;
qBSBN7-1 & qSI7	Gardenia7	exon	1918674	1918901	.	-	.	ID=Gj7X19T8.1:exon:404;Parent=Gj7X19T8.1;
qBSBN7-1 & qSI7	Gardenia7	CDS	1918674	1918901	.	-	0	ID=Gj7X19T8.1:cds;Parent=Gj7X19T8.1;
qBSBN7-1 & qSI7	Gardenia7	gene	2062308	2069520	.	+	.	ID=Gj7A20T30;Name=Gj7A20T30;Alias=Gj7A20T30;
qBSBN7-1 & qSI7	Gardenia7	mRNA	2062308	2069520	.	+	.	ID=Gj7A20T30.1;Parent=Gj7A20T30;Name=Gj7A20T30.1;Alias=Gj7A20T30.1;_AED=0.21;_QI=0|1|0.87|1|1|1|8|0|281;_eAED=0.21;
qBSBN7-1 & qSI7	Gardenia7	exon	2062308	2062493	.	+	.	ID=Gj7A20T30.1:exon:405;Parent=Gj7A20T30.1;
qBSBN7-1 & qSI7	Gardenia7	exon	2062604	2062757	.	+	.	ID=Gj7A20T30.1:exon:406;Parent=Gj7A20T30.1;
qBSBN7-1 & qSI7	Gardenia7	exon	2063279	2063385	.	+	.	ID=Gj7A20T30.1:exon:407;Parent=Gj7A20T30.1;
qBSBN7-1 & qSI7	Gardenia7	exon	2064233	2064303	.	+	.	ID=Gj7A20T30.1:exon:408;Parent=Gj7A20T30.1;
qBSBN7-1 & qSI7	Gardenia7	exon	2065361	2065423	.	+	.	ID=Gj7A20T30.1:exon:409;Parent=Gj7A20T30.1;
qBSBN7-1 & qSI7	Gardenia7	exon	2066985	2067122	.	+	.	ID=Gj7A20T30.1:exon:410;Parent=Gj7A20T30.1;
qBSBN7-1 & qSI7	Gardenia7	exon	2068755	2068812	.	+	.	ID=Gj7A20T30.1:exon:411;Parent=Gj7A20T30.1;
qBSBN7-1 & qSI7	Gardenia7	exon	2069452	2069520	.	+	.	ID=Gj7A20T30.1:exon:412;Parent=Gj7A20T30.1;
qBSBN7-1 & qSI7	Gardenia7	CDS	2062308	2062493	.	+	0	ID=Gj7A20T30.1:cds;Parent=Gj7A20T30.1;
qBSBN7-1 & qSI7	Gardenia7	CDS	2062604	2062757	.	+	0	ID=Gj7A20T30.1:cds;Parent=Gj7A20T30.1;
qBSBN7-1 & qSI7	Gardenia7	CDS	2063279	2063385	.	+	2	ID=Gj7A20T30.1:cds;Parent=Gj7A20T30.1;
qBSBN7-1 & qSI7	Gardenia7	CDS	2064233	2064303	.	+	0	ID=Gj7A20T30.1:cds;Parent=Gj7A20T30.1;
qBSBN7-1 & qSI7	Gardenia7	CDS	2065361	2065423	.	+	1	ID=Gj7A20T30.1:cds;Parent=Gj7A20T30.1;
qBSBN7-1 & qSI7	Gardenia7	CDS	2066985	2067122	.	+	1	ID=Gj7A20T30.1:cds;Parent=Gj7A20T30.1;
qBSBN7-1 & qSI7	Gardenia7	CDS	2068755	2068812	.	+	1	ID=Gj7A20T30.1:cds;Parent=Gj7A20T30.1;
qBSBN7-1 & qSI7	Gardenia7	CDS	2069452	2069520	.	+	0	ID=Gj7A20T30.1:cds;Parent=Gj7A20T30.1;
qBSBN7-1 & qSI7	Gardenia7	gene	1996573	1996875	.	-	.	ID=Gj7X20T13;Name=Gj7X20T13;Alias=Gj7X20T13;
qBSBN7-1 & qSI7	Gardenia7	mRNA	1996573	1996875	.	-	.	ID=Gj7X20T13.1;Parent=Gj7X20T13;Name=Gj7X20T13.1;Alias=Gj7X20T13.1;_AED=0.06;_QI=0|-1|0|1|-1|0|1|0|100;_eAED=0.06;score=303;
qBSBN7-1 & qSI7	Gardenia7	exon	1996573	1996875	.	-	.	ID=Gj7X20T13.1:exon:413;Parent=Gj7X20T13.1;
qBSBN7-1 & qSI7	Gardenia7	CDS	1996573	1996875	.	-	0	ID=Gj7X20T13.1:cds;Parent=Gj7X20T13.1;
qBSBN7-1 & qSI7	Gardenia7	gene	2020734	2021135	.	-	.	ID=Gj7P20T6;Name=Gj7P20T6;Alias=Gj7P20T6;
qBSBN7-1 & qSI7	Gardenia7	mRNA	2020734	2021135	.	-	.	ID=Gj7P20T6.1;Parent=Gj7P20T6;Name=Gj7P20T6.1;Alias=Gj7P20T6.1;_AED=0.39;_QI=0|0|0|1|1|1|2|0|69;_eAED=0.39;
qBSBN7-1 & qSI7	Gardenia7	exon	2020734	2020763	.	-	.	ID=Gj7P20T6.1:exon:415;Parent=Gj7P20T6.1;
qBSBN7-1 & qSI7	Gardenia7	exon	2020956	2021135	.	-	.	ID=Gj7P20T6.1:exon:414;Parent=Gj7P20T6.1;
qBSBN7-1 & qSI7	Gardenia7	CDS	2020956	2021135	.	-	0	ID=Gj7P20T6.1:cds;Parent=Gj7P20T6.1;
qBSBN7-1 & qSI7	Gardenia7	CDS	2020734	2020763	.	-	0	ID=Gj7P20T6.1:cds;Parent=Gj7P20T6.1;
qBSBN7-1 & qSI7	Gardenia7	gene	2022991	2023107	.	-	.	ID=Gj7X20T15;Name=Gj7X20T15;Alias=Gj7X20T15;
qBSBN7-1 & qSI7	Gardenia7	mRNA	2022991	2023107	.	-	.	ID=Gj7X20T15.1;Parent=Gj7X20T15;Name=Gj7X20T15.1;Alias=Gj7X20T15.1;_AED=0.19;_QI=0|-1|0|1|-1|0|1|0|38;_eAED=0.19;score=117;
qBSBN7-1 & qSI7	Gardenia7	exon	2022991	2023107	.	-	.	ID=Gj7X20T15.1:exon:416;Parent=Gj7X20T15.1;
qBSBN7-1 & qSI7	Gardenia7	CDS	2022991	2023107	.	-	0	ID=Gj7X20T15.1:cds;Parent=Gj7X20T15.1;
qBSBN7-1 & qSI7	Gardenia7	gene	2036962	2039929	.	-	.	ID=Gj7A20T31;Name=Gj7A20T31;Alias=Gj7A20T31;
qBSBN7-1 & qSI7	Gardenia7	mRNA	2036962	2039929	.	-	.	ID=Gj7A20T31.1;Parent=Gj7A20T31;Name=Gj7A20T31.1;Alias=Gj7A20T31.1;_AED=0.17;_QI=0|1|1|1|1|1|5|0|248;_eAED=0.17;
qBSBN7-1 & qSI7	Gardenia7	exon	2036962	2037131	.	-	.	ID=Gj7A20T31.1:exon:421;Parent=Gj7A20T31.1;
qBSBN7-1 & qSI7	Gardenia7	exon	2037789	2037858	.	-	.	ID=Gj7A20T31.1:exon:420;Parent=Gj7A20T31.1;
qBSBN7-1 & qSI7	Gardenia7	exon	2039236	2039377	.	-	.	ID=Gj7A20T31.1:exon:419;Parent=Gj7A20T31.1;
qBSBN7-1 & qSI7	Gardenia7	exon	2039466	2039646	.	-	.	ID=Gj7A20T31.1:exon:418;Parent=Gj7A20T31.1;
qBSBN7-1 & qSI7	Gardenia7	exon	2039746	2039929	.	-	.	ID=Gj7A20T31.1:exon:417;Parent=Gj7A20T31.1;
qBSBN7-1 & qSI7	Gardenia7	CDS	2039746	2039929	.	-	0	ID=Gj7A20T31.1:cds;Parent=Gj7A20T31.1;
qBSBN7-1 & qSI7	Gardenia7	CDS	2039466	2039646	.	-	2	ID=Gj7A20T31.1:cds;Parent=Gj7A20T31.1;
qBSBN7-1 & qSI7	Gardenia7	CDS	2039236	2039377	.	-	1	ID=Gj7A20T31.1:cds;Parent=Gj7A20T31.1;
qBSBN7-1 & qSI7	Gardenia7	CDS	2037789	2037858	.	-	0	ID=Gj7A20T31.1:cds;Parent=Gj7A20T31.1;
qBSBN7-1 & qSI7	Gardenia7	CDS	2036962	2037131	.	-	2	ID=Gj7A20T31.1:cds;Parent=Gj7A20T31.1;
qBSBN7-1 & qSI7	Gardenia7	gene	2071670	2076868	.	-	.	ID=Gj7A20T32;Name=Gj7A20T32;Alias=Gj7A20T32;
qBSBN7-1 & qSI7	Gardenia7	mRNA	2071670	2076868	.	-	.	ID=Gj7A20T32.1;Parent=Gj7A20T32;Name=Gj7A20T32.1;Alias=Gj7A20T32.1;_AED=0.24;_QI=0|0.5|0.33|0.66|1|1|3|0|170;_eAED=0.24;
qBSBN7-1 & qSI7	Gardenia7	exon	2071670	2071719	.	-	.	ID=Gj7A20T32.1:exon:424;Parent=Gj7A20T32.1;
qBSBN7-1 & qSI7	Gardenia7	exon	2075709	2076068	.	-	.	ID=Gj7A20T32.1:exon:423;Parent=Gj7A20T32.1;
qBSBN7-1 & qSI7	Gardenia7	exon	2076766	2076868	.	-	.	ID=Gj7A20T32.1:exon:422;Parent=Gj7A20T32.1;
qBSBN7-1 & qSI7	Gardenia7	CDS	2076766	2076868	.	-	0	ID=Gj7A20T32.1:cds;Parent=Gj7A20T32.1;
qBSBN7-1 & qSI7	Gardenia7	CDS	2075709	2076068	.	-	2	ID=Gj7A20T32.1:cds;Parent=Gj7A20T32.1;
qBSBN7-1 & qSI7	Gardenia7	CDS	2071670	2071719	.	-	2	ID=Gj7A20T32.1:cds;Parent=Gj7A20T32.1;
qBSBN7-1 & qSI7	Gardenia7	gene	2118384	2119714	.	-	.	ID=Gj7P21T0;Name=Gj7P21T0;Alias=Gj7P21T0;
qBSBN7-1 & qSI7	Gardenia7	mRNA	2118384	2119714	.	-	.	ID=Gj7P21T0.1;Parent=Gj7P21T0;Name=Gj7P21T0.1;Alias=Gj7P21T0.1;_AED=0.04;_QI=0|0|0|1|1|1|2|0|409;_eAED=0.11;
qBSBN7-1 & qSI7	Gardenia7	exon	2118384	2119212	.	-	.	ID=Gj7P21T0.1:exon:426;Parent=Gj7P21T0.1;
qBSBN7-1 & qSI7	Gardenia7	exon	2119314	2119714	.	-	.	ID=Gj7P21T0.1:exon:425;Parent=Gj7P21T0.1;
qBSBN7-1 & qSI7	Gardenia7	CDS	2119314	2119714	.	-	0	ID=Gj7P21T0.1:cds;Parent=Gj7P21T0.1;
qBSBN7-1 & qSI7	Gardenia7	CDS	2118384	2119212	.	-	1	ID=Gj7P21T0.1:cds;Parent=Gj7P21T0.1;
qBSBN7-1 & qSI7	Gardenia7	gene	2145753	2157881	.	-	.	ID=Gj7P21T1;Name=Gj7P21T1;Alias=Gj7P21T1;
qBSBN7-1 & qSI7	Gardenia7	mRNA	2145753	2157881	.	-	.	ID=Gj7P21T1.1;Parent=Gj7P21T1;Name=Gj7P21T1.1;Alias=Gj7P21T1.1;_AED=0.24;_QI=0|0|0|0.33|1|1|3|0|281;_eAED=0.25;
qBSBN7-1 & qSI7	Gardenia7	exon	2145753	2146367	.	-	.	ID=Gj7P21T1.1:exon:429;Parent=Gj7P21T1.1;
qBSBN7-1 & qSI7	Gardenia7	exon	2156494	2156576	.	-	.	ID=Gj7P21T1.1:exon:428;Parent=Gj7P21T1.1;
qBSBN7-1 & qSI7	Gardenia7	exon	2157734	2157881	.	-	.	ID=Gj7P21T1.1:exon:427;Parent=Gj7P21T1.1;
qBSBN7-1 & qSI7	Gardenia7	CDS	2157734	2157881	.	-	0	ID=Gj7P21T1.1:cds;Parent=Gj7P21T1.1;
qBSBN7-1 & qSI7	Gardenia7	CDS	2156494	2156576	.	-	2	ID=Gj7P21T1.1:cds;Parent=Gj7P21T1.1;
qBSBN7-1 & qSI7	Gardenia7	CDS	2145753	2146367	.	-	0	ID=Gj7P21T1.1:cds;Parent=Gj7P21T1.1;
qBSBN7-1 & qSI7	Gardenia7	gene	2459991	2477249	.	-	.	ID=Gj7P24T2;Name=Gj7P24T2;Alias=Gj7P24T2;
qBSBN7-1 & qSI7	Gardenia7	mRNA	2459991	2477249	.	-	.	ID=Gj7P24T2.1;Parent=Gj7P24T2;Name=Gj7P24T2.1;Alias=Gj7P24T2.1;_AED=0.25;_QI=0|0.66|0.61|0.92|1|1|13|0|654;_eAED=0.25;
qBSBN7-1 & qSI7	Gardenia7	exon	2459991	2460036	.	-	.	ID=Gj7P24T2.1:exon:442;Parent=Gj7P24T2.1;
qBSBN7-1 & qSI7	Gardenia7	exon	2460336	2460726	.	-	.	ID=Gj7P24T2.1:exon:441;Parent=Gj7P24T2.1;
qBSBN7-1 & qSI7	Gardenia7	exon	2462440	2462693	.	-	.	ID=Gj7P24T2.1:exon:440;Parent=Gj7P24T2.1;
qBSBN7-1 & qSI7	Gardenia7	exon	2463276	2463373	.	-	.	ID=Gj7P24T2.1:exon:439;Parent=Gj7P24T2.1;
qBSBN7-1 & qSI7	Gardenia7	exon	2464084	2464188	.	-	.	ID=Gj7P24T2.1:exon:438;Parent=Gj7P24T2.1;
qBSBN7-1 & qSI7	Gardenia7	exon	2468476	2468585	.	-	.	ID=Gj7P24T2.1:exon:437;Parent=Gj7P24T2.1;
qBSBN7-1 & qSI7	Gardenia7	exon	2470155	2470264	.	-	.	ID=Gj7P24T2.1:exon:436;Parent=Gj7P24T2.1;
qBSBN7-1 & qSI7	Gardenia7	exon	2472356	2472510	.	-	.	ID=Gj7P24T2.1:exon:435;Parent=Gj7P24T2.1;
qBSBN7-1 & qSI7	Gardenia7	exon	2473308	2473413	.	-	.	ID=Gj7P24T2.1:exon:434;Parent=Gj7P24T2.1;
qBSBN7-1 & qSI7	Gardenia7	exon	2473923	2474014	.	-	.	ID=Gj7P24T2.1:exon:433;Parent=Gj7P24T2.1;
qBSBN7-1 & qSI7	Gardenia7	exon	2474092	2474213	.	-	.	ID=Gj7P24T2.1:exon:432;Parent=Gj7P24T2.1;
qBSBN7-1 & qSI7	Gardenia7	exon	2476798	2476898	.	-	.	ID=Gj7P24T2.1:exon:431;Parent=Gj7P24T2.1;
qBSBN7-1 & qSI7	Gardenia7	exon	2476975	2477249	.	-	.	ID=Gj7P24T2.1:exon:430;Parent=Gj7P24T2.1;
qBSBN7-1 & qSI7	Gardenia7	CDS	2476975	2477249	.	-	0	ID=Gj7P24T2.1:cds;Parent=Gj7P24T2.1;
qBSBN7-1 & qSI7	Gardenia7	CDS	2476798	2476898	.	-	1	ID=Gj7P24T2.1:cds;Parent=Gj7P24T2.1;
qBSBN7-1 & qSI7	Gardenia7	CDS	2474092	2474213	.	-	2	ID=Gj7P24T2.1:cds;Parent=Gj7P24T2.1;
qBSBN7-1 & qSI7	Gardenia7	CDS	2473923	2474014	.	-	0	ID=Gj7P24T2.1:cds;Parent=Gj7P24T2.1;
qBSBN7-1 & qSI7	Gardenia7	CDS	2473308	2473413	.	-	1	ID=Gj7P24T2.1:cds;Parent=Gj7P24T2.1;
qBSBN7-1 & qSI7	Gardenia7	CDS	2472356	2472510	.	-	0	ID=Gj7P24T2.1:cds;Parent=Gj7P24T2.1;
qBSBN7-1 & qSI7	Gardenia7	CDS	2470155	2470264	.	-	1	ID=Gj7P24T2.1:cds;Parent=Gj7P24T2.1;
qBSBN7-1 & qSI7	Gardenia7	CDS	2468476	2468585	.	-	2	ID=Gj7P24T2.1:cds;Parent=Gj7P24T2.1;
qBSBN7-1 & qSI7	Gardenia7	CDS	2464084	2464188	.	-	0	ID=Gj7P24T2.1:cds;Parent=Gj7P24T2.1;
qBSBN7-1 & qSI7	Gardenia7	CDS	2463276	2463373	.	-	0	ID=Gj7P24T2.1:cds;Parent=Gj7P24T2.1;
qBSBN7-1 & qSI7	Gardenia7	CDS	2462440	2462693	.	-	1	ID=Gj7P24T2.1:cds;Parent=Gj7P24T2.1;
qBSBN7-1 & qSI7	Gardenia7	CDS	2460336	2460726	.	-	2	ID=Gj7P24T2.1:cds;Parent=Gj7P24T2.1;
qBSBN7-1 & qSI7	Gardenia7	CDS	2459991	2460036	.	-	1	ID=Gj7P24T2.1:cds;Parent=Gj7P24T2.1;
qBSBN7-1 & qSI7	Gardenia7	gene	2484543	2484845	.	-	.	ID=Gj7P24T3;Name=Gj7P24T3;Alias=Gj7P24T3;
qBSBN7-1 & qSI7	Gardenia7	mRNA	2484543	2484845	.	-	.	ID=Gj7P24T3.1;Parent=Gj7P24T3;Name=Gj7P24T3.1;Alias=Gj7P24T3.1;_AED=0.47;_QI=0|-1|0|1|-1|1|1|0|100;_eAED=0.47;
qBSBN7-1 & qSI7	Gardenia7	exon	2484543	2484845	.	-	.	ID=Gj7P24T3.1:exon:443;Parent=Gj7P24T3.1;
qBSBN7-1 & qSI7	Gardenia7	CDS	2484543	2484845	.	-	0	ID=Gj7P24T3.1:cds;Parent=Gj7P24T3.1;
qBSBN7-1 & qSI7	Gardenia7	gene	2572625	2572825	.	+	.	ID=Gj7X25T0;Name=Gj7X25T0;Alias=Gj7X25T0;
qBSBN7-1 & qSI7	Gardenia7	mRNA	2572625	2572825	.	+	.	ID=Gj7X25T0.1;Parent=Gj7X25T0;Name=Gj7X25T0.1;Alias=Gj7X25T0.1;_AED=0.35;_QI=0|-1|0|1|-1|0|1|0|66;_eAED=0.50;score=201;
qBSBN7-1 & qSI7	Gardenia7	exon	2572625	2572825	.	+	.	ID=Gj7X25T0.1:exon:444;Parent=Gj7X25T0.1;
qBSBN7-1 & qSI7	Gardenia7	CDS	2572625	2572825	.	+	0	ID=Gj7X25T0.1:cds;Parent=Gj7X25T0.1;
qBSBN7-1 & qSI7	Gardenia7	gene	2572934	2573191	.	+	.	ID=Gj7X25T1;Name=Gj7X25T1;Alias=Gj7X25T1;
qBSBN7-1 & qSI7	Gardenia7	mRNA	2572934	2573191	.	+	.	ID=Gj7X25T1.1;Parent=Gj7X25T1;Name=Gj7X25T1.1;Alias=Gj7X25T1.1;_AED=0.31;_QI=0|-1|0|1|-1|0|1|0|85;_eAED=0.31;score=258;
qBSBN7-1 & qSI7	Gardenia7	exon	2572934	2573191	.	+	.	ID=Gj7X25T1.1:exon:445;Parent=Gj7X25T1.1;
qBSBN7-1 & qSI7	Gardenia7	CDS	2572934	2573191	.	+	0	ID=Gj7X25T1.1:cds;Parent=Gj7X25T1.1;
qBSBN7-1 & qSI7	Gardenia7	gene	2635176	2640104	.	+	.	ID=Gj7A26T26;Name=Gj7A26T26;Alias=Gj7A26T26;
qBSBN7-1 & qSI7	Gardenia7	mRNA	2635176	2640104	.	+	.	ID=Gj7A26T26.1;Parent=Gj7A26T26;Name=Gj7A26T26.1;Alias=Gj7A26T26.1;_AED=0.23;_QI=0|0|0|1|1|0.5|2|0|264;_eAED=0.23;
qBSBN7-1 & qSI7	Gardenia7	exon	2635176	2635773	.	+	.	ID=Gj7A26T26.1:exon:446;Parent=Gj7A26T26.1;
qBSBN7-1 & qSI7	Gardenia7	exon	2639908	2640104	.	+	.	ID=Gj7A26T26.1:exon:447;Parent=Gj7A26T26.1;
qBSBN7-1 & qSI7	Gardenia7	CDS	2635176	2635773	.	+	0	ID=Gj7A26T26.1:cds;Parent=Gj7A26T26.1;
qBSBN7-1 & qSI7	Gardenia7	CDS	2639908	2640104	.	+	2	ID=Gj7A26T26.1:cds;Parent=Gj7A26T26.1;
qBSBN7-1 & qSI7	Gardenia7	gene	2654517	2655107	.	+	.	ID=Gj7P26T1;Name=Gj7P26T1;Alias=Gj7P26T1;
qBSBN7-1 & qSI7	Gardenia7	mRNA	2654517	2655107	.	+	.	ID=Gj7P26T1.1;Parent=Gj7P26T1;Name=Gj7P26T1.1;Alias=Gj7P26T1.1;_AED=0.24;_QI=118|1|1|1|0|0|4|0|93;_eAED=0.24;
qBSBN7-1 & qSI7	Gardenia7	exon	2654517	2654546	.	+	.	ID=Gj7P26T1.1:exon:448;Parent=Gj7P26T1.1;
qBSBN7-1 & qSI7	Gardenia7	exon	2654629	2654716	.	+	.	ID=Gj7P26T1.1:exon:449;Parent=Gj7P26T1.1;
qBSBN7-1 & qSI7	Gardenia7	exon	2654826	2655107	.	+	.	ID=Gj7P26T1.1:exon:450;Parent=Gj7P26T1.1;
qBSBN7-1 & qSI7	Gardenia7	five_prime_UTR	2654517	2654546	.	+	.	ID=Gj7P26T1.1:five_prime_utr;Parent=Gj7P26T1.1;
qBSBN7-1 & qSI7	Gardenia7	five_prime_UTR	2654629	2654716	.	+	.	ID=Gj7P26T1.1:five_prime_utr;Parent=Gj7P26T1.1;
qBSBN7-1 & qSI7	Gardenia7	CDS	2654826	2655107	.	+	0	ID=Gj7P26T1.1:cds;Parent=Gj7P26T1.1;
qBSBN7-1 & qSI7	Gardenia7	gene	2655423	2658688	.	+	.	ID=Gj7P26T2;Name=Gj7P26T2;Alias=Gj7P26T2;
qBSBN7-1 & qSI7	Gardenia7	mRNA	2655423	2658688	.	+	.	ID=Gj7P26T2.1;Parent=Gj7P26T2;Name=Gj7P26T2.1;Alias=Gj7P26T2.1;_AED=0.40;_QI=0|0|0|1|1|1|4|0|229;_eAED=0.42;
qBSBN7-1 & qSI7	Gardenia7	exon	2655423	2655588	.	+	.	ID=Gj7P26T2.1:exon:451;Parent=Gj7P26T2.1;
qBSBN7-1 & qSI7	Gardenia7	exon	2657051	2657153	.	+	.	ID=Gj7P26T2.1:exon:452;Parent=Gj7P26T2.1;
qBSBN7-1 & qSI7	Gardenia7	exon	2657241	2657492	.	+	.	ID=Gj7P26T2.1:exon:453;Parent=Gj7P26T2.1;
qBSBN7-1 & qSI7	Gardenia7	exon	2658520	2658688	.	+	.	ID=Gj7P26T2.1:exon:454;Parent=Gj7P26T2.1;
qBSBN7-1 & qSI7	Gardenia7	CDS	2655423	2655588	.	+	0	ID=Gj7P26T2.1:cds;Parent=Gj7P26T2.1;
qBSBN7-1 & qSI7	Gardenia7	CDS	2657051	2657153	.	+	2	ID=Gj7P26T2.1:cds;Parent=Gj7P26T2.1;
qBSBN7-1 & qSI7	Gardenia7	CDS	2657241	2657492	.	+	1	ID=Gj7P26T2.1:cds;Parent=Gj7P26T2.1;
qBSBN7-1 & qSI7	Gardenia7	CDS	2658520	2658688	.	+	1	ID=Gj7P26T2.1:cds;Parent=Gj7P26T2.1;
qBSBN7-1 & qSI7	Gardenia7	gene	2745941	2745991	.	+	.	ID=Gj7X27T3;Name=Gj7X27T3;Alias=Gj7X27T3;
qBSBN7-1 & qSI7	Gardenia7	mRNA	2745941	2745991	.	+	.	ID=Gj7X27T3.1;Parent=Gj7X27T3;Name=Gj7X27T3.1;Alias=Gj7X27T3.1;_AED=0.34;_QI=0|-1|0|1|-1|0|1|0|16;_eAED=1.00;score=51;
qBSBN7-1 & qSI7	Gardenia7	exon	2745941	2745991	.	+	.	ID=Gj7X27T3.1:exon:455;Parent=Gj7X27T3.1;
qBSBN7-1 & qSI7	Gardenia7	CDS	2745941	2745991	.	+	0	ID=Gj7X27T3.1:cds;Parent=Gj7X27T3.1;
qBSBN7-1 & qSI7	Gardenia7	gene	2714288	2715855	.	-	.	ID=Gj7P27T1;Name=Gj7P27T1;Alias=Gj7P27T1;
qBSBN7-1 & qSI7	Gardenia7	mRNA	2714288	2715855	.	-	.	ID=Gj7P27T1.1;Parent=Gj7P27T1;Name=Gj7P27T1.1;Alias=Gj7P27T1.1;_AED=0.41;_QI=0|0|0|0.2|1|1|5|0|193;_eAED=0.41;
qBSBN7-1 & qSI7	Gardenia7	exon	2714288	2714404	.	-	.	ID=Gj7P27T1.1:exon:460;Parent=Gj7P27T1.1;
qBSBN7-1 & qSI7	Gardenia7	exon	2714834	2715037	.	-	.	ID=Gj7P27T1.1:exon:459;Parent=Gj7P27T1.1;
qBSBN7-1 & qSI7	Gardenia7	exon	2715412	2715475	.	-	.	ID=Gj7P27T1.1:exon:458;Parent=Gj7P27T1.1;
qBSBN7-1 & qSI7	Gardenia7	exon	2715559	2715653	.	-	.	ID=Gj7P27T1.1:exon:457;Parent=Gj7P27T1.1;
qBSBN7-1 & qSI7	Gardenia7	exon	2715754	2715855	.	-	.	ID=Gj7P27T1.1:exon:456;Parent=Gj7P27T1.1;
qBSBN7-1 & qSI7	Gardenia7	CDS	2715754	2715855	.	-	0	ID=Gj7P27T1.1:cds;Parent=Gj7P27T1.1;
qBSBN7-1 & qSI7	Gardenia7	CDS	2715559	2715653	.	-	0	ID=Gj7P27T1.1:cds;Parent=Gj7P27T1.1;
qBSBN7-1 & qSI7	Gardenia7	CDS	2715412	2715475	.	-	1	ID=Gj7P27T1.1:cds;Parent=Gj7P27T1.1;
qBSBN7-1 & qSI7	Gardenia7	CDS	2714834	2715037	.	-	0	ID=Gj7P27T1.1:cds;Parent=Gj7P27T1.1;
qBSBN7-1 & qSI7	Gardenia7	CDS	2714288	2714404	.	-	0	ID=Gj7P27T1.1:cds;Parent=Gj7P27T1.1;
qBSBN7-1 & qSI7	Gardenia7	gene	2751323	2752234	.	-	.	ID=Gj7P27T2;Name=Gj7P27T2;Alias=Gj7P27T2;
qBSBN7-1 & qSI7	Gardenia7	mRNA	2751323	2752234	.	-	.	ID=Gj7P27T2.1;Parent=Gj7P27T2;Name=Gj7P27T2.1;Alias=Gj7P27T2.1;_AED=0.16;_QI=0|-1|0|1|-1|1|1|0|303;_eAED=0.16;
qBSBN7-1 & qSI7	Gardenia7	exon	2751323	2752234	.	-	.	ID=Gj7P27T2.1:exon:461;Parent=Gj7P27T2.1;
qBSBN7-1 & qSI7	Gardenia7	CDS	2751323	2752234	.	-	0	ID=Gj7P27T2.1:cds;Parent=Gj7P27T2.1;
qBSBN7-1 & qSI7	Gardenia7	gene	2817102	2819962	.	+	.	ID=Gj7P28T0;Name=Gj7P28T0;Alias=Gj7P28T0;
qBSBN7-1 & qSI7	Gardenia7	mRNA	2817102	2819962	.	+	.	ID=Gj7P28T0.1;Parent=Gj7P28T0;Name=Gj7P28T0.1;Alias=Gj7P28T0.1;_AED=0.56;_QI=0|0|0|0.25|1|1|4|0|255;_eAED=0.57;
qBSBN7-1 & qSI7	Gardenia7	exon	2817102	2817205	.	+	.	ID=Gj7P28T0.1:exon:462;Parent=Gj7P28T0.1;
qBSBN7-1 & qSI7	Gardenia7	exon	2817542	2817782	.	+	.	ID=Gj7P28T0.1:exon:463;Parent=Gj7P28T0.1;
qBSBN7-1 & qSI7	Gardenia7	exon	2817857	2818000	.	+	.	ID=Gj7P28T0.1:exon:464;Parent=Gj7P28T0.1;
qBSBN7-1 & qSI7	Gardenia7	exon	2819684	2819962	.	+	.	ID=Gj7P28T0.1:exon:465;Parent=Gj7P28T0.1;
qBSBN7-1 & qSI7	Gardenia7	CDS	2817102	2817205	.	+	0	ID=Gj7P28T0.1:cds;Parent=Gj7P28T0.1;
qBSBN7-1 & qSI7	Gardenia7	CDS	2817542	2817782	.	+	1	ID=Gj7P28T0.1:cds;Parent=Gj7P28T0.1;
qBSBN7-1 & qSI7	Gardenia7	CDS	2817857	2818000	.	+	0	ID=Gj7P28T0.1:cds;Parent=Gj7P28T0.1;
qBSBN7-1 & qSI7	Gardenia7	CDS	2819684	2819962	.	+	0	ID=Gj7P28T0.1:cds;Parent=Gj7P28T0.1;
qBSBN7-1 & qSI7	Gardenia7	gene	2906439	2907358	.	-	.	ID=Gj7P29T1;Name=Gj7P29T1;Alias=Gj7P29T1;
qBSBN7-1 & qSI7	Gardenia7	mRNA	2906439	2907358	.	-	.	ID=Gj7P29T1.1;Parent=Gj7P29T1;Name=Gj7P29T1.1;Alias=Gj7P29T1.1;_AED=0.11;_QI=0|0|0|1|1|1|2|0|258;_eAED=0.11;
qBSBN7-1 & qSI7	Gardenia7	exon	2906439	2906790	.	-	.	ID=Gj7P29T1.1:exon:467;Parent=Gj7P29T1.1;
qBSBN7-1 & qSI7	Gardenia7	exon	2906934	2907358	.	-	.	ID=Gj7P29T1.1:exon:466;Parent=Gj7P29T1.1;
qBSBN7-1 & qSI7	Gardenia7	CDS	2906934	2907358	.	-	0	ID=Gj7P29T1.1:cds;Parent=Gj7P29T1.1;
qBSBN7-1 & qSI7	Gardenia7	CDS	2906439	2906790	.	-	1	ID=Gj7P29T1.1:cds;Parent=Gj7P29T1.1;
qBSBN7-1 & qSI7	Gardenia7	gene	2946579	2947571	.	-	.	ID=Gj7P29T2;Name=Gj7P29T2;Alias=Gj7P29T2;
qBSBN7-1 & qSI7	Gardenia7	mRNA	2946579	2947571	.	-	.	ID=Gj7P29T2.1;Parent=Gj7P29T2;Name=Gj7P29T2.1;Alias=Gj7P29T2.1;_AED=0.00;_QI=0|-1|0|1|-1|1|1|0|330;_eAED=0.00;
qBSBN7-1 & qSI7	Gardenia7	exon	2946579	2947571	.	-	.	ID=Gj7P29T2.1:exon:468;Parent=Gj7P29T2.1;
qBSBN7-1 & qSI7	Gardenia7	CDS	2946579	2947571	.	-	0	ID=Gj7P29T2.1:cds;Parent=Gj7P29T2.1;
qBSBN7-1 & qSI7	Gardenia7	gene	2961758	2962750	.	-	.	ID=Gj7P29T3;Name=Gj7P29T3;Alias=Gj7P29T3;
qBSBN7-1 & qSI7	Gardenia7	mRNA	2961758	2962750	.	-	.	ID=Gj7P29T3.1;Parent=Gj7P29T3;Name=Gj7P29T3.1;Alias=Gj7P29T3.1;_AED=0.00;_QI=0|-1|0|1|-1|1|1|0|330;_eAED=0.00;
qBSBN7-1 & qSI7	Gardenia7	exon	2961758	2962750	.	-	.	ID=Gj7P29T3.1:exon:469;Parent=Gj7P29T3.1;
qBSBN7-1 & qSI7	Gardenia7	CDS	2961758	2962750	.	-	0	ID=Gj7P29T3.1:cds;Parent=Gj7P29T3.1;
qBSBN7-1 & qSI7	Gardenia7	gene	2982784	2986217	.	-	.	ID=Gj7A29T60;Name=Gj7A29T60;Alias=Gj7A29T60;
qBSBN7-1 & qSI7	Gardenia7	mRNA	2982784	2986217	.	-	.	ID=Gj7A29T60.1;Parent=Gj7A29T60;Name=Gj7A29T60.1;Alias=Gj7A29T60.1;_AED=0.27;_QI=0|0|0|1|1|1|4|0|511;_eAED=0.29;
qBSBN7-1 & qSI7	Gardenia7	exon	2982784	2983041	.	-	.	ID=Gj7A29T60.1:exon:473;Parent=Gj7A29T60.1;
qBSBN7-1 & qSI7	Gardenia7	exon	2984417	2985147	.	-	.	ID=Gj7A29T60.1:exon:472;Parent=Gj7A29T60.1;
qBSBN7-1 & qSI7	Gardenia7	exon	2985319	2985795	.	-	.	ID=Gj7A29T60.1:exon:471;Parent=Gj7A29T60.1;
qBSBN7-1 & qSI7	Gardenia7	exon	2986148	2986217	.	-	.	ID=Gj7A29T60.1:exon:470;Parent=Gj7A29T60.1;
qBSBN7-1 & qSI7	Gardenia7	CDS	2986148	2986217	.	-	0	ID=Gj7A29T60.1:cds;Parent=Gj7A29T60.1;
qBSBN7-1 & qSI7	Gardenia7	CDS	2985319	2985795	.	-	2	ID=Gj7A29T60.1:cds;Parent=Gj7A29T60.1;
qBSBN7-1 & qSI7	Gardenia7	CDS	2984417	2985147	.	-	2	ID=Gj7A29T60.1:cds;Parent=Gj7A29T60.1;
qBSBN7-1 & qSI7	Gardenia7	CDS	2982784	2983041	.	-	0	ID=Gj7A29T60.1:cds;Parent=Gj7A29T60.1;
qBSBN7-1 & qSI7	Gardenia7	gene	2992506	2993321	.	-	.	ID=Gj7P30T1;Name=Gj7P30T1;Alias=Gj7P30T1;
qBSBN7-1 & qSI7	Gardenia7	mRNA	2992506	2993321	.	-	.	ID=Gj7P30T1.1;Parent=Gj7P30T1;Name=Gj7P30T1.1;Alias=Gj7P30T1.1;_AED=0.02;_QI=0|-1|0|1|-1|1|1|0|271;_eAED=0.02;
qBSBN7-1 & qSI7	Gardenia7	exon	2992506	2993321	.	-	.	ID=Gj7P30T1.1:exon:474;Parent=Gj7P30T1.1;
qBSBN7-1 & qSI7	Gardenia7	CDS	2992506	2993321	.	-	0	ID=Gj7P30T1.1:cds;Parent=Gj7P30T1.1;
qBSBN7-1 & qSI7	Gardenia7	gene	3043397	3046497	.	-	.	ID=Gj7P30T4;Name=Gj7P30T4;Alias=Gj7P30T4;
qBSBN7-1 & qSI7	Gardenia7	mRNA	3043397	3046497	.	-	.	ID=Gj7P30T4.1;Parent=Gj7P30T4;Name=Gj7P30T4.1;Alias=Gj7P30T4.1;_AED=0.13;_QI=0|0|0|0.33|1|1|3|0|374;_eAED=0.13;
qBSBN7-1 & qSI7	Gardenia7	exon	3043397	3044256	.	-	.	ID=Gj7P30T4.1:exon:477;Parent=Gj7P30T4.1;
qBSBN7-1 & qSI7	Gardenia7	exon	3046138	3046336	.	-	.	ID=Gj7P30T4.1:exon:476;Parent=Gj7P30T4.1;
qBSBN7-1 & qSI7	Gardenia7	exon	3046432	3046497	.	-	.	ID=Gj7P30T4.1:exon:475;Parent=Gj7P30T4.1;
qBSBN7-1 & qSI7	Gardenia7	CDS	3046432	3046497	.	-	0	ID=Gj7P30T4.1:cds;Parent=Gj7P30T4.1;
qBSBN7-1 & qSI7	Gardenia7	CDS	3046138	3046336	.	-	0	ID=Gj7P30T4.1:cds;Parent=Gj7P30T4.1;
qBSBN7-1 & qSI7	Gardenia7	CDS	3043397	3044256	.	-	2	ID=Gj7P30T4.1:cds;Parent=Gj7P30T4.1;
qBSBN7-1 & qSI7	Gardenia7	gene	3165014	3165988	.	+	.	ID=Gj7P31T0;Name=Gj7P31T0;Alias=Gj7P31T0;
qBSBN7-1 & qSI7	Gardenia7	mRNA	3165014	3165988	.	+	.	ID=Gj7P31T0.1;Parent=Gj7P31T0;Name=Gj7P31T0.1;Alias=Gj7P31T0.1;_AED=0.02;_QI=0|-1|0|1|-1|1|1|0|324;_eAED=0.02;
qBSBN7-1 & qSI7	Gardenia7	exon	3165014	3165988	.	+	.	ID=Gj7P31T0.1:exon:478;Parent=Gj7P31T0.1;
qBSBN7-1 & qSI7	Gardenia7	CDS	3165014	3165988	.	+	0	ID=Gj7P31T0.1:cds;Parent=Gj7P31T0.1;
qBSBN7-1 & qSI7	Gardenia7	gene	3139223	3140374	.	-	.	ID=Gj7P31T2;Name=Gj7P31T2;Alias=Gj7P31T2;
qBSBN7-1 & qSI7	Gardenia7	mRNA	3139223	3140374	.	-	.	ID=Gj7P31T2.1;Parent=Gj7P31T2;Name=Gj7P31T2.1;Alias=Gj7P31T2.1;_AED=0.19;_QI=0|0|0|0.75|1|1|4|0|239;_eAED=0.19;
qBSBN7-1 & qSI7	Gardenia7	exon	3139223	3139582	.	-	.	ID=Gj7P31T2.1:exon:482;Parent=Gj7P31T2.1;
qBSBN7-1 & qSI7	Gardenia7	exon	3139698	3139934	.	-	.	ID=Gj7P31T2.1:exon:481;Parent=Gj7P31T2.1;
qBSBN7-1 & qSI7	Gardenia7	exon	3140060	3140143	.	-	.	ID=Gj7P31T2.1:exon:480;Parent=Gj7P31T2.1;
qBSBN7-1 & qSI7	Gardenia7	exon	3140336	3140374	.	-	.	ID=Gj7P31T2.1:exon:479;Parent=Gj7P31T2.1;
qBSBN7-1 & qSI7	Gardenia7	CDS	3140336	3140374	.	-	0	ID=Gj7P31T2.1:cds;Parent=Gj7P31T2.1;
qBSBN7-1 & qSI7	Gardenia7	CDS	3140060	3140143	.	-	0	ID=Gj7P31T2.1:cds;Parent=Gj7P31T2.1;
qBSBN7-1 & qSI7	Gardenia7	CDS	3139698	3139934	.	-	0	ID=Gj7P31T2.1:cds;Parent=Gj7P31T2.1;
qBSBN7-1 & qSI7	Gardenia7	CDS	3139223	3139582	.	-	0	ID=Gj7P31T2.1:cds;Parent=Gj7P31T2.1;
qBSBN7-1 & qSI7	Gardenia7	gene	3253616	3254610	.	+	.	ID=Gj7A32T31;Name=Gj7A32T31;Alias=Gj7A32T31;
qBSBN7-1 & qSI7	Gardenia7	mRNA	3253616	3254610	.	+	.	ID=Gj7A32T31.1;Parent=Gj7A32T31;Name=Gj7A32T31.1;Alias=Gj7A32T31.1;_AED=0.05;_QI=0|0|0|1|1|0.5|2|0|175;_eAED=0.13;
qBSBN7-1 & qSI7	Gardenia7	exon	3253616	3253846	.	+	.	ID=Gj7A32T31.1:exon:483;Parent=Gj7A32T31.1;
qBSBN7-1 & qSI7	Gardenia7	exon	3254314	3254610	.	+	.	ID=Gj7A32T31.1:exon:484;Parent=Gj7A32T31.1;
qBSBN7-1 & qSI7	Gardenia7	CDS	3253616	3253846	.	+	0	ID=Gj7A32T31.1:cds;Parent=Gj7A32T31.1;
qBSBN7-1 & qSI7	Gardenia7	CDS	3254314	3254610	.	+	0	ID=Gj7A32T31.1:cds;Parent=Gj7A32T31.1;
qBSBN7-1 & qSI7	Gardenia7	gene	3270799	3270993	.	+	.	ID=Gj7X32T8;Name=Gj7X32T8;Alias=Gj7X32T8;
qBSBN7-1 & qSI7	Gardenia7	mRNA	3270799	3270993	.	+	.	ID=Gj7X32T8.1;Parent=Gj7X32T8;Name=Gj7X32T8.1;Alias=Gj7X32T8.1;_AED=0.14;_QI=0|-1|0|1|-1|0|1|0|64;_eAED=0.14;score=195;
qBSBN7-1 & qSI7	Gardenia7	exon	3270799	3270993	.	+	.	ID=Gj7X32T8.1:exon:485;Parent=Gj7X32T8.1;
qBSBN7-1 & qSI7	Gardenia7	CDS	3270799	3270993	.	+	0	ID=Gj7X32T8.1:cds;Parent=Gj7X32T8.1;
qBSBN7-1 & qSI7	Gardenia7	gene	3280640	3281770	.	+	.	ID=Gj7A32T32;Name=Gj7A32T32;Alias=Gj7A32T32;
qBSBN7-1 & qSI7	Gardenia7	mRNA	3280640	3281770	.	+	.	ID=Gj7A32T32.1;Parent=Gj7A32T32;Name=Gj7A32T32.1;Alias=Gj7A32T32.1;_AED=0.05;_QI=0|0|0|1|1|1|2|0|296;_eAED=0.05;
qBSBN7-1 & qSI7	Gardenia7	exon	3280640	3281027	.	+	.	ID=Gj7A32T32.1:exon:486;Parent=Gj7A32T32.1;
qBSBN7-1 & qSI7	Gardenia7	exon	3281268	3281770	.	+	.	ID=Gj7A32T32.1:exon:487;Parent=Gj7A32T32.1;
qBSBN7-1 & qSI7	Gardenia7	CDS	3280640	3281027	.	+	0	ID=Gj7A32T32.1:cds;Parent=Gj7A32T32.1;
qBSBN7-1 & qSI7	Gardenia7	CDS	3281268	3281770	.	+	2	ID=Gj7A32T32.1:cds;Parent=Gj7A32T32.1;
qBSBN7-1 & qSI7	Gardenia7	gene	3198905	3199585	.	-	.	ID=Gj7A32T33;Name=Gj7A32T33;Alias=Gj7A32T33;
qBSBN7-1 & qSI7	Gardenia7	mRNA	3198905	3199585	.	-	.	ID=Gj7A32T33.1;Parent=Gj7A32T33;Name=Gj7A32T33.1;Alias=Gj7A32T33.1;_AED=0.28;_QI=0|0.66|0.5|1|1|1|4|0|148;_eAED=0.28;
qBSBN7-1 & qSI7	Gardenia7	exon	3198905	3199137	.	-	.	ID=Gj7A32T33.1:exon:491;Parent=Gj7A32T33.1;
qBSBN7-1 & qSI7	Gardenia7	exon	3199202	3199253	.	-	.	ID=Gj7A32T33.1:exon:490;Parent=Gj7A32T33.1;
qBSBN7-1 & qSI7	Gardenia7	exon	3199336	3199437	.	-	.	ID=Gj7A32T33.1:exon:489;Parent=Gj7A32T33.1;
qBSBN7-1 & qSI7	Gardenia7	exon	3199529	3199585	.	-	.	ID=Gj7A32T33.1:exon:488;Parent=Gj7A32T33.1;
qBSBN7-1 & qSI7	Gardenia7	CDS	3199529	3199585	.	-	0	ID=Gj7A32T33.1:cds;Parent=Gj7A32T33.1;
qBSBN7-1 & qSI7	Gardenia7	CDS	3199336	3199437	.	-	0	ID=Gj7A32T33.1:cds;Parent=Gj7A32T33.1;
qBSBN7-1 & qSI7	Gardenia7	CDS	3199202	3199253	.	-	0	ID=Gj7A32T33.1:cds;Parent=Gj7A32T33.1;
qBSBN7-1 & qSI7	Gardenia7	CDS	3198905	3199137	.	-	2	ID=Gj7A32T33.1:cds;Parent=Gj7A32T33.1;
qBSBN7-1 & qSI7	Gardenia7	gene	3213550	3213609	.	-	.	ID=Gj7X32T29;Name=Gj7X32T29;Alias=Gj7X32T29;
qBSBN7-1 & qSI7	Gardenia7	mRNA	3213550	3213609	.	-	.	ID=Gj7X32T29.1;Parent=Gj7X32T29;Name=Gj7X32T29.1;Alias=Gj7X32T29.1;_AED=0.34;_QI=0|-1|0|1|-1|0|1|0|20;_eAED=0.34;score=60;
qBSBN7-1 & qSI7	Gardenia7	exon	3213550	3213609	.	-	.	ID=Gj7X32T29.1:exon:492;Parent=Gj7X32T29.1;
qBSBN7-1 & qSI7	Gardenia7	CDS	3213550	3213609	.	-	0	ID=Gj7X32T29.1:cds;Parent=Gj7X32T29.1;
qBSBN7-1 & qSI7	Gardenia7	gene	3239469	3240390	.	-	.	ID=Gj7P32T5;Name=Gj7P32T5;Alias=Gj7P32T5;
qBSBN7-1 & qSI7	Gardenia7	mRNA	3239469	3240390	.	-	.	ID=Gj7P32T5.1;Parent=Gj7P32T5;Name=Gj7P32T5.1;Alias=Gj7P32T5.1;_AED=0.32;_QI=0|0|0|0.5|1|1|2|0|191;_eAED=0.32;
qBSBN7-1 & qSI7	Gardenia7	exon	3239469	3239980	.	-	.	ID=Gj7P32T5.1:exon:494;Parent=Gj7P32T5.1;
qBSBN7-1 & qSI7	Gardenia7	exon	3240327	3240390	.	-	.	ID=Gj7P32T5.1:exon:493;Parent=Gj7P32T5.1;
qBSBN7-1 & qSI7	Gardenia7	CDS	3240327	3240390	.	-	0	ID=Gj7P32T5.1:cds;Parent=Gj7P32T5.1;
qBSBN7-1 & qSI7	Gardenia7	CDS	3239469	3239980	.	-	2	ID=Gj7P32T5.1:cds;Parent=Gj7P32T5.1;
qBSBN7-1 & qSI7	Gardenia7	gene	3292363	3296301	.	+	.	ID=Gj7A33T91;Name=Gj7A33T91;Alias=Gj7A33T91;
qBSBN7-1 & qSI7	Gardenia7	mRNA	3292363	3296301	.	+	.	ID=Gj7A33T91.1;Parent=Gj7A33T91;Name=Gj7A33T91.1;Alias=Gj7A33T91.1;_AED=0.08;_QI=0|1|0.85|1|1|1|7|0|331;_eAED=0.08;
qBSBN7-1 & qSI7	Gardenia7	exon	3292363	3292530	.	+	.	ID=Gj7A33T91.1:exon:495;Parent=Gj7A33T91.1;
qBSBN7-1 & qSI7	Gardenia7	exon	3293307	3293357	.	+	.	ID=Gj7A33T91.1:exon:496;Parent=Gj7A33T91.1;
qBSBN7-1 & qSI7	Gardenia7	exon	3294006	3294082	.	+	.	ID=Gj7A33T91.1:exon:497;Parent=Gj7A33T91.1;
qBSBN7-1 & qSI7	Gardenia7	exon	3294555	3294642	.	+	.	ID=Gj7A33T91.1:exon:498;Parent=Gj7A33T91.1;
qBSBN7-1 & qSI7	Gardenia7	exon	3295094	3295369	.	+	.	ID=Gj7A33T91.1:exon:499;Parent=Gj7A33T91.1;
qBSBN7-1 & qSI7	Gardenia7	exon	3295848	3296096	.	+	.	ID=Gj7A33T91.1:exon:500;Parent=Gj7A33T91.1;
qBSBN7-1 & qSI7	Gardenia7	exon	3296215	3296301	.	+	.	ID=Gj7A33T91.1:exon:501;Parent=Gj7A33T91.1;
qBSBN7-1 & qSI7	Gardenia7	CDS	3292363	3292530	.	+	0	ID=Gj7A33T91.1:cds;Parent=Gj7A33T91.1;
qBSBN7-1 & qSI7	Gardenia7	CDS	3293307	3293357	.	+	0	ID=Gj7A33T91.1:cds;Parent=Gj7A33T91.1;
qBSBN7-1 & qSI7	Gardenia7	CDS	3294006	3294082	.	+	0	ID=Gj7A33T91.1:cds;Parent=Gj7A33T91.1;
qBSBN7-1 & qSI7	Gardenia7	CDS	3294555	3294642	.	+	1	ID=Gj7A33T91.1:cds;Parent=Gj7A33T91.1;
qBSBN7-1 & qSI7	Gardenia7	CDS	3295094	3295369	.	+	0	ID=Gj7A33T91.1:cds;Parent=Gj7A33T91.1;
qBSBN7-1 & qSI7	Gardenia7	CDS	3295848	3296096	.	+	0	ID=Gj7A33T91.1:cds;Parent=Gj7A33T91.1;
qBSBN7-1 & qSI7	Gardenia7	CDS	3296215	3296301	.	+	0	ID=Gj7A33T91.1:cds;Parent=Gj7A33T91.1;
qBSBN7-1 & qSI7	Gardenia7	gene	3309496	3310140	.	+	.	ID=Gj7P33T4;Name=Gj7P33T4;Alias=Gj7P33T4;
qBSBN7-1 & qSI7	Gardenia7	mRNA	3309496	3310140	.	+	.	ID=Gj7P33T4.1;Parent=Gj7P33T4;Name=Gj7P33T4.1;Alias=Gj7P33T4.1;_AED=0.13;_QI=0|-1|0|1|-1|1|1|0|214;_eAED=0.13;
qBSBN7-1 & qSI7	Gardenia7	exon	3309496	3310140	.	+	.	ID=Gj7P33T4.1:exon:502;Parent=Gj7P33T4.1;
qBSBN7-1 & qSI7	Gardenia7	CDS	3309496	3310140	.	+	0	ID=Gj7P33T4.1:cds;Parent=Gj7P33T4.1;
qBSBN7-1 & qSI7	Gardenia7	gene	3352132	3352813	.	+	.	ID=Gj7P33T6;Name=Gj7P33T6;Alias=Gj7P33T6;
qBSBN7-1 & qSI7	Gardenia7	mRNA	3352132	3352813	.	+	.	ID=Gj7P33T6.1;Parent=Gj7P33T6;Name=Gj7P33T6.1;Alias=Gj7P33T6.1;_AED=0.08;_QI=0|0|0|0.5|1|1|2|0|193;_eAED=0.08;
qBSBN7-1 & qSI7	Gardenia7	exon	3352132	3352146	.	+	.	ID=Gj7P33T6.1:exon:503;Parent=Gj7P33T6.1;
qBSBN7-1 & qSI7	Gardenia7	exon	3352247	3352813	.	+	.	ID=Gj7P33T6.1:exon:504;Parent=Gj7P33T6.1;
qBSBN7-1 & qSI7	Gardenia7	CDS	3352132	3352146	.	+	0	ID=Gj7P33T6.1:cds;Parent=Gj7P33T6.1;
qBSBN7-1 & qSI7	Gardenia7	CDS	3352247	3352813	.	+	0	ID=Gj7P33T6.1:cds;Parent=Gj7P33T6.1;
qBSBN7-1 & qSI7	Gardenia7	gene	3381594	3382599	.	+	.	ID=Gj7A33T93;Name=Gj7A33T93;Alias=Gj7A33T93;
qBSBN7-1 & qSI7	Gardenia7	mRNA	3381594	3382599	.	+	.	ID=Gj7A33T93.1;Parent=Gj7A33T93;Name=Gj7A33T93.1;Alias=Gj7A33T93.1;_AED=0.00;_QI=0|0|0|1|1|1|2|0|179;_eAED=0.05;
qBSBN7-1 & qSI7	Gardenia7	exon	3381594	3381824	.	+	.	ID=Gj7A33T93.1:exon:505;Parent=Gj7A33T93.1;
qBSBN7-1 & qSI7	Gardenia7	exon	3382291	3382599	.	+	.	ID=Gj7A33T93.1:exon:506;Parent=Gj7A33T93.1;
qBSBN7-1 & qSI7	Gardenia7	CDS	3381594	3381824	.	+	0	ID=Gj7A33T93.1:cds;Parent=Gj7A33T93.1;
qBSBN7-1 & qSI7	Gardenia7	CDS	3382291	3382599	.	+	0	ID=Gj7A33T93.1:cds;Parent=Gj7A33T93.1;
qBSBN7-1 & qSI7	Gardenia7	gene	3383722	3383916	.	+	.	ID=Gj7X33T45;Name=Gj7X33T45;Alias=Gj7X33T45;
qBSBN7-1 & qSI7	Gardenia7	mRNA	3383722	3383916	.	+	.	ID=Gj7X33T45.1;Parent=Gj7X33T45;Name=Gj7X33T45.1;Alias=Gj7X33T45.1;_AED=0.15;_QI=0|-1|0|1|-1|0|1|0|64;_eAED=0.15;score=195;
qBSBN7-1 & qSI7	Gardenia7	exon	3383722	3383916	.	+	.	ID=Gj7X33T45.1:exon:507;Parent=Gj7X33T45.1;
qBSBN7-1 & qSI7	Gardenia7	CDS	3383722	3383916	.	+	0	ID=Gj7X33T45.1:cds;Parent=Gj7X33T45.1;
qBSBN7-1 & qSI7	Gardenia7	gene	3317349	3318629	.	-	.	ID=Gj7P33T8;Name=Gj7P33T8;Alias=Gj7P33T8;
qBSBN7-1 & qSI7	Gardenia7	mRNA	3317349	3318629	.	-	.	ID=Gj7P33T8.1;Parent=Gj7P33T8;Name=Gj7P33T8.1;Alias=Gj7P33T8.1;_AED=0.33;_QI=0|0|0|1|1|1|3|0|136;_eAED=0.40;
qBSBN7-1 & qSI7	Gardenia7	exon	3317349	3317415	.	-	.	ID=Gj7P33T8.1:exon:510;Parent=Gj7P33T8.1;
qBSBN7-1 & qSI7	Gardenia7	exon	3317610	3317763	.	-	.	ID=Gj7P33T8.1:exon:509;Parent=Gj7P33T8.1;
qBSBN7-1 & qSI7	Gardenia7	exon	3318440	3318629	.	-	.	ID=Gj7P33T8.1:exon:508;Parent=Gj7P33T8.1;
qBSBN7-1 & qSI7	Gardenia7	CDS	3318440	3318629	.	-	0	ID=Gj7P33T8.1:cds;Parent=Gj7P33T8.1;
qBSBN7-1 & qSI7	Gardenia7	CDS	3317610	3317763	.	-	2	ID=Gj7P33T8.1:cds;Parent=Gj7P33T8.1;
qBSBN7-1 & qSI7	Gardenia7	CDS	3317349	3317415	.	-	1	ID=Gj7P33T8.1:cds;Parent=Gj7P33T8.1;
qBSBN7-1 & qSI7	Gardenia7	gene	3319964	3320269	.	-	.	ID=Gj7P33T9;Name=Gj7P33T9;Alias=Gj7P33T9;
qBSBN7-1 & qSI7	Gardenia7	mRNA	3319964	3320269	.	-	.	ID=Gj7P33T9.1;Parent=Gj7P33T9;Name=Gj7P33T9.1;Alias=Gj7P33T9.1;_AED=0.62;_QI=0|-1|0|1|-1|1|1|0|101;_eAED=0.62;
qBSBN7-1 & qSI7	Gardenia7	exon	3319964	3320269	.	-	.	ID=Gj7P33T9.1:exon:511;Parent=Gj7P33T9.1;
qBSBN7-1 & qSI7	Gardenia7	CDS	3319964	3320269	.	-	0	ID=Gj7P33T9.1:cds;Parent=Gj7P33T9.1;
qBSBN7-1 & qSI7	Gardenia7	gene	3320380	3321121	.	-	.	ID=Gj7A33T94;Name=Gj7A33T94;Alias=Gj7A33T94;
qBSBN7-1 & qSI7	Gardenia7	mRNA	3320380	3321121	.	-	.	ID=Gj7A33T94.1;Parent=Gj7A33T94;Name=Gj7A33T94.1;Alias=Gj7A33T94.1;_AED=0.36;_QI=0|0|0|1|1|1|2|0|187;_eAED=0.40;
qBSBN7-1 & qSI7	Gardenia7	exon	3320380	3320671	.	-	.	ID=Gj7A33T94.1:exon:513;Parent=Gj7A33T94.1;
qBSBN7-1 & qSI7	Gardenia7	exon	3320850	3321121	.	-	.	ID=Gj7A33T94.1:exon:512;Parent=Gj7A33T94.1;
qBSBN7-1 & qSI7	Gardenia7	CDS	3320850	3321121	.	-	0	ID=Gj7A33T94.1:cds;Parent=Gj7A33T94.1;
qBSBN7-1 & qSI7	Gardenia7	CDS	3320380	3320671	.	-	1	ID=Gj7A33T94.1:cds;Parent=Gj7A33T94.1;
qBSBN7-1 & qSI7	Gardenia7	gene	3321168	3322277	.	-	.	ID=Gj7P33T11;Name=Gj7P33T11;Alias=Gj7P33T11;
qBSBN7-1 & qSI7	Gardenia7	mRNA	3321168	3322277	.	-	.	ID=Gj7P33T11.1;Parent=Gj7P33T11;Name=Gj7P33T11.1;Alias=Gj7P33T11.1;_AED=0.45;_QI=0|-1|0|1|-1|1|1|0|369;_eAED=0.73;
qBSBN7-1 & qSI7	Gardenia7	exon	3321168	3322277	.	-	.	ID=Gj7P33T11.1:exon:514;Parent=Gj7P33T11.1;
qBSBN7-1 & qSI7	Gardenia7	CDS	3321168	3322277	.	-	0	ID=Gj7P33T11.1:cds;Parent=Gj7P33T11.1;
qBSBN7-1 & qSI7	Gardenia7	gene	3331223	3332001	.	-	.	ID=Gj7P33T12;Name=Gj7P33T12;Alias=Gj7P33T12;
qBSBN7-1 & qSI7	Gardenia7	mRNA	3331223	3332001	.	-	.	ID=Gj7P33T12.1;Parent=Gj7P33T12;Name=Gj7P33T12.1;Alias=Gj7P33T12.1;_AED=0.23;_QI=0|0|0|0.5|1|1|2|0|233;_eAED=0.23;
qBSBN7-1 & qSI7	Gardenia7	exon	3331223	3331229	.	-	.	ID=Gj7P33T12.1:exon:516;Parent=Gj7P33T12.1;
qBSBN7-1 & qSI7	Gardenia7	exon	3331307	3332001	.	-	.	ID=Gj7P33T12.1:exon:515;Parent=Gj7P33T12.1;
qBSBN7-1 & qSI7	Gardenia7	CDS	3331307	3332001	.	-	0	ID=Gj7P33T12.1:cds;Parent=Gj7P33T12.1;
qBSBN7-1 & qSI7	Gardenia7	CDS	3331223	3331229	.	-	1	ID=Gj7P33T12.1:cds;Parent=Gj7P33T12.1;
qBSBN7-1 & qSI7	Gardenia7	gene	3347414	3350895	.	-	.	ID=Gj7A33T95;Name=Gj7A33T95;Alias=Gj7A33T95;
qBSBN7-1 & qSI7	Gardenia7	mRNA	3347414	3350895	.	-	.	ID=Gj7A33T95.1;Parent=Gj7A33T95;Name=Gj7A33T95.1;Alias=Gj7A33T95.1;_AED=0.18;_QI=0|0.85|0.87|1|1|1|8|0|440;_eAED=0.18;
qBSBN7-1 & qSI7	Gardenia7	exon	3347414	3347623	.	-	.	ID=Gj7A33T95.1:exon:524;Parent=Gj7A33T95.1;
qBSBN7-1 & qSI7	Gardenia7	exon	3348412	3348669	.	-	.	ID=Gj7A33T95.1:exon:523;Parent=Gj7A33T95.1;
qBSBN7-1 & qSI7	Gardenia7	exon	3348762	3348969	.	-	.	ID=Gj7A33T95.1:exon:522;Parent=Gj7A33T95.1;
qBSBN7-1 & qSI7	Gardenia7	exon	3349599	3349696	.	-	.	ID=Gj7A33T95.1:exon:521;Parent=Gj7A33T95.1;
qBSBN7-1 & qSI7	Gardenia7	exon	3349786	3349864	.	-	.	ID=Gj7A33T95.1:exon:520;Parent=Gj7A33T95.1;
qBSBN7-1 & qSI7	Gardenia7	exon	3350129	3350241	.	-	.	ID=Gj7A33T95.1:exon:519;Parent=Gj7A33T95.1;
qBSBN7-1 & qSI7	Gardenia7	exon	3350415	3350600	.	-	.	ID=Gj7A33T95.1:exon:518;Parent=Gj7A33T95.1;
qBSBN7-1 & qSI7	Gardenia7	exon	3350725	3350895	.	-	.	ID=Gj7A33T95.1:exon:517;Parent=Gj7A33T95.1;
qBSBN7-1 & qSI7	Gardenia7	CDS	3350725	3350895	.	-	0	ID=Gj7A33T95.1:cds;Parent=Gj7A33T95.1;
qBSBN7-1 & qSI7	Gardenia7	CDS	3350415	3350600	.	-	0	ID=Gj7A33T95.1:cds;Parent=Gj7A33T95.1;
qBSBN7-1 & qSI7	Gardenia7	CDS	3350129	3350241	.	-	0	ID=Gj7A33T95.1:cds;Parent=Gj7A33T95.1;
qBSBN7-1 & qSI7	Gardenia7	CDS	3349786	3349864	.	-	1	ID=Gj7A33T95.1:cds;Parent=Gj7A33T95.1;
qBSBN7-1 & qSI7	Gardenia7	CDS	3349599	3349696	.	-	0	ID=Gj7A33T95.1:cds;Parent=Gj7A33T95.1;
qBSBN7-1 & qSI7	Gardenia7	CDS	3348762	3348969	.	-	1	ID=Gj7A33T95.1:cds;Parent=Gj7A33T95.1;
qBSBN7-1 & qSI7	Gardenia7	CDS	3348412	3348669	.	-	0	ID=Gj7A33T95.1:cds;Parent=Gj7A33T95.1;
qBSBN7-1 & qSI7	Gardenia7	CDS	3347414	3347623	.	-	0	ID=Gj7A33T95.1:cds;Parent=Gj7A33T95.1;
qBSBN7-1 & qSI7	Gardenia7	gene	3390546	3392882	.	+	.	ID=Gj7P34T3;Name=Gj7P34T3;Alias=Gj7P34T3;
qBSBN7-1 & qSI7	Gardenia7	mRNA	3390546	3392882	.	+	.	ID=Gj7P34T3.1;Parent=Gj7P34T3;Name=Gj7P34T3.1;Alias=Gj7P34T3.1;_AED=0.21;_QI=0|-1|0|1|-1|1|1|0|778;_eAED=0.22;
qBSBN7-1 & qSI7	Gardenia7	exon	3390546	3392882	.	+	.	ID=Gj7P34T3.1:exon:525;Parent=Gj7P34T3.1;
qBSBN7-1 & qSI7	Gardenia7	CDS	3390546	3392882	.	+	0	ID=Gj7P34T3.1:cds;Parent=Gj7P34T3.1;
qBSBN7-1 & qSI7	Gardenia7	gene	3392980	3396292	.	+	.	ID=Gj7P34T4;Name=Gj7P34T4;Alias=Gj7P34T4;
qBSBN7-1 & qSI7	Gardenia7	mRNA	3392980	3396292	.	+	.	ID=Gj7P34T4.1;Parent=Gj7P34T4;Name=Gj7P34T4.1;Alias=Gj7P34T4.1;_AED=0.41;_QI=0|0|0|1|1|1|2|0|600;_eAED=0.44;
qBSBN7-1 & qSI7	Gardenia7	exon	3392980	3394296	.	+	.	ID=Gj7P34T4.1:exon:526;Parent=Gj7P34T4.1;
qBSBN7-1 & qSI7	Gardenia7	exon	3395807	3396292	.	+	.	ID=Gj7P34T4.1:exon:527;Parent=Gj7P34T4.1;
qBSBN7-1 & qSI7	Gardenia7	CDS	3392980	3394296	.	+	0	ID=Gj7P34T4.1:cds;Parent=Gj7P34T4.1;
qBSBN7-1 & qSI7	Gardenia7	CDS	3395807	3396292	.	+	0	ID=Gj7P34T4.1:cds;Parent=Gj7P34T4.1;
qBSBN7-1 & qSI7	Gardenia7	gene	3401985	3403822	.	+	.	ID=Gj7P34T5;Name=Gj7P34T5;Alias=Gj7P34T5;
qBSBN7-1 & qSI7	Gardenia7	mRNA	3401985	3403822	.	+	.	ID=Gj7P34T5.1;Parent=Gj7P34T5;Name=Gj7P34T5.1;Alias=Gj7P34T5.1;_AED=0.34;_QI=0|0|0|1|1|1|4|0|450;_eAED=0.40;
qBSBN7-1 & qSI7	Gardenia7	exon	3401985	3402374	.	+	.	ID=Gj7P34T5.1:exon:528;Parent=Gj7P34T5.1;
qBSBN7-1 & qSI7	Gardenia7	exon	3402640	3402812	.	+	.	ID=Gj7P34T5.1:exon:529;Parent=Gj7P34T5.1;
qBSBN7-1 & qSI7	Gardenia7	exon	3402954	3403026	.	+	.	ID=Gj7P34T5.1:exon:530;Parent=Gj7P34T5.1;
qBSBN7-1 & qSI7	Gardenia7	exon	3403106	3403822	.	+	.	ID=Gj7P34T5.1:exon:531;Parent=Gj7P34T5.1;
qBSBN7-1 & qSI7	Gardenia7	CDS	3401985	3402374	.	+	0	ID=Gj7P34T5.1:cds;Parent=Gj7P34T5.1;
qBSBN7-1 & qSI7	Gardenia7	CDS	3402640	3402812	.	+	0	ID=Gj7P34T5.1:cds;Parent=Gj7P34T5.1;
qBSBN7-1 & qSI7	Gardenia7	CDS	3402954	3403026	.	+	1	ID=Gj7P34T5.1:cds;Parent=Gj7P34T5.1;
qBSBN7-1 & qSI7	Gardenia7	CDS	3403106	3403822	.	+	0	ID=Gj7P34T5.1:cds;Parent=Gj7P34T5.1;
qBSBN7-1 & qSI7	Gardenia7	gene	3436595	3440534	.	+	.	ID=Gj7A34T74;Name=Gj7A34T74;Alias=Gj7A34T74;
qBSBN7-1 & qSI7	Gardenia7	mRNA	3436595	3440534	.	+	.	ID=Gj7A34T74.1;Parent=Gj7A34T74;Name=Gj7A34T74.1;Alias=Gj7A34T74.1;_AED=0.09;_QI=0|1|0.85|1|1|1|7|0|331;_eAED=0.09;
qBSBN7-1 & qSI7	Gardenia7	exon	3436595	3436762	.	+	.	ID=Gj7A34T74.1:exon:532;Parent=Gj7A34T74.1;
qBSBN7-1 & qSI7	Gardenia7	exon	3437544	3437594	.	+	.	ID=Gj7A34T74.1:exon:533;Parent=Gj7A34T74.1;
qBSBN7-1 & qSI7	Gardenia7	exon	3438243	3438319	.	+	.	ID=Gj7A34T74.1:exon:534;Parent=Gj7A34T74.1;
qBSBN7-1 & qSI7	Gardenia7	exon	3438792	3438879	.	+	.	ID=Gj7A34T74.1:exon:535;Parent=Gj7A34T74.1;
qBSBN7-1 & qSI7	Gardenia7	exon	3439331	3439606	.	+	.	ID=Gj7A34T74.1:exon:536;Parent=Gj7A34T74.1;
qBSBN7-1 & qSI7	Gardenia7	exon	3440084	3440332	.	+	.	ID=Gj7A34T74.1:exon:537;Parent=Gj7A34T74.1;
qBSBN7-1 & qSI7	Gardenia7	exon	3440448	3440534	.	+	.	ID=Gj7A34T74.1:exon:538;Parent=Gj7A34T74.1;
qBSBN7-1 & qSI7	Gardenia7	CDS	3436595	3436762	.	+	0	ID=Gj7A34T74.1:cds;Parent=Gj7A34T74.1;
qBSBN7-1 & qSI7	Gardenia7	CDS	3437544	3437594	.	+	0	ID=Gj7A34T74.1:cds;Parent=Gj7A34T74.1;
qBSBN7-1 & qSI7	Gardenia7	CDS	3438243	3438319	.	+	0	ID=Gj7A34T74.1:cds;Parent=Gj7A34T74.1;
qBSBN7-1 & qSI7	Gardenia7	CDS	3438792	3438879	.	+	1	ID=Gj7A34T74.1:cds;Parent=Gj7A34T74.1;
qBSBN7-1 & qSI7	Gardenia7	CDS	3439331	3439606	.	+	0	ID=Gj7A34T74.1:cds;Parent=Gj7A34T74.1;
qBSBN7-1 & qSI7	Gardenia7	CDS	3440084	3440332	.	+	0	ID=Gj7A34T74.1:cds;Parent=Gj7A34T74.1;
qBSBN7-1 & qSI7	Gardenia7	CDS	3440448	3440534	.	+	0	ID=Gj7A34T74.1:cds;Parent=Gj7A34T74.1;
qBSBN7-1 & qSI7	Gardenia7	gene	3452590	3453483	.	+	.	ID=Gj7A34T75;Name=Gj7A34T75;Alias=Gj7A34T75;
qBSBN7-1 & qSI7	Gardenia7	mRNA	3452590	3453483	.	+	.	ID=Gj7A34T75.1;Parent=Gj7A34T75;Name=Gj7A34T75.1;Alias=Gj7A34T75.1;_AED=0.17;_QI=0|0|0|1|0|0|3|0|230;_eAED=0.20;
qBSBN7-1 & qSI7	Gardenia7	exon	3452590	3452746	.	+	.	ID=Gj7A34T75.1:exon:539;Parent=Gj7A34T75.1;
qBSBN7-1 & qSI7	Gardenia7	exon	3452836	3453103	.	+	.	ID=Gj7A34T75.1:exon:540;Parent=Gj7A34T75.1;
qBSBN7-1 & qSI7	Gardenia7	exon	3453216	3453483	.	+	.	ID=Gj7A34T75.1:exon:541;Parent=Gj7A34T75.1;
qBSBN7-1 & qSI7	Gardenia7	CDS	3452590	3452746	.	+	0	ID=Gj7A34T75.1:cds;Parent=Gj7A34T75.1;
qBSBN7-1 & qSI7	Gardenia7	CDS	3452836	3453103	.	+	2	ID=Gj7A34T75.1:cds;Parent=Gj7A34T75.1;
qBSBN7-1 & qSI7	Gardenia7	CDS	3453216	3453483	.	+	1	ID=Gj7A34T75.1:cds;Parent=Gj7A34T75.1;
qBSBN7-1 & qSI7	Gardenia7	gene	3461815	3463114	.	+	.	ID=Gj7A34T76;Name=Gj7A34T76;Alias=Gj7A34T76;
qBSBN7-1 & qSI7	Gardenia7	mRNA	3461815	3463114	.	+	.	ID=Gj7A34T76.1;Parent=Gj7A34T76;Name=Gj7A34T76.1;Alias=Gj7A34T76.1;_AED=0.49;_QI=0|0.5|0.42|0.71|0.83|0.85|7|0|265;_eAED=0.49;
qBSBN7-1 & qSI7	Gardenia7	exon	3461815	3461979	.	+	.	ID=Gj7A34T76.1:exon:542;Parent=Gj7A34T76.1;
qBSBN7-1 & qSI7	Gardenia7	exon	3462065	3462248	.	+	.	ID=Gj7A34T76.1:exon:543;Parent=Gj7A34T76.1;
qBSBN7-1 & qSI7	Gardenia7	exon	3462332	3462416	.	+	.	ID=Gj7A34T76.1:exon:544;Parent=Gj7A34T76.1;
qBSBN7-1 & qSI7	Gardenia7	exon	3462495	3462619	.	+	.	ID=Gj7A34T76.1:exon:545;Parent=Gj7A34T76.1;
qBSBN7-1 & qSI7	Gardenia7	exon	3462700	3462778	.	+	.	ID=Gj7A34T76.1:exon:546;Parent=Gj7A34T76.1;
qBSBN7-1 & qSI7	Gardenia7	exon	3462865	3462994	.	+	.	ID=Gj7A34T76.1:exon:547;Parent=Gj7A34T76.1;
qBSBN7-1 & qSI7	Gardenia7	exon	3463085	3463114	.	+	.	ID=Gj7A34T76.1:exon:548;Parent=Gj7A34T76.1;
qBSBN7-1 & qSI7	Gardenia7	CDS	3461815	3461979	.	+	0	ID=Gj7A34T76.1:cds;Parent=Gj7A34T76.1;
qBSBN7-1 & qSI7	Gardenia7	CDS	3462065	3462248	.	+	0	ID=Gj7A34T76.1:cds;Parent=Gj7A34T76.1;
qBSBN7-1 & qSI7	Gardenia7	CDS	3462332	3462416	.	+	2	ID=Gj7A34T76.1:cds;Parent=Gj7A34T76.1;
qBSBN7-1 & qSI7	Gardenia7	CDS	3462495	3462619	.	+	1	ID=Gj7A34T76.1:cds;Parent=Gj7A34T76.1;
qBSBN7-1 & qSI7	Gardenia7	CDS	3462700	3462778	.	+	2	ID=Gj7A34T76.1:cds;Parent=Gj7A34T76.1;
qBSBN7-1 & qSI7	Gardenia7	CDS	3462865	3462994	.	+	1	ID=Gj7A34T76.1:cds;Parent=Gj7A34T76.1;
qBSBN7-1 & qSI7	Gardenia7	CDS	3463085	3463114	.	+	0	ID=Gj7A34T76.1:cds;Parent=Gj7A34T76.1;
qBSBN7-1 & qSI7	Gardenia7	gene	3474641	3476577	.	+	.	ID=Gj7P34T9;Name=Gj7P34T9;Alias=Gj7P34T9;
qBSBN7-1 & qSI7	Gardenia7	mRNA	3474641	3476577	.	+	.	ID=Gj7P34T9.1;Parent=Gj7P34T9;Name=Gj7P34T9.1;Alias=Gj7P34T9.1;_AED=0.34;_QI=0|0|0|0.5|1|1|2|0|244;_eAED=0.34;
qBSBN7-1 & qSI7	Gardenia7	exon	3474641	3474656	.	+	.	ID=Gj7P34T9.1:exon:549;Parent=Gj7P34T9.1;
qBSBN7-1 & qSI7	Gardenia7	exon	3475859	3476577	.	+	.	ID=Gj7P34T9.1:exon:550;Parent=Gj7P34T9.1;
qBSBN7-1 & qSI7	Gardenia7	CDS	3474641	3474656	.	+	0	ID=Gj7P34T9.1:cds;Parent=Gj7P34T9.1;
qBSBN7-1 & qSI7	Gardenia7	CDS	3475859	3476577	.	+	2	ID=Gj7P34T9.1:cds;Parent=Gj7P34T9.1;
qBSBN7-1 & qSI7	Gardenia7	gene	3477468	3478640	.	+	.	ID=Gj7A34T77;Name=Gj7A34T77;Alias=Gj7A34T77;
qBSBN7-1 & qSI7	Gardenia7	mRNA	3477468	3478640	.	+	.	ID=Gj7A34T77.1;Parent=Gj7A34T77;Name=Gj7A34T77.1;Alias=Gj7A34T77.1;_AED=0.73;_QI=0|0|0|0.33|1|1|6|0|195;_eAED=0.73;
qBSBN7-1 & qSI7	Gardenia7	exon	3477468	3477568	.	+	.	ID=Gj7A34T77.1:exon:551;Parent=Gj7A34T77.1;
qBSBN7-1 & qSI7	Gardenia7	exon	3477694	3477843	.	+	.	ID=Gj7A34T77.1:exon:552;Parent=Gj7A34T77.1;
qBSBN7-1 & qSI7	Gardenia7	exon	3477962	3478142	.	+	.	ID=Gj7A34T77.1:exon:553;Parent=Gj7A34T77.1;
qBSBN7-1 & qSI7	Gardenia7	exon	3478229	3478275	.	+	.	ID=Gj7A34T77.1:exon:554;Parent=Gj7A34T77.1;
qBSBN7-1 & qSI7	Gardenia7	exon	3478355	3478396	.	+	.	ID=Gj7A34T77.1:exon:555;Parent=Gj7A34T77.1;
qBSBN7-1 & qSI7	Gardenia7	exon	3478574	3478640	.	+	.	ID=Gj7A34T77.1:exon:556;Parent=Gj7A34T77.1;
qBSBN7-1 & qSI7	Gardenia7	CDS	3477468	3477568	.	+	0	ID=Gj7A34T77.1:cds;Parent=Gj7A34T77.1;
qBSBN7-1 & qSI7	Gardenia7	CDS	3477694	3477843	.	+	1	ID=Gj7A34T77.1:cds;Parent=Gj7A34T77.1;
qBSBN7-1 & qSI7	Gardenia7	CDS	3477962	3478142	.	+	1	ID=Gj7A34T77.1:cds;Parent=Gj7A34T77.1;
qBSBN7-1 & qSI7	Gardenia7	CDS	3478229	3478275	.	+	0	ID=Gj7A34T77.1:cds;Parent=Gj7A34T77.1;
qBSBN7-1 & qSI7	Gardenia7	CDS	3478355	3478396	.	+	1	ID=Gj7A34T77.1:cds;Parent=Gj7A34T77.1;
qBSBN7-1 & qSI7	Gardenia7	CDS	3478574	3478640	.	+	1	ID=Gj7A34T77.1:cds;Parent=Gj7A34T77.1;
qBSBN7-1 & qSI7	Gardenia7	gene	3482084	3484720	.	-	.	ID=Gj7A34T78;Name=Gj7A34T78;Alias=Gj7A34T78;
qBSBN7-1 & qSI7	Gardenia7	mRNA	3482084	3484720	.	-	.	ID=Gj7A34T78.1;Parent=Gj7A34T78;Name=Gj7A34T78.1;Alias=Gj7A34T78.1;_AED=0.24;_QI=0|0.33|0.3|0.6|1|1|10|6|524;_eAED=0.31;
qBSBN7-1 & qSI7	Gardenia7	exon	3484659	3484720	.	-	.	ID=Gj7A34T78.1:exon:566;Parent=Gj7A34T78.1;
qBSBN7-1 & qSI7	Gardenia7	exon	3484415	3484520	.	-	.	ID=Gj7A34T78.1:exon:565;Parent=Gj7A34T78.1;
qBSBN7-1 & qSI7	Gardenia7	exon	3484051	3484297	.	-	.	ID=Gj7A34T78.1:exon:564;Parent=Gj7A34T78.1;
qBSBN7-1 & qSI7	Gardenia7	exon	3483361	3483940	.	-	.	ID=Gj7A34T78.1:exon:563;Parent=Gj7A34T78.1;
qBSBN7-1 & qSI7	Gardenia7	exon	3483029	3483083	.	-	.	ID=Gj7A34T78.1:exon:562;Parent=Gj7A34T78.1;
qBSBN7-1 & qSI7	Gardenia7	exon	3482840	3482935	.	-	.	ID=Gj7A34T78.1:exon:561;Parent=Gj7A34T78.1;
qBSBN7-1 & qSI7	Gardenia7	exon	3482616	3482753	.	-	.	ID=Gj7A34T78.1:exon:560;Parent=Gj7A34T78.1;
qBSBN7-1 & qSI7	Gardenia7	exon	3482425	3482534	.	-	.	ID=Gj7A34T78.1:exon:559;Parent=Gj7A34T78.1;
qBSBN7-1 & qSI7	Gardenia7	exon	3482282	3482354	.	-	.	ID=Gj7A34T78.1:exon:558;Parent=Gj7A34T78.1;
qBSBN7-1 & qSI7	Gardenia7	exon	3482084	3482197	.	-	.	ID=Gj7A34T78.1:exon:557;Parent=Gj7A34T78.1;
qBSBN7-1 & qSI7	Gardenia7	CDS	3484659	3484720	.	-	0	ID=Gj7A34T78.1:cds;Parent=Gj7A34T78.1;
qBSBN7-1 & qSI7	Gardenia7	CDS	3484415	3484520	.	-	1	ID=Gj7A34T78.1:cds;Parent=Gj7A34T78.1;
qBSBN7-1 & qSI7	Gardenia7	CDS	3484051	3484297	.	-	0	ID=Gj7A34T78.1:cds;Parent=Gj7A34T78.1;
qBSBN7-1 & qSI7	Gardenia7	CDS	3483361	3483940	.	-	2	ID=Gj7A34T78.1:cds;Parent=Gj7A34T78.1;
qBSBN7-1 & qSI7	Gardenia7	CDS	3483029	3483083	.	-	1	ID=Gj7A34T78.1:cds;Parent=Gj7A34T78.1;
qBSBN7-1 & qSI7	Gardenia7	CDS	3482840	3482935	.	-	0	ID=Gj7A34T78.1:cds;Parent=Gj7A34T78.1;
qBSBN7-1 & qSI7	Gardenia7	CDS	3482616	3482753	.	-	0	ID=Gj7A34T78.1:cds;Parent=Gj7A34T78.1;
qBSBN7-1 & qSI7	Gardenia7	CDS	3482425	3482534	.	-	0	ID=Gj7A34T78.1:cds;Parent=Gj7A34T78.1;
qBSBN7-1 & qSI7	Gardenia7	CDS	3482282	3482354	.	-	1	ID=Gj7A34T78.1:cds;Parent=Gj7A34T78.1;
qBSBN7-1 & qSI7	Gardenia7	CDS	3482090	3482197	.	-	0	ID=Gj7A34T78.1:cds;Parent=Gj7A34T78.1;
qBSBN7-1 & qSI7	Gardenia7	three_prime_UTR	3482084	3482089	.	-	.	ID=Gj7A34T78.1:three_prime_utr;Parent=Gj7A34T78.1;
qBSBN7-1 & qSI7	Gardenia7	gene	3486578	3487417	.	+	.	ID=Gj7P35T2;Name=Gj7P35T2;Alias=Gj7P35T2;
qBSBN7-1 & qSI7	Gardenia7	mRNA	3486578	3487417	.	+	.	ID=Gj7P35T2.1;Parent=Gj7P35T2;Name=Gj7P35T2.1;Alias=Gj7P35T2.1;_AED=0.02;_QI=0|-1|0|1|-1|1|1|0|279;_eAED=0.02;
qBSBN7-1 & qSI7	Gardenia7	exon	3486578	3487417	.	+	.	ID=Gj7P35T2.1:exon:567;Parent=Gj7P35T2.1;
qBSBN7-1 & qSI7	Gardenia7	CDS	3486578	3487417	.	+	0	ID=Gj7P35T2.1:cds;Parent=Gj7P35T2.1;
qBSBN7-1 & qSI7	Gardenia7	gene	3584408	3586267	.	+	.	ID=Gj7A35T15;Name=Gj7A35T15;Alias=Gj7A35T15;
qBSBN7-1 & qSI7	Gardenia7	mRNA	3584408	3586267	.	+	.	ID=Gj7A35T15.1;Parent=Gj7A35T15;Name=Gj7A35T15.1;Alias=Gj7A35T15.1;_AED=0.06;_QI=0|1|1|1|1|1|4|0|263;_eAED=0.06;
qBSBN7-1 & qSI7	Gardenia7	exon	3584408	3584654	.	+	.	ID=Gj7A35T15.1:exon:568;Parent=Gj7A35T15.1;
qBSBN7-1 & qSI7	Gardenia7	exon	3585228	3585460	.	+	.	ID=Gj7A35T15.1:exon:569;Parent=Gj7A35T15.1;
qBSBN7-1 & qSI7	Gardenia7	exon	3585558	3585608	.	+	.	ID=Gj7A35T15.1:exon:570;Parent=Gj7A35T15.1;
qBSBN7-1 & qSI7	Gardenia7	exon	3586007	3586267	.	+	.	ID=Gj7A35T15.1:exon:571;Parent=Gj7A35T15.1;
qBSBN7-1 & qSI7	Gardenia7	CDS	3584408	3584654	.	+	0	ID=Gj7A35T15.1:cds;Parent=Gj7A35T15.1;
qBSBN7-1 & qSI7	Gardenia7	CDS	3585228	3585460	.	+	2	ID=Gj7A35T15.1:cds;Parent=Gj7A35T15.1;
qBSBN7-1 & qSI7	Gardenia7	CDS	3585558	3585608	.	+	0	ID=Gj7A35T15.1:cds;Parent=Gj7A35T15.1;
qBSBN7-1 & qSI7	Gardenia7	CDS	3586007	3586267	.	+	0	ID=Gj7A35T15.1:cds;Parent=Gj7A35T15.1;
qBSBN7-1 & qSI7	Gardenia7	gene	3493076	3494496	.	-	.	ID=Gj7P35T4;Name=Gj7P35T4;Alias=Gj7P35T4;
qBSBN7-1 & qSI7	Gardenia7	mRNA	3493076	3494496	.	-	.	ID=Gj7P35T4.1;Parent=Gj7P35T4;Name=Gj7P35T4.1;Alias=Gj7P35T4.1;_AED=0.06;_QI=0|0|0|1|1|1|2|0|312;_eAED=0.14;
qBSBN7-1 & qSI7	Gardenia7	exon	3493076	3493249	.	-	.	ID=Gj7P35T4.1:exon:573;Parent=Gj7P35T4.1;
qBSBN7-1 & qSI7	Gardenia7	exon	3493732	3494496	.	-	.	ID=Gj7P35T4.1:exon:572;Parent=Gj7P35T4.1;
qBSBN7-1 & qSI7	Gardenia7	CDS	3493732	3494496	.	-	0	ID=Gj7P35T4.1:cds;Parent=Gj7P35T4.1;
qBSBN7-1 & qSI7	Gardenia7	CDS	3493076	3493249	.	-	0	ID=Gj7P35T4.1:cds;Parent=Gj7P35T4.1;
qBSBN7-1 & qSI7	Gardenia7	gene	3586784	3587062	.	-	.	ID=Gj7X35T14;Name=Gj7X35T14;Alias=Gj7X35T14;
qBSBN7-1 & qSI7	Gardenia7	mRNA	3586784	3587062	.	-	.	ID=Gj7X35T14.1;Parent=Gj7X35T14;Name=Gj7X35T14.1;Alias=Gj7X35T14.1;_AED=0.01;_QI=0|-1|0|1|-1|0|1|0|92;_eAED=0.01;score=279;
qBSBN7-1 & qSI7	Gardenia7	exon	3586784	3587062	.	-	.	ID=Gj7X35T14.1:exon:574;Parent=Gj7X35T14.1;
qBSBN7-1 & qSI7	Gardenia7	CDS	3586784	3587062	.	-	0	ID=Gj7X35T14.1:cds;Parent=Gj7X35T14.1;
qBSBN7-1 & qSI7	Gardenia7	gene	3637881	3639664	.	+	.	ID=Gj7P36T6;Name=Gj7P36T6;Alias=Gj7P36T6;
qBSBN7-1 & qSI7	Gardenia7	mRNA	3637881	3639664	.	+	.	ID=Gj7P36T6.1;Parent=Gj7P36T6;Name=Gj7P36T6.1;Alias=Gj7P36T6.1;_AED=0.04;_QI=50|1|1|1|1|1|3|0|194;_eAED=0.04;
qBSBN7-1 & qSI7	Gardenia7	exon	3637881	3638305	.	+	.	ID=Gj7P36T6.1:exon:575;Parent=Gj7P36T6.1;
qBSBN7-1 & qSI7	Gardenia7	exon	3639331	3639453	.	+	.	ID=Gj7P36T6.1:exon:576;Parent=Gj7P36T6.1;
qBSBN7-1 & qSI7	Gardenia7	exon	3639578	3639664	.	+	.	ID=Gj7P36T6.1:exon:577;Parent=Gj7P36T6.1;
qBSBN7-1 & qSI7	Gardenia7	five_prime_UTR	3637881	3637930	.	+	.	ID=Gj7P36T6.1:five_prime_utr;Parent=Gj7P36T6.1;
qBSBN7-1 & qSI7	Gardenia7	CDS	3637931	3638305	.	+	0	ID=Gj7P36T6.1:cds;Parent=Gj7P36T6.1;
qBSBN7-1 & qSI7	Gardenia7	CDS	3639331	3639453	.	+	0	ID=Gj7P36T6.1:cds;Parent=Gj7P36T6.1;
qBSBN7-1 & qSI7	Gardenia7	CDS	3639578	3639664	.	+	0	ID=Gj7P36T6.1:cds;Parent=Gj7P36T6.1;
qBSBN7-1 & qSI7	Gardenia7	gene	3670149	3670553	.	+	.	ID=Gj7X36T22;Name=Gj7X36T22;Alias=Gj7X36T22;
qBSBN7-1 & qSI7	Gardenia7	mRNA	3670149	3670553	.	+	.	ID=Gj7X36T22.1;Parent=Gj7X36T22;Name=Gj7X36T22.1;Alias=Gj7X36T22.1;_AED=0.39;_QI=0|-1|0|1|-1|0|1|0|134;_eAED=0.41;score=405;
qBSBN7-1 & qSI7	Gardenia7	exon	3670149	3670553	.	+	.	ID=Gj7X36T22.1:exon:578;Parent=Gj7X36T22.1;
qBSBN7-1 & qSI7	Gardenia7	CDS	3670149	3670553	.	+	0	ID=Gj7X36T22.1:cds;Parent=Gj7X36T22.1;
qBSBN7-1 & qSI7	Gardenia7	gene	3589244	3598208	.	-	.	ID=Gj7A36T33;Name=Gj7A36T33;Alias=Gj7A36T33;
qBSBN7-1 & qSI7	Gardenia7	mRNA	3589244	3598208	.	-	.	ID=Gj7A36T33.1;Parent=Gj7A36T33;Name=Gj7A36T33.1;Alias=Gj7A36T33.1;_AED=0.01;_QI=0|1|1|1|1|1|4|0|581;_eAED=0.01;
qBSBN7-1 & qSI7	Gardenia7	exon	3589244	3589459	.	-	.	ID=Gj7A36T33.1:exon:582;Parent=Gj7A36T33.1;
qBSBN7-1 & qSI7	Gardenia7	exon	3591418	3592047	.	-	.	ID=Gj7A36T33.1:exon:581;Parent=Gj7A36T33.1;
qBSBN7-1 & qSI7	Gardenia7	exon	3595963	3596064	.	-	.	ID=Gj7A36T33.1:exon:580;Parent=Gj7A36T33.1;
qBSBN7-1 & qSI7	Gardenia7	exon	3597411	3598208	.	-	.	ID=Gj7A36T33.1:exon:579;Parent=Gj7A36T33.1;
qBSBN7-1 & qSI7	Gardenia7	CDS	3597411	3598208	.	-	0	ID=Gj7A36T33.1:cds;Parent=Gj7A36T33.1;
qBSBN7-1 & qSI7	Gardenia7	CDS	3595963	3596064	.	-	0	ID=Gj7A36T33.1:cds;Parent=Gj7A36T33.1;
qBSBN7-1 & qSI7	Gardenia7	CDS	3591418	3592047	.	-	0	ID=Gj7A36T33.1:cds;Parent=Gj7A36T33.1;
qBSBN7-1 & qSI7	Gardenia7	CDS	3589244	3589459	.	-	0	ID=Gj7A36T33.1:cds;Parent=Gj7A36T33.1;
qBSBN7-1 & qSI7	Gardenia7	gene	3629537	3632983	.	-	.	ID=Gj7P36T7;Name=Gj7P36T7;Alias=Gj7P36T7;
qBSBN7-1 & qSI7	Gardenia7	mRNA	3629537	3632983	.	-	.	ID=Gj7P36T7.1;Parent=Gj7P36T7;Name=Gj7P36T7.1;Alias=Gj7P36T7.1;_AED=0.82;_QI=0|0|0|0.33|1|1|3|0|98;_eAED=0.82;
qBSBN7-1 & qSI7	Gardenia7	exon	3629537	3629727	.	-	.	ID=Gj7P36T7.1:exon:585;Parent=Gj7P36T7.1;
qBSBN7-1 & qSI7	Gardenia7	exon	3632255	3632318	.	-	.	ID=Gj7P36T7.1:exon:584;Parent=Gj7P36T7.1;
qBSBN7-1 & qSI7	Gardenia7	exon	3632942	3632983	.	-	.	ID=Gj7P36T7.1:exon:583;Parent=Gj7P36T7.1;
qBSBN7-1 & qSI7	Gardenia7	CDS	3632942	3632983	.	-	0	ID=Gj7P36T7.1:cds;Parent=Gj7P36T7.1;
qBSBN7-1 & qSI7	Gardenia7	CDS	3632255	3632318	.	-	0	ID=Gj7P36T7.1:cds;Parent=Gj7P36T7.1;
qBSBN7-1 & qSI7	Gardenia7	CDS	3629537	3629727	.	-	2	ID=Gj7P36T7.1:cds;Parent=Gj7P36T7.1;
qBSBN7-1 & qSI7	Gardenia7	gene	3651105	3656561	.	-	.	ID=Gj7A36T34;Name=Gj7A36T34;Alias=Gj7A36T34;
qBSBN7-1 & qSI7	Gardenia7	mRNA	3651105	3656561	.	-	.	ID=Gj7A36T34.1;Parent=Gj7A36T34;Name=Gj7A36T34.1;Alias=Gj7A36T34.1;_AED=0.05;_QI=0|1|1|1|1|1|9|0|559;_eAED=0.05;
qBSBN7-1 & qSI7	Gardenia7	exon	3651105	3651269	.	-	.	ID=Gj7A36T34.1:exon:594;Parent=Gj7A36T34.1;
qBSBN7-1 & qSI7	Gardenia7	exon	3651452	3651607	.	-	.	ID=Gj7A36T34.1:exon:593;Parent=Gj7A36T34.1;
qBSBN7-1 & qSI7	Gardenia7	exon	3652315	3652410	.	-	.	ID=Gj7A36T34.1:exon:592;Parent=Gj7A36T34.1;
qBSBN7-1 & qSI7	Gardenia7	exon	3652501	3652693	.	-	.	ID=Gj7A36T34.1:exon:591;Parent=Gj7A36T34.1;
qBSBN7-1 & qSI7	Gardenia7	exon	3653085	3653509	.	-	.	ID=Gj7A36T34.1:exon:590;Parent=Gj7A36T34.1;
qBSBN7-1 & qSI7	Gardenia7	exon	3654387	3654590	.	-	.	ID=Gj7A36T34.1:exon:589;Parent=Gj7A36T34.1;
qBSBN7-1 & qSI7	Gardenia7	exon	3654731	3654881	.	-	.	ID=Gj7A36T34.1:exon:588;Parent=Gj7A36T34.1;
qBSBN7-1 & qSI7	Gardenia7	exon	3656151	3656278	.	-	.	ID=Gj7A36T34.1:exon:587;Parent=Gj7A36T34.1;
qBSBN7-1 & qSI7	Gardenia7	exon	3656400	3656561	.	-	.	ID=Gj7A36T34.1:exon:586;Parent=Gj7A36T34.1;
qBSBN7-1 & qSI7	Gardenia7	CDS	3656400	3656561	.	-	0	ID=Gj7A36T34.1:cds;Parent=Gj7A36T34.1;
qBSBN7-1 & qSI7	Gardenia7	CDS	3656151	3656278	.	-	0	ID=Gj7A36T34.1:cds;Parent=Gj7A36T34.1;
qBSBN7-1 & qSI7	Gardenia7	CDS	3654731	3654881	.	-	1	ID=Gj7A36T34.1:cds;Parent=Gj7A36T34.1;
qBSBN7-1 & qSI7	Gardenia7	CDS	3654387	3654590	.	-	0	ID=Gj7A36T34.1:cds;Parent=Gj7A36T34.1;
qBSBN7-1 & qSI7	Gardenia7	CDS	3653085	3653509	.	-	0	ID=Gj7A36T34.1:cds;Parent=Gj7A36T34.1;
qBSBN7-1 & qSI7	Gardenia7	CDS	3652501	3652693	.	-	1	ID=Gj7A36T34.1:cds;Parent=Gj7A36T34.1;
qBSBN7-1 & qSI7	Gardenia7	CDS	3652315	3652410	.	-	0	ID=Gj7A36T34.1:cds;Parent=Gj7A36T34.1;
qBSBN7-1 & qSI7	Gardenia7	CDS	3651452	3651607	.	-	0	ID=Gj7A36T34.1:cds;Parent=Gj7A36T34.1;
qBSBN7-1 & qSI7	Gardenia7	CDS	3651105	3651269	.	-	0	ID=Gj7A36T34.1:cds;Parent=Gj7A36T34.1;
qBSBN7-1 & qSI7	Gardenia7	gene	3659188	3665416	.	-	.	ID=Gj7A36T35;Name=Gj7A36T35;Alias=Gj7A36T35;
qBSBN7-1 & qSI7	Gardenia7	mRNA	3659188	3665416	.	-	.	ID=Gj7A36T35.1;Parent=Gj7A36T35;Name=Gj7A36T35.1;Alias=Gj7A36T35.1;_AED=0.18;_QI=0|0.8|0.72|0.81|1|1|11|0|509;_eAED=0.18;
qBSBN7-1 & qSI7	Gardenia7	exon	3659188	3659346	.	-	.	ID=Gj7A36T35.1:exon:605;Parent=Gj7A36T35.1;
qBSBN7-1 & qSI7	Gardenia7	exon	3659473	3659691	.	-	.	ID=Gj7A36T35.1:exon:604;Parent=Gj7A36T35.1;
qBSBN7-1 & qSI7	Gardenia7	exon	3659895	3660179	.	-	.	ID=Gj7A36T35.1:exon:603;Parent=Gj7A36T35.1;
qBSBN7-1 & qSI7	Gardenia7	exon	3660273	3660425	.	-	.	ID=Gj7A36T35.1:exon:602;Parent=Gj7A36T35.1;
qBSBN7-1 & qSI7	Gardenia7	exon	3660537	3660659	.	-	.	ID=Gj7A36T35.1:exon:601;Parent=Gj7A36T35.1;
qBSBN7-1 & qSI7	Gardenia7	exon	3661735	3661801	.	-	.	ID=Gj7A36T35.1:exon:600;Parent=Gj7A36T35.1;
qBSBN7-1 & qSI7	Gardenia7	exon	3662100	3662287	.	-	.	ID=Gj7A36T35.1:exon:599;Parent=Gj7A36T35.1;
qBSBN7-1 & qSI7	Gardenia7	exon	3663463	3663579	.	-	.	ID=Gj7A36T35.1:exon:598;Parent=Gj7A36T35.1;
qBSBN7-1 & qSI7	Gardenia7	exon	3663776	3663868	.	-	.	ID=Gj7A36T35.1:exon:597;Parent=Gj7A36T35.1;
qBSBN7-1 & qSI7	Gardenia7	exon	3665178	3665248	.	-	.	ID=Gj7A36T35.1:exon:596;Parent=Gj7A36T35.1;
qBSBN7-1 & qSI7	Gardenia7	exon	3665362	3665416	.	-	.	ID=Gj7A36T35.1:exon:595;Parent=Gj7A36T35.1;
qBSBN7-1 & qSI7	Gardenia7	CDS	3665362	3665416	.	-	0	ID=Gj7A36T35.1:cds;Parent=Gj7A36T35.1;
qBSBN7-1 & qSI7	Gardenia7	CDS	3665178	3665248	.	-	2	ID=Gj7A36T35.1:cds;Parent=Gj7A36T35.1;
qBSBN7-1 & qSI7	Gardenia7	CDS	3663776	3663868	.	-	0	ID=Gj7A36T35.1:cds;Parent=Gj7A36T35.1;
qBSBN7-1 & qSI7	Gardenia7	CDS	3663463	3663579	.	-	0	ID=Gj7A36T35.1:cds;Parent=Gj7A36T35.1;
qBSBN7-1 & qSI7	Gardenia7	CDS	3662100	3662287	.	-	0	ID=Gj7A36T35.1:cds;Parent=Gj7A36T35.1;
qBSBN7-1 & qSI7	Gardenia7	CDS	3661735	3661801	.	-	1	ID=Gj7A36T35.1:cds;Parent=Gj7A36T35.1;
qBSBN7-1 & qSI7	Gardenia7	CDS	3660537	3660659	.	-	0	ID=Gj7A36T35.1:cds;Parent=Gj7A36T35.1;
qBSBN7-1 & qSI7	Gardenia7	CDS	3660273	3660425	.	-	0	ID=Gj7A36T35.1:cds;Parent=Gj7A36T35.1;
qBSBN7-1 & qSI7	Gardenia7	CDS	3659895	3660179	.	-	0	ID=Gj7A36T35.1:cds;Parent=Gj7A36T35.1;
qBSBN7-1 & qSI7	Gardenia7	CDS	3659473	3659691	.	-	0	ID=Gj7A36T35.1:cds;Parent=Gj7A36T35.1;
qBSBN7-1 & qSI7	Gardenia7	CDS	3659188	3659346	.	-	0	ID=Gj7A36T35.1:cds;Parent=Gj7A36T35.1;
qBSBN7-1 & qSI7	Gardenia7	gene	3683766	3694464	.	+	.	ID=Gj7A37T52;Name=Gj7A37T52;Alias=Gj7A37T52;
qBSBN7-1 & qSI7	Gardenia7	mRNA	3683766	3694464	.	+	.	ID=Gj7A37T52.1;Parent=Gj7A37T52;Name=Gj7A37T52.1;Alias=Gj7A37T52.1;_AED=0.27;_QI=0|0.83|0.71|0.85|1|1|7|0|602;_eAED=0.32;
qBSBN7-1 & qSI7	Gardenia7	exon	3683766	3683995	.	+	.	ID=Gj7A37T52.1:exon:606;Parent=Gj7A37T52.1;
qBSBN7-1 & qSI7	Gardenia7	exon	3686807	3686888	.	+	.	ID=Gj7A37T52.1:exon:607;Parent=Gj7A37T52.1;
qBSBN7-1 & qSI7	Gardenia7	exon	3692367	3692501	.	+	.	ID=Gj7A37T52.1:exon:608;Parent=Gj7A37T52.1;
qBSBN7-1 & qSI7	Gardenia7	exon	3692605	3692780	.	+	.	ID=Gj7A37T52.1:exon:609;Parent=Gj7A37T52.1;
qBSBN7-1 & qSI7	Gardenia7	exon	3692868	3693019	.	+	.	ID=Gj7A37T52.1:exon:610;Parent=Gj7A37T52.1;
qBSBN7-1 & qSI7	Gardenia7	exon	3693362	3693781	.	+	.	ID=Gj7A37T52.1:exon:611;Parent=Gj7A37T52.1;
qBSBN7-1 & qSI7	Gardenia7	exon	3693851	3694464	.	+	.	ID=Gj7A37T52.1:exon:612;Parent=Gj7A37T52.1;
qBSBN7-1 & qSI7	Gardenia7	CDS	3683766	3683995	.	+	0	ID=Gj7A37T52.1:cds;Parent=Gj7A37T52.1;
qBSBN7-1 & qSI7	Gardenia7	CDS	3686807	3686888	.	+	1	ID=Gj7A37T52.1:cds;Parent=Gj7A37T52.1;
qBSBN7-1 & qSI7	Gardenia7	CDS	3692367	3692501	.	+	0	ID=Gj7A37T52.1:cds;Parent=Gj7A37T52.1;
qBSBN7-1 & qSI7	Gardenia7	CDS	3692605	3692780	.	+	0	ID=Gj7A37T52.1:cds;Parent=Gj7A37T52.1;
qBSBN7-1 & qSI7	Gardenia7	CDS	3692868	3693019	.	+	1	ID=Gj7A37T52.1:cds;Parent=Gj7A37T52.1;
qBSBN7-1 & qSI7	Gardenia7	CDS	3693362	3693781	.	+	2	ID=Gj7A37T52.1:cds;Parent=Gj7A37T52.1;
qBSBN7-1 & qSI7	Gardenia7	CDS	3693851	3694464	.	+	2	ID=Gj7A37T52.1:cds;Parent=Gj7A37T52.1;
qBSBN7-1 & qSI7	Gardenia7	gene	3754078	3759033	.	+	.	ID=Gj7P37T6;Name=Gj7P37T6;Alias=Gj7P37T6;
qBSBN7-1 & qSI7	Gardenia7	mRNA	3754078	3759033	.	+	.	ID=Gj7P37T6.1;Parent=Gj7P37T6;Name=Gj7P37T6.1;Alias=Gj7P37T6.1;_AED=0.39;_QI=0|0|0|1|1|1|5|0|254;_eAED=0.50;
qBSBN7-1 & qSI7	Gardenia7	exon	3754078	3754214	.	+	.	ID=Gj7P37T6.1:exon:613;Parent=Gj7P37T6.1;
qBSBN7-1 & qSI7	Gardenia7	exon	3754901	3754989	.	+	.	ID=Gj7P37T6.1:exon:614;Parent=Gj7P37T6.1;
qBSBN7-1 & qSI7	Gardenia7	exon	3755375	3755483	.	+	.	ID=Gj7P37T6.1:exon:615;Parent=Gj7P37T6.1;
qBSBN7-1 & qSI7	Gardenia7	exon	3758511	3758773	.	+	.	ID=Gj7P37T6.1:exon:616;Parent=Gj7P37T6.1;
qBSBN7-1 & qSI7	Gardenia7	exon	3758867	3759033	.	+	.	ID=Gj7P37T6.1:exon:617;Parent=Gj7P37T6.1;
qBSBN7-1 & qSI7	Gardenia7	CDS	3754078	3754214	.	+	0	ID=Gj7P37T6.1:cds;Parent=Gj7P37T6.1;
qBSBN7-1 & qSI7	Gardenia7	CDS	3754901	3754989	.	+	1	ID=Gj7P37T6.1:cds;Parent=Gj7P37T6.1;
qBSBN7-1 & qSI7	Gardenia7	CDS	3755375	3755483	.	+	2	ID=Gj7P37T6.1:cds;Parent=Gj7P37T6.1;
qBSBN7-1 & qSI7	Gardenia7	CDS	3758511	3758773	.	+	1	ID=Gj7P37T6.1:cds;Parent=Gj7P37T6.1;
qBSBN7-1 & qSI7	Gardenia7	CDS	3758867	3759033	.	+	2	ID=Gj7P37T6.1:cds;Parent=Gj7P37T6.1;
qBSBN7-1 & qSI7	Gardenia7	gene	3698440	3715784	.	-	.	ID=Gj7P37T5;Name=Gj7P37T5;Alias=Gj7P37T5;
qBSBN7-1 & qSI7	Gardenia7	mRNA	3698440	3715784	.	-	.	ID=Gj7P37T5.1;Parent=Gj7P37T5;Name=Gj7P37T5.1;Alias=Gj7P37T5.1;_AED=0.12;_QI=0|0.27|0.33|1|1|1|12|0|1019;_eAED=0.12;
qBSBN7-1 & qSI7	Gardenia7	exon	3698440	3698901	.	-	.	ID=Gj7P37T5.1:exon:629;Parent=Gj7P37T5.1;
qBSBN7-1 & qSI7	Gardenia7	exon	3699563	3700189	.	-	.	ID=Gj7P37T5.1:exon:628;Parent=Gj7P37T5.1;
qBSBN7-1 & qSI7	Gardenia7	exon	3702156	3703160	.	-	.	ID=Gj7P37T5.1:exon:627;Parent=Gj7P37T5.1;
qBSBN7-1 & qSI7	Gardenia7	exon	3703245	3703334	.	-	.	ID=Gj7P37T5.1:exon:626;Parent=Gj7P37T5.1;
qBSBN7-1 & qSI7	Gardenia7	exon	3703440	3703473	.	-	.	ID=Gj7P37T5.1:exon:625;Parent=Gj7P37T5.1;
qBSBN7-1 & qSI7	Gardenia7	exon	3703698	3703750	.	-	.	ID=Gj7P37T5.1:exon:624;Parent=Gj7P37T5.1;
qBSBN7-1 & qSI7	Gardenia7	exon	3710405	3710463	.	-	.	ID=Gj7P37T5.1:exon:623;Parent=Gj7P37T5.1;
qBSBN7-1 & qSI7	Gardenia7	exon	3710573	3710663	.	-	.	ID=Gj7P37T5.1:exon:622;Parent=Gj7P37T5.1;
qBSBN7-1 & qSI7	Gardenia7	exon	3712012	3712086	.	-	.	ID=Gj7P37T5.1:exon:621;Parent=Gj7P37T5.1;
qBSBN7-1 & qSI7	Gardenia7	exon	3712215	3712521	.	-	.	ID=Gj7P37T5.1:exon:620;Parent=Gj7P37T5.1;
qBSBN7-1 & qSI7	Gardenia7	exon	3712813	3712903	.	-	.	ID=Gj7P37T5.1:exon:619;Parent=Gj7P37T5.1;
qBSBN7-1 & qSI7	Gardenia7	exon	3715619	3715784	.	-	.	ID=Gj7P37T5.1:exon:618;Parent=Gj7P37T5.1;
qBSBN7-1 & qSI7	Gardenia7	CDS	3715619	3715784	.	-	0	ID=Gj7P37T5.1:cds;Parent=Gj7P37T5.1;
qBSBN7-1 & qSI7	Gardenia7	CDS	3712813	3712903	.	-	2	ID=Gj7P37T5.1:cds;Parent=Gj7P37T5.1;
qBSBN7-1 & qSI7	Gardenia7	CDS	3712215	3712521	.	-	1	ID=Gj7P37T5.1:cds;Parent=Gj7P37T5.1;
qBSBN7-1 & qSI7	Gardenia7	CDS	3712012	3712086	.	-	0	ID=Gj7P37T5.1:cds;Parent=Gj7P37T5.1;
qBSBN7-1 & qSI7	Gardenia7	CDS	3710573	3710663	.	-	0	ID=Gj7P37T5.1:cds;Parent=Gj7P37T5.1;
qBSBN7-1 & qSI7	Gardenia7	CDS	3710405	3710463	.	-	2	ID=Gj7P37T5.1:cds;Parent=Gj7P37T5.1;
qBSBN7-1 & qSI7	Gardenia7	CDS	3703698	3703750	.	-	0	ID=Gj7P37T5.1:cds;Parent=Gj7P37T5.1;
qBSBN7-1 & qSI7	Gardenia7	CDS	3703440	3703473	.	-	1	ID=Gj7P37T5.1:cds;Parent=Gj7P37T5.1;
qBSBN7-1 & qSI7	Gardenia7	CDS	3703245	3703334	.	-	0	ID=Gj7P37T5.1:cds;Parent=Gj7P37T5.1;
qBSBN7-1 & qSI7	Gardenia7	CDS	3702156	3703160	.	-	0	ID=Gj7P37T5.1:cds;Parent=Gj7P37T5.1;
qBSBN7-1 & qSI7	Gardenia7	CDS	3699563	3700189	.	-	0	ID=Gj7P37T5.1:cds;Parent=Gj7P37T5.1;
qBSBN7-1 & qSI7	Gardenia7	CDS	3698440	3698901	.	-	0	ID=Gj7P37T5.1:cds;Parent=Gj7P37T5.1;
qBSBN7-1 & qSI7	Gardenia7	gene	3741283	3750357	.	-	.	ID=Gj7A37T56;Name=Gj7A37T56;Alias=Gj7A37T56;
qBSBN7-1 & qSI7	Gardenia7	mRNA	3741283	3750357	.	-	.	ID=Gj7A37T56.1;Parent=Gj7A37T56;Name=Gj7A37T56.1;Alias=Gj7A37T56.1;_AED=0.36;_QI=0|0.85|0.87|0.87|1|1|8|0|250;_eAED=0.36;
qBSBN7-1 & qSI7	Gardenia7	exon	3741283	3741366	.	-	.	ID=Gj7A37T56.1:exon:637;Parent=Gj7A37T56.1;
qBSBN7-1 & qSI7	Gardenia7	exon	3742475	3742534	.	-	.	ID=Gj7A37T56.1:exon:636;Parent=Gj7A37T56.1;
qBSBN7-1 & qSI7	Gardenia7	exon	3742814	3742860	.	-	.	ID=Gj7A37T56.1:exon:635;Parent=Gj7A37T56.1;
qBSBN7-1 & qSI7	Gardenia7	exon	3744175	3744253	.	-	.	ID=Gj7A37T56.1:exon:634;Parent=Gj7A37T56.1;
qBSBN7-1 & qSI7	Gardenia7	exon	3748218	3748313	.	-	.	ID=Gj7A37T56.1:exon:633;Parent=Gj7A37T56.1;
qBSBN7-1 & qSI7	Gardenia7	exon	3749007	3749102	.	-	.	ID=Gj7A37T56.1:exon:632;Parent=Gj7A37T56.1;
qBSBN7-1 & qSI7	Gardenia7	exon	3749985	3750106	.	-	.	ID=Gj7A37T56.1:exon:631;Parent=Gj7A37T56.1;
qBSBN7-1 & qSI7	Gardenia7	exon	3750189	3750357	.	-	.	ID=Gj7A37T56.1:exon:630;Parent=Gj7A37T56.1;
qBSBN7-1 & qSI7	Gardenia7	CDS	3750189	3750357	.	-	0	ID=Gj7A37T56.1:cds;Parent=Gj7A37T56.1;
qBSBN7-1 & qSI7	Gardenia7	CDS	3749985	3750106	.	-	2	ID=Gj7A37T56.1:cds;Parent=Gj7A37T56.1;
qBSBN7-1 & qSI7	Gardenia7	CDS	3749007	3749102	.	-	0	ID=Gj7A37T56.1:cds;Parent=Gj7A37T56.1;
qBSBN7-1 & qSI7	Gardenia7	CDS	3748218	3748313	.	-	0	ID=Gj7A37T56.1:cds;Parent=Gj7A37T56.1;
qBSBN7-1 & qSI7	Gardenia7	CDS	3744175	3744253	.	-	0	ID=Gj7A37T56.1:cds;Parent=Gj7A37T56.1;
qBSBN7-1 & qSI7	Gardenia7	CDS	3742814	3742860	.	-	2	ID=Gj7A37T56.1:cds;Parent=Gj7A37T56.1;
qBSBN7-1 & qSI7	Gardenia7	CDS	3742475	3742534	.	-	0	ID=Gj7A37T56.1:cds;Parent=Gj7A37T56.1;
qBSBN7-1 & qSI7	Gardenia7	CDS	3741283	3741366	.	-	0	ID=Gj7A37T56.1:cds;Parent=Gj7A37T56.1;
qBSBN7-1 & qSI7	Gardenia7	gene	3774216	3782895	.	-	.	ID=Gj7P37T9;Name=Gj7P37T9;Alias=Gj7P37T9;
qBSBN7-1 & qSI7	Gardenia7	mRNA	3774216	3782895	.	-	.	ID=Gj7P37T9.1;Parent=Gj7P37T9;Name=Gj7P37T9.1;Alias=Gj7P37T9.1;_AED=0.05;_QI=0|0|0|0.5|1|1|2|0|421;_eAED=0.05;
qBSBN7-1 & qSI7	Gardenia7	exon	3774216	3774315	.	-	.	ID=Gj7P37T9.1:exon:639;Parent=Gj7P37T9.1;
qBSBN7-1 & qSI7	Gardenia7	exon	3781730	3782895	.	-	.	ID=Gj7P37T9.1:exon:638;Parent=Gj7P37T9.1;
qBSBN7-1 & qSI7	Gardenia7	CDS	3781730	3782895	.	-	0	ID=Gj7P37T9.1:cds;Parent=Gj7P37T9.1;
qBSBN7-1 & qSI7	Gardenia7	CDS	3774216	3774315	.	-	1	ID=Gj7P37T9.1:cds;Parent=Gj7P37T9.1;
qBSBN7-1 & qSI7	Gardenia7	gene	3829023	3830506	.	+	.	ID=Gj7P38T6;Name=Gj7P38T6;Alias=Gj7P38T6;
qBSBN7-1 & qSI7	Gardenia7	mRNA	3829023	3830506	.	+	.	ID=Gj7P38T6.1;Parent=Gj7P38T6;Name=Gj7P38T6.1;Alias=Gj7P38T6.1;_AED=0.04;_QI=0|0|0|1|1|1|2|0|458;_eAED=0.04;
qBSBN7-1 & qSI7	Gardenia7	exon	3829023	3829882	.	+	.	ID=Gj7P38T6.1:exon:640;Parent=Gj7P38T6.1;
qBSBN7-1 & qSI7	Gardenia7	exon	3829990	3830506	.	+	.	ID=Gj7P38T6.1:exon:641;Parent=Gj7P38T6.1;
qBSBN7-1 & qSI7	Gardenia7	CDS	3829023	3829882	.	+	0	ID=Gj7P38T6.1:cds;Parent=Gj7P38T6.1;
qBSBN7-1 & qSI7	Gardenia7	CDS	3829990	3830506	.	+	1	ID=Gj7P38T6.1:cds;Parent=Gj7P38T6.1;
qBSBN7-1 & qSI7	Gardenia7	gene	3843380	3844036	.	+	.	ID=Gj7P38T7;Name=Gj7P38T7;Alias=Gj7P38T7;
qBSBN7-1 & qSI7	Gardenia7	mRNA	3843380	3844036	.	+	.	ID=Gj7P38T7.1;Parent=Gj7P38T7;Name=Gj7P38T7.1;Alias=Gj7P38T7.1;_AED=0.00;_QI=0|-1|0|1|-1|1|1|0|218;_eAED=0.00;
qBSBN7-1 & qSI7	Gardenia7	exon	3843380	3844036	.	+	.	ID=Gj7P38T7.1:exon:642;Parent=Gj7P38T7.1;
qBSBN7-1 & qSI7	Gardenia7	CDS	3843380	3844036	.	+	0	ID=Gj7P38T7.1:cds;Parent=Gj7P38T7.1;
qBSBN7-1 & qSI7	Gardenia7	gene	3844807	3850810	.	-	.	ID=Gj7A38T55;Name=Gj7A38T55;Alias=Gj7A38T55;
qBSBN7-1 & qSI7	Gardenia7	mRNA	3844807	3850810	.	-	.	ID=Gj7A38T55.1;Parent=Gj7A38T55;Name=Gj7A38T55.1;Alias=Gj7A38T55.1;_AED=0.31;_QI=0|1|1|1|1|1|4|0|590;_eAED=0.31;
qBSBN7-1 & qSI7	Gardenia7	exon	3844807	3845081	.	-	.	ID=Gj7A38T55.1:exon:646;Parent=Gj7A38T55.1;
qBSBN7-1 & qSI7	Gardenia7	exon	3847015	3847212	.	-	.	ID=Gj7A38T55.1:exon:645;Parent=Gj7A38T55.1;
qBSBN7-1 & qSI7	Gardenia7	exon	3848427	3849180	.	-	.	ID=Gj7A38T55.1:exon:644;Parent=Gj7A38T55.1;
qBSBN7-1 & qSI7	Gardenia7	exon	3850265	3850810	.	-	.	ID=Gj7A38T55.1:exon:643;Parent=Gj7A38T55.1;
qBSBN7-1 & qSI7	Gardenia7	CDS	3850265	3850810	.	-	0	ID=Gj7A38T55.1:cds;Parent=Gj7A38T55.1;
qBSBN7-1 & qSI7	Gardenia7	CDS	3848427	3849180	.	-	0	ID=Gj7A38T55.1:cds;Parent=Gj7A38T55.1;
qBSBN7-1 & qSI7	Gardenia7	CDS	3847015	3847212	.	-	2	ID=Gj7A38T55.1:cds;Parent=Gj7A38T55.1;
qBSBN7-1 & qSI7	Gardenia7	CDS	3844807	3845081	.	-	2	ID=Gj7A38T55.1:cds;Parent=Gj7A38T55.1;
qBSBN7-1 & qSI7	Gardenia7	gene	3859003	3861474	.	-	.	ID=Gj7A38T56;Name=Gj7A38T56;Alias=Gj7A38T56;
qBSBN7-1 & qSI7	Gardenia7	mRNA	3859003	3861474	.	-	.	ID=Gj7A38T56.1;Parent=Gj7A38T56;Name=Gj7A38T56.1;Alias=Gj7A38T56.1;_AED=0.47;_QI=0|0|0|1|0.5|0.66|3|0|249;_eAED=0.54;
qBSBN7-1 & qSI7	Gardenia7	exon	3859003	3859274	.	-	.	ID=Gj7A38T56.1:exon:649;Parent=Gj7A38T56.1;
qBSBN7-1 & qSI7	Gardenia7	exon	3860050	3860455	.	-	.	ID=Gj7A38T56.1:exon:648;Parent=Gj7A38T56.1;
qBSBN7-1 & qSI7	Gardenia7	exon	3861403	3861474	.	-	.	ID=Gj7A38T56.1:exon:647;Parent=Gj7A38T56.1;
qBSBN7-1 & qSI7	Gardenia7	CDS	3861403	3861474	.	-	0	ID=Gj7A38T56.1:cds;Parent=Gj7A38T56.1;
qBSBN7-1 & qSI7	Gardenia7	CDS	3860050	3860455	.	-	0	ID=Gj7A38T56.1:cds;Parent=Gj7A38T56.1;
qBSBN7-1 & qSI7	Gardenia7	CDS	3859003	3859274	.	-	2	ID=Gj7A38T56.1:cds;Parent=Gj7A38T56.1;
qBSBN7-1 & qSI7	Gardenia7	gene	3862864	3865716	.	-	.	ID=Gj7A38T57;Name=Gj7A38T57;Alias=Gj7A38T57;
qBSBN7-1 & qSI7	Gardenia7	mRNA	3862864	3865716	.	-	.	ID=Gj7A38T57.1;Parent=Gj7A38T57;Name=Gj7A38T57.1;Alias=Gj7A38T57.1;_AED=0.40;_QI=0|0.33|0.25|0.5|1|1|4|591|269;_eAED=0.40;
qBSBN7-1 & qSI7	Gardenia7	exon	3865651	3865716	.	-	.	ID=Gj7A38T57.1:exon:653;Parent=Gj7A38T57.1;
qBSBN7-1 & qSI7	Gardenia7	exon	3865368	3865414	.	-	.	ID=Gj7A38T57.1:exon:652;Parent=Gj7A38T57.1;
qBSBN7-1 & qSI7	Gardenia7	exon	3864814	3865294	.	-	.	ID=Gj7A38T57.1:exon:651;Parent=Gj7A38T57.1;
qBSBN7-1 & qSI7	Gardenia7	exon	3862864	3863670	.	-	.	ID=Gj7A38T57.1:exon:650;Parent=Gj7A38T57.1;
qBSBN7-1 & qSI7	Gardenia7	CDS	3865651	3865716	.	-	0	ID=Gj7A38T57.1:cds;Parent=Gj7A38T57.1;
qBSBN7-1 & qSI7	Gardenia7	CDS	3865368	3865414	.	-	0	ID=Gj7A38T57.1:cds;Parent=Gj7A38T57.1;
qBSBN7-1 & qSI7	Gardenia7	CDS	3864814	3865294	.	-	1	ID=Gj7A38T57.1:cds;Parent=Gj7A38T57.1;
qBSBN7-1 & qSI7	Gardenia7	CDS	3863455	3863670	.	-	0	ID=Gj7A38T57.1:cds;Parent=Gj7A38T57.1;
qBSBN7-1 & qSI7	Gardenia7	three_prime_UTR	3862864	3863454	.	-	.	ID=Gj7A38T57.1:three_prime_utr;Parent=Gj7A38T57.1;
qBSBN7-1 & qSI7	Gardenia7	gene	3865886	3868450	.	-	.	ID=Gj7A38T58;Name=Gj7A38T58;Alias=Gj7A38T58;
qBSBN7-1 & qSI7	Gardenia7	mRNA	3865886	3868450	.	-	.	ID=Gj7A38T58.1;Parent=Gj7A38T58;Name=Gj7A38T58.1;Alias=Gj7A38T58.1;_AED=0.24;_QI=0|0.6|0.33|0.66|1|0.83|6|0|508;_eAED=0.24;
qBSBN7-1 & qSI7	Gardenia7	exon	3865886	3866509	.	-	.	ID=Gj7A38T58.1:exon:659;Parent=Gj7A38T58.1;
qBSBN7-1 & qSI7	Gardenia7	exon	3866630	3866959	.	-	.	ID=Gj7A38T58.1:exon:658;Parent=Gj7A38T58.1;
qBSBN7-1 & qSI7	Gardenia7	exon	3867070	3867158	.	-	.	ID=Gj7A38T58.1:exon:657;Parent=Gj7A38T58.1;
qBSBN7-1 & qSI7	Gardenia7	exon	3867240	3867330	.	-	.	ID=Gj7A38T58.1:exon:656;Parent=Gj7A38T58.1;
qBSBN7-1 & qSI7	Gardenia7	exon	3867965	3868068	.	-	.	ID=Gj7A38T58.1:exon:655;Parent=Gj7A38T58.1;
qBSBN7-1 & qSI7	Gardenia7	exon	3868162	3868450	.	-	.	ID=Gj7A38T58.1:exon:654;Parent=Gj7A38T58.1;
qBSBN7-1 & qSI7	Gardenia7	CDS	3868162	3868450	.	-	0	ID=Gj7A38T58.1:cds;Parent=Gj7A38T58.1;
qBSBN7-1 & qSI7	Gardenia7	CDS	3867965	3868068	.	-	2	ID=Gj7A38T58.1:cds;Parent=Gj7A38T58.1;
qBSBN7-1 & qSI7	Gardenia7	CDS	3867240	3867330	.	-	0	ID=Gj7A38T58.1:cds;Parent=Gj7A38T58.1;
qBSBN7-1 & qSI7	Gardenia7	CDS	3867070	3867158	.	-	2	ID=Gj7A38T58.1:cds;Parent=Gj7A38T58.1;
qBSBN7-1 & qSI7	Gardenia7	CDS	3866630	3866959	.	-	0	ID=Gj7A38T58.1:cds;Parent=Gj7A38T58.1;
qBSBN7-1 & qSI7	Gardenia7	CDS	3865886	3866509	.	-	0	ID=Gj7A38T58.1:cds;Parent=Gj7A38T58.1;
qBSBN7-1 & qSI7	Gardenia7	gene	3873295	3876446	.	-	.	ID=Gj7P38T13;Name=Gj7P38T13;Alias=Gj7P38T13;
qBSBN7-1 & qSI7	Gardenia7	mRNA	3873295	3876446	.	-	.	ID=Gj7P38T13.1;Parent=Gj7P38T13;Name=Gj7P38T13.1;Alias=Gj7P38T13.1;_AED=0.18;_QI=0|0.62|0.77|0.88|0.87|0.77|9|0|329;_eAED=0.18;
qBSBN7-1 & qSI7	Gardenia7	exon	3876408	3876446	.	-	.	ID=Gj7P38T13.1:exon:668;Parent=Gj7P38T13.1;
qBSBN7-1 & qSI7	Gardenia7	exon	3875821	3876052	.	-	.	ID=Gj7P38T13.1:exon:667;Parent=Gj7P38T13.1;
qBSBN7-1 & qSI7	Gardenia7	exon	3875541	3875673	.	-	.	ID=Gj7P38T13.1:exon:666;Parent=Gj7P38T13.1;
qBSBN7-1 & qSI7	Gardenia7	exon	3875357	3875464	.	-	.	ID=Gj7P38T13.1:exon:665;Parent=Gj7P38T13.1;
qBSBN7-1 & qSI7	Gardenia7	exon	3874869	3874952	.	-	.	ID=Gj7P38T13.1:exon:664;Parent=Gj7P38T13.1;
qBSBN7-1 & qSI7	Gardenia7	exon	3874585	3874648	.	-	.	ID=Gj7P38T13.1:exon:663;Parent=Gj7P38T13.1;
qBSBN7-1 & qSI7	Gardenia7	exon	3873952	3874101	.	-	.	ID=Gj7P38T13.1:exon:662;Parent=Gj7P38T13.1;
qBSBN7-1 & qSI7	Gardenia7	exon	3873822	3873875	.	-	.	ID=Gj7P38T13.1:exon:661;Parent=Gj7P38T13.1;
qBSBN7-1 & qSI7	Gardenia7	exon	3873295	3873420	.	-	.	ID=Gj7P38T13.1:exon:660;Parent=Gj7P38T13.1;
qBSBN7-1 & qSI7	Gardenia7	CDS	3876408	3876446	.	-	0	ID=Gj7P38T13.1:cds;Parent=Gj7P38T13.1;
qBSBN7-1 & qSI7	Gardenia7	CDS	3875821	3876052	.	-	0	ID=Gj7P38T13.1:cds;Parent=Gj7P38T13.1;
qBSBN7-1 & qSI7	Gardenia7	CDS	3875541	3875673	.	-	2	ID=Gj7P38T13.1:cds;Parent=Gj7P38T13.1;
qBSBN7-1 & qSI7	Gardenia7	CDS	3875357	3875464	.	-	1	ID=Gj7P38T13.1:cds;Parent=Gj7P38T13.1;
qBSBN7-1 & qSI7	Gardenia7	CDS	3874869	3874952	.	-	1	ID=Gj7P38T13.1:cds;Parent=Gj7P38T13.1;
qBSBN7-1 & qSI7	Gardenia7	CDS	3874585	3874648	.	-	1	ID=Gj7P38T13.1:cds;Parent=Gj7P38T13.1;
qBSBN7-1 & qSI7	Gardenia7	CDS	3873952	3874101	.	-	0	ID=Gj7P38T13.1:cds;Parent=Gj7P38T13.1;
qBSBN7-1 & qSI7	Gardenia7	CDS	3873822	3873875	.	-	0	ID=Gj7P38T13.1:cds;Parent=Gj7P38T13.1;
qBSBN7-1 & qSI7	Gardenia7	CDS	3873295	3873420	.	-	0	ID=Gj7P38T13.1:cds;Parent=Gj7P38T13.1;
qBSBN7-1 & qSI7	Gardenia7	gene	3884918	3887351	.	-	.	ID=Gj7A38T61;Name=Gj7A38T61;Alias=Gj7A38T61;
qBSBN7-1 & qSI7	Gardenia7	mRNA	3884918	3887351	.	-	.	ID=Gj7A38T61.1;Parent=Gj7A38T61;Name=Gj7A38T61.1;Alias=Gj7A38T61.1;_AED=0.01;_QI=0|1|1|1|1|1|2|0|440;_eAED=0.01;
qBSBN7-1 & qSI7	Gardenia7	exon	3884918	3885748	.	-	.	ID=Gj7A38T61.1:exon:670;Parent=Gj7A38T61.1;
qBSBN7-1 & qSI7	Gardenia7	exon	3886860	3887351	.	-	.	ID=Gj7A38T61.1:exon:669;Parent=Gj7A38T61.1;
qBSBN7-1 & qSI7	Gardenia7	CDS	3886860	3887351	.	-	0	ID=Gj7A38T61.1:cds;Parent=Gj7A38T61.1;
qBSBN7-1 & qSI7	Gardenia7	CDS	3884918	3885748	.	-	0	ID=Gj7A38T61.1:cds;Parent=Gj7A38T61.1;
qBSBN7-1 & qSI7	Gardenia7	gene	3893009	3894226	.	+	.	ID=Gj7P39T1;Name=Gj7P39T1;Alias=Gj7P39T1;
qBSBN7-1 & qSI7	Gardenia7	mRNA	3893009	3894226	.	+	.	ID=Gj7P39T1.1;Parent=Gj7P39T1;Name=Gj7P39T1.1;Alias=Gj7P39T1.1;_AED=0.32;_QI=0|0|0|0.66|1|1|3|0|243;_eAED=0.32;
qBSBN7-1 & qSI7	Gardenia7	exon	3893009	3893229	.	+	.	ID=Gj7P39T1.1:exon:671;Parent=Gj7P39T1.1;
qBSBN7-1 & qSI7	Gardenia7	exon	3893624	3893936	.	+	.	ID=Gj7P39T1.1:exon:672;Parent=Gj7P39T1.1;
qBSBN7-1 & qSI7	Gardenia7	exon	3894029	3894226	.	+	.	ID=Gj7P39T1.1:exon:673;Parent=Gj7P39T1.1;
qBSBN7-1 & qSI7	Gardenia7	CDS	3893009	3893229	.	+	0	ID=Gj7P39T1.1:cds;Parent=Gj7P39T1.1;
qBSBN7-1 & qSI7	Gardenia7	CDS	3893624	3893936	.	+	1	ID=Gj7P39T1.1:cds;Parent=Gj7P39T1.1;
qBSBN7-1 & qSI7	Gardenia7	CDS	3894029	3894226	.	+	0	ID=Gj7P39T1.1:cds;Parent=Gj7P39T1.1;
qBSBN7-1 & qSI7	Gardenia7	gene	3979361	3979579	.	+	.	ID=Gj7X39T17;Name=Gj7X39T17;Alias=Gj7X39T17;
qBSBN7-1 & qSI7	Gardenia7	mRNA	3979361	3979579	.	+	.	ID=Gj7X39T17.1;Parent=Gj7X39T17;Name=Gj7X39T17.1;Alias=Gj7X39T17.1;_AED=0.45;_QI=0|-1|0|1|-1|0|1|0|72;_eAED=0.46;score=219;
qBSBN7-1 & qSI7	Gardenia7	exon	3979361	3979579	.	+	.	ID=Gj7X39T17.1:exon:674;Parent=Gj7X39T17.1;
qBSBN7-1 & qSI7	Gardenia7	CDS	3979361	3979579	.	+	0	ID=Gj7X39T17.1:cds;Parent=Gj7X39T17.1;
qBSBN7-1 & qSI7	Gardenia7	gene	3980475	3980825	.	+	.	ID=Gj7P39T3;Name=Gj7P39T3;Alias=Gj7P39T3;
qBSBN7-1 & qSI7	Gardenia7	mRNA	3980475	3980825	.	+	.	ID=Gj7P39T3.1;Parent=Gj7P39T3;Name=Gj7P39T3.1;Alias=Gj7P39T3.1;_AED=0.42;_QI=0|-1|0|1|-1|1|1|0|116;_eAED=0.43;
qBSBN7-1 & qSI7	Gardenia7	exon	3980475	3980825	.	+	.	ID=Gj7P39T3.1:exon:675;Parent=Gj7P39T3.1;
qBSBN7-1 & qSI7	Gardenia7	CDS	3980475	3980825	.	+	0	ID=Gj7P39T3.1:cds;Parent=Gj7P39T3.1;
qBSBN7-1 & qSI7	Gardenia7	gene	3981113	3983472	.	+	.	ID=Gj7P39T4;Name=Gj7P39T4;Alias=Gj7P39T4;
qBSBN7-1 & qSI7	Gardenia7	mRNA	3981113	3983472	.	+	.	ID=Gj7P39T4.1;Parent=Gj7P39T4;Name=Gj7P39T4.1;Alias=Gj7P39T4.1;_AED=0.42;_QI=0|0|0|0.8|1|1|5|0|219;_eAED=0.48;
qBSBN7-1 & qSI7	Gardenia7	exon	3981113	3981492	.	+	.	ID=Gj7P39T4.1:exon:676;Parent=Gj7P39T4.1;
qBSBN7-1 & qSI7	Gardenia7	exon	3982812	3982935	.	+	.	ID=Gj7P39T4.1:exon:677;Parent=Gj7P39T4.1;
qBSBN7-1 & qSI7	Gardenia7	exon	3983017	3983053	.	+	.	ID=Gj7P39T4.1:exon:678;Parent=Gj7P39T4.1;
qBSBN7-1 & qSI7	Gardenia7	exon	3983273	3983330	.	+	.	ID=Gj7P39T4.1:exon:679;Parent=Gj7P39T4.1;
qBSBN7-1 & qSI7	Gardenia7	exon	3983412	3983472	.	+	.	ID=Gj7P39T4.1:exon:680;Parent=Gj7P39T4.1;
qBSBN7-1 & qSI7	Gardenia7	CDS	3981113	3981492	.	+	0	ID=Gj7P39T4.1:cds;Parent=Gj7P39T4.1;
qBSBN7-1 & qSI7	Gardenia7	CDS	3982812	3982935	.	+	1	ID=Gj7P39T4.1:cds;Parent=Gj7P39T4.1;
qBSBN7-1 & qSI7	Gardenia7	CDS	3983017	3983053	.	+	0	ID=Gj7P39T4.1:cds;Parent=Gj7P39T4.1;
qBSBN7-1 & qSI7	Gardenia7	CDS	3983273	3983330	.	+	2	ID=Gj7P39T4.1:cds;Parent=Gj7P39T4.1;
qBSBN7-1 & qSI7	Gardenia7	CDS	3983412	3983472	.	+	1	ID=Gj7P39T4.1:cds;Parent=Gj7P39T4.1;
qBSBN7-1 & qSI7	Gardenia7	gene	3912702	3912851	.	-	.	ID=Gj7X39T19;Name=Gj7X39T19;Alias=Gj7X39T19;
qBSBN7-1 & qSI7	Gardenia7	mRNA	3912702	3912851	.	-	.	ID=Gj7X39T19.1;Parent=Gj7X39T19;Name=Gj7X39T19.1;Alias=Gj7X39T19.1;_AED=0.43;_QI=0|-1|0|1|-1|0|1|0|49;_eAED=1.00;score=150;
qBSBN7-1 & qSI7	Gardenia7	exon	3912702	3912851	.	-	.	ID=Gj7X39T19.1:exon:681;Parent=Gj7X39T19.1;
qBSBN7-1 & qSI7	Gardenia7	CDS	3912702	3912851	.	-	0	ID=Gj7X39T19.1:cds;Parent=Gj7X39T19.1;
qBSBN7-1 & qSI7	Gardenia7	gene	3946552	3947295	.	-	.	ID=Gj7A39T27;Name=Gj7A39T27;Alias=Gj7A39T27;
qBSBN7-1 & qSI7	Gardenia7	mRNA	3946552	3947295	.	-	.	ID=Gj7A39T27.1;Parent=Gj7A39T27;Name=Gj7A39T27.1;Alias=Gj7A39T27.1;_AED=0.22;_QI=0|0|0|1|1|1|2|0|216;_eAED=0.22;
qBSBN7-1 & qSI7	Gardenia7	exon	3946552	3946878	.	-	.	ID=Gj7A39T27.1:exon:683;Parent=Gj7A39T27.1;
qBSBN7-1 & qSI7	Gardenia7	exon	3946972	3947295	.	-	.	ID=Gj7A39T27.1:exon:682;Parent=Gj7A39T27.1;
qBSBN7-1 & qSI7	Gardenia7	CDS	3946972	3947295	.	-	0	ID=Gj7A39T27.1:cds;Parent=Gj7A39T27.1;
qBSBN7-1 & qSI7	Gardenia7	CDS	3946552	3946878	.	-	0	ID=Gj7A39T27.1:cds;Parent=Gj7A39T27.1;
qBSBN7-1 & qSI7	Gardenia7	gene	3966840	3967049	.	-	.	ID=Gj7X39T23;Name=Gj7X39T23;Alias=Gj7X39T23;
qBSBN7-1 & qSI7	Gardenia7	mRNA	3966840	3967049	.	-	.	ID=Gj7X39T23.1;Parent=Gj7X39T23;Name=Gj7X39T23.1;Alias=Gj7X39T23.1;_AED=0.01;_QI=0|-1|0|1|-1|0|1|0|69;_eAED=0.01;score=210;
qBSBN7-1 & qSI7	Gardenia7	exon	3966840	3967049	.	-	.	ID=Gj7X39T23.1:exon:684;Parent=Gj7X39T23.1;
qBSBN7-1 & qSI7	Gardenia7	CDS	3966840	3967049	.	-	0	ID=Gj7X39T23.1:cds;Parent=Gj7X39T23.1;
qBSBN7-1 & qSI7	Gardenia7	gene	4039831	4040058	.	+	.	ID=Gj7X40T8;Name=Gj7X40T8;Alias=Gj7X40T8;
qBSBN7-1 & qSI7	Gardenia7	mRNA	4039831	4040058	.	+	.	ID=Gj7X40T8.1;Parent=Gj7X40T8;Name=Gj7X40T8.1;Alias=Gj7X40T8.1;_AED=0.02;_QI=0|-1|0|1|-1|0|1|0|76;_eAED=0.02;score=228;
qBSBN7-1 & qSI7	Gardenia7	exon	4039831	4040058	.	+	.	ID=Gj7X40T8.1:exon:685;Parent=Gj7X40T8.1;
qBSBN7-1 & qSI7	Gardenia7	CDS	4039831	4040058	.	+	0	ID=Gj7X40T8.1:cds;Parent=Gj7X40T8.1;
qBSBN7-1 & qSI7	Gardenia7	gene	3999456	3999839	.	-	.	ID=Gj7X40T12;Name=Gj7X40T12;Alias=Gj7X40T12;
qBSBN7-1 & qSI7	Gardenia7	mRNA	3999456	3999839	.	-	.	ID=Gj7X40T12.1;Parent=Gj7X40T12;Name=Gj7X40T12.1;Alias=Gj7X40T12.1;_AED=0.34;_QI=0|-1|0|1|-1|0|1|0|128;_eAED=0.34;score=384;
qBSBN7-1 & qSI7	Gardenia7	exon	3999456	3999839	.	-	.	ID=Gj7X40T12.1:exon:686;Parent=Gj7X40T12.1;
qBSBN7-1 & qSI7	Gardenia7	CDS	3999456	3999839	.	-	0	ID=Gj7X40T12.1:cds;Parent=Gj7X40T12.1;
qBSBN7-1 & qSI7	Gardenia7	gene	3999865	4000629	.	-	.	ID=Gj7P40T1;Name=Gj7P40T1;Alias=Gj7P40T1;
qBSBN7-1 & qSI7	Gardenia7	mRNA	3999865	4000629	.	-	.	ID=Gj7P40T1.1;Parent=Gj7P40T1;Name=Gj7P40T1.1;Alias=Gj7P40T1.1;_AED=0.17;_QI=0|-1|0|1|-1|1|1|0|254;_eAED=0.18;
qBSBN7-1 & qSI7	Gardenia7	exon	3999865	4000629	.	-	.	ID=Gj7P40T1.1:exon:687;Parent=Gj7P40T1.1;
qBSBN7-1 & qSI7	Gardenia7	CDS	3999865	4000629	.	-	0	ID=Gj7P40T1.1:cds;Parent=Gj7P40T1.1;
qBSBN7-1 & qSI7	Gardenia7	gene	4088527	4089414	.	+	.	ID=Gj7X41T8;Name=Gj7X41T8;Alias=Gj7X41T8;
qBSBN7-1 & qSI7	Gardenia7	mRNA	4088527	4089414	.	+	.	ID=Gj7X41T8.1;Parent=Gj7X41T8;Name=Gj7X41T8.1;Alias=Gj7X41T8.1;_AED=0.45;_QI=0|0|0|1|0|0|2|0|63;_eAED=0.59;score=192;
qBSBN7-1 & qSI7	Gardenia7	exon	4088527	4088600	.	+	.	ID=Gj7X41T8.1:exon:688;Parent=Gj7X41T8.1;
qBSBN7-1 & qSI7	Gardenia7	exon	4089297	4089414	.	+	.	ID=Gj7X41T8.1:exon:689;Parent=Gj7X41T8.1;
qBSBN7-1 & qSI7	Gardenia7	CDS	4088527	4088600	.	+	0	ID=Gj7X41T8.1:cds;Parent=Gj7X41T8.1;
qBSBN7-1 & qSI7	Gardenia7	CDS	4089297	4089414	.	+	1	ID=Gj7X41T8.1:cds;Parent=Gj7X41T8.1;
qBSBN7-1 & qSI7	Gardenia7	gene	4089799	4092429	.	+	.	ID=Gj7P41T2;Name=Gj7P41T2;Alias=Gj7P41T2;
qBSBN7-1 & qSI7	Gardenia7	mRNA	4089799	4092429	.	+	.	ID=Gj7P41T2.1;Parent=Gj7P41T2;Name=Gj7P41T2.1;Alias=Gj7P41T2.1;_AED=0.44;_QI=0|0|0|0.75|1|1|4|0|276;_eAED=0.44;
qBSBN7-1 & qSI7	Gardenia7	exon	4089799	4090210	.	+	.	ID=Gj7P41T2.1:exon:690;Parent=Gj7P41T2.1;
qBSBN7-1 & qSI7	Gardenia7	exon	4090559	4090644	.	+	.	ID=Gj7P41T2.1:exon:691;Parent=Gj7P41T2.1;
qBSBN7-1 & qSI7	Gardenia7	exon	4091625	4091663	.	+	.	ID=Gj7P41T2.1:exon:692;Parent=Gj7P41T2.1;
qBSBN7-1 & qSI7	Gardenia7	exon	4092136	4092429	.	+	.	ID=Gj7P41T2.1:exon:693;Parent=Gj7P41T2.1;
qBSBN7-1 & qSI7	Gardenia7	CDS	4089799	4090210	.	+	0	ID=Gj7P41T2.1:cds;Parent=Gj7P41T2.1;
qBSBN7-1 & qSI7	Gardenia7	CDS	4090559	4090644	.	+	2	ID=Gj7P41T2.1:cds;Parent=Gj7P41T2.1;
qBSBN7-1 & qSI7	Gardenia7	CDS	4091625	4091663	.	+	0	ID=Gj7P41T2.1:cds;Parent=Gj7P41T2.1;
qBSBN7-1 & qSI7	Gardenia7	CDS	4092136	4092429	.	+	0	ID=Gj7P41T2.1:cds;Parent=Gj7P41T2.1;
qBSBN7-1 & qSI7	Gardenia7	gene	4091629	4091926	.	-	.	ID=Gj7E41T0;Name=Gj7E41T0;Alias=Gj7E41T0;
qBSBN7-1 & qSI7	Gardenia7	mRNA	4091629	4091926	.	-	.	ID=Gj7E41T0.1;Parent=Gj7E41T0;Name=Gj7E41T0.1;Alias=Gj7E41T0.1;_AED=0.24;_QI=0|1|1|1|0|0|2|0|61;_eAED=0.24;score=912;
qBSBN7-1 & qSI7	Gardenia7	exon	4091776	4091926	.	-	.	ID=Gj7E41T0.1:exon:695;Parent=Gj7E41T0.1;
qBSBN7-1 & qSI7	Gardenia7	exon	4091629	4091663	.	-	.	ID=Gj7E41T0.1:exon:694;Parent=Gj7E41T0.1;
qBSBN7-1 & qSI7	Gardenia7	CDS	4091776	4091926	.	-	0	ID=Gj7E41T0.1:cds;Parent=Gj7E41T0.1;
qBSBN7-1 & qSI7	Gardenia7	CDS	4091629	4091663	.	-	2	ID=Gj7E41T0.1:cds;Parent=Gj7E41T0.1;
qBSBN7-1 & qSI7	Gardenia7	gene	4092436	4098894	.	-	.	ID=Gj7P41T3;Name=Gj7P41T3;Alias=Gj7P41T3;
qBSBN7-1 & qSI7	Gardenia7	mRNA	4092436	4098894	.	-	.	ID=Gj7P41T3.1;Parent=Gj7P41T3;Name=Gj7P41T3.1;Alias=Gj7P41T3.1;_AED=0.04;_QI=0|0|0|0.5|1|1|2|0|422;_eAED=0.04;
qBSBN7-1 & qSI7	Gardenia7	exon	4092436	4092532	.	-	.	ID=Gj7P41T3.1:exon:697;Parent=Gj7P41T3.1;
qBSBN7-1 & qSI7	Gardenia7	exon	4097723	4098894	.	-	.	ID=Gj7P41T3.1:exon:696;Parent=Gj7P41T3.1;
qBSBN7-1 & qSI7	Gardenia7	CDS	4097723	4098894	.	-	0	ID=Gj7P41T3.1:cds;Parent=Gj7P41T3.1;
qBSBN7-1 & qSI7	Gardenia7	CDS	4092436	4092532	.	-	1	ID=Gj7P41T3.1:cds;Parent=Gj7P41T3.1;
qBSBN7-1 & qSI7	Gardenia7	gene	4122390	4132049	.	-	.	ID=Gj7P41T4;Name=Gj7P41T4;Alias=Gj7P41T4;
qBSBN7-1 & qSI7	Gardenia7	mRNA	4122390	4132049	.	-	.	ID=Gj7P41T4.1;Parent=Gj7P41T4;Name=Gj7P41T4.1;Alias=Gj7P41T4.1;_AED=0.21;_QI=0|0|0|0.33|1|1|3|0|411;_eAED=0.21;
qBSBN7-1 & qSI7	Gardenia7	exon	4122390	4122443	.	-	.	ID=Gj7P41T4.1:exon:700;Parent=Gj7P41T4.1;
qBSBN7-1 & qSI7	Gardenia7	exon	4122523	4122757	.	-	.	ID=Gj7P41T4.1:exon:699;Parent=Gj7P41T4.1;
qBSBN7-1 & qSI7	Gardenia7	exon	4131103	4132049	.	-	.	ID=Gj7P41T4.1:exon:698;Parent=Gj7P41T4.1;
qBSBN7-1 & qSI7	Gardenia7	CDS	4131103	4132049	.	-	0	ID=Gj7P41T4.1:cds;Parent=Gj7P41T4.1;
qBSBN7-1 & qSI7	Gardenia7	CDS	4122523	4122757	.	-	1	ID=Gj7P41T4.1:cds;Parent=Gj7P41T4.1;
qBSBN7-1 & qSI7	Gardenia7	CDS	4122390	4122443	.	-	0	ID=Gj7P41T4.1:cds;Parent=Gj7P41T4.1;
qBSBN7-1 & qSI7	Gardenia7	gene	4163246	4176479	.	-	.	ID=Gj7A41T59;Name=Gj7A41T59;Alias=Gj7A41T59;
qBSBN7-1 & qSI7	Gardenia7	mRNA	4163246	4176479	.	-	.	ID=Gj7A41T59.1;Parent=Gj7A41T59;Name=Gj7A41T59.1;Alias=Gj7A41T59.1;_AED=0.83;_QI=0|0|0|0.1|1|1|10|378|345;_eAED=0.83;
qBSBN7-1 & qSI7	Gardenia7	exon	4163246	4163624	.	-	.	ID=Gj7A41T59.1:exon:710;Parent=Gj7A41T59.1;
qBSBN7-1 & qSI7	Gardenia7	exon	4164679	4164803	.	-	.	ID=Gj7A41T59.1:exon:709;Parent=Gj7A41T59.1;
qBSBN7-1 & qSI7	Gardenia7	exon	4166685	4166791	.	-	.	ID=Gj7A41T59.1:exon:708;Parent=Gj7A41T59.1;
qBSBN7-1 & qSI7	Gardenia7	exon	4167921	4167983	.	-	.	ID=Gj7A41T59.1:exon:707;Parent=Gj7A41T59.1;
qBSBN7-1 & qSI7	Gardenia7	exon	4168065	4168113	.	-	.	ID=Gj7A41T59.1:exon:706;Parent=Gj7A41T59.1;
qBSBN7-1 & qSI7	Gardenia7	exon	4174484	4174593	.	-	.	ID=Gj7A41T59.1:exon:705;Parent=Gj7A41T59.1;
qBSBN7-1 & qSI7	Gardenia7	exon	4175590	4175637	.	-	.	ID=Gj7A41T59.1:exon:704;Parent=Gj7A41T59.1;
qBSBN7-1 & qSI7	Gardenia7	exon	4175743	4175859	.	-	.	ID=Gj7A41T59.1:exon:703;Parent=Gj7A41T59.1;
qBSBN7-1 & qSI7	Gardenia7	exon	4175980	4176072	.	-	.	ID=Gj7A41T59.1:exon:702;Parent=Gj7A41T59.1;
qBSBN7-1 & qSI7	Gardenia7	exon	4176155	4176479	.	-	.	ID=Gj7A41T59.1:exon:701;Parent=Gj7A41T59.1;
qBSBN7-1 & qSI7	Gardenia7	CDS	4176155	4176479	.	-	0	ID=Gj7A41T59.1:cds;Parent=Gj7A41T59.1;
qBSBN7-1 & qSI7	Gardenia7	CDS	4175980	4176072	.	-	2	ID=Gj7A41T59.1:cds;Parent=Gj7A41T59.1;
qBSBN7-1 & qSI7	Gardenia7	CDS	4175743	4175859	.	-	2	ID=Gj7A41T59.1:cds;Parent=Gj7A41T59.1;
qBSBN7-1 & qSI7	Gardenia7	CDS	4175590	4175637	.	-	2	ID=Gj7A41T59.1:cds;Parent=Gj7A41T59.1;
qBSBN7-1 & qSI7	Gardenia7	CDS	4174484	4174593	.	-	2	ID=Gj7A41T59.1:cds;Parent=Gj7A41T59.1;
qBSBN7-1 & qSI7	Gardenia7	CDS	4168065	4168113	.	-	0	ID=Gj7A41T59.1:cds;Parent=Gj7A41T59.1;
qBSBN7-1 & qSI7	Gardenia7	CDS	4167921	4167983	.	-	2	ID=Gj7A41T59.1:cds;Parent=Gj7A41T59.1;
qBSBN7-1 & qSI7	Gardenia7	CDS	4166685	4166791	.	-	2	ID=Gj7A41T59.1:cds;Parent=Gj7A41T59.1;
qBSBN7-1 & qSI7	Gardenia7	CDS	4164679	4164803	.	-	0	ID=Gj7A41T59.1:cds;Parent=Gj7A41T59.1;
qBSBN7-1 & qSI7	Gardenia7	CDS	4163624	4163624	.	-	1	ID=Gj7A41T59.1:cds;Parent=Gj7A41T59.1;
qBSBN7-1 & qSI7	Gardenia7	three_prime_UTR	4163246	4163623	.	-	.	ID=Gj7A41T59.1:three_prime_utr;Parent=Gj7A41T59.1;
qBSBN7-1 & qSI7	Gardenia7	gene	4178442	4180534	.	-	.	ID=Gj7A41T60;Name=Gj7A41T60;Alias=Gj7A41T60;
qBSBN7-1 & qSI7	Gardenia7	mRNA	4178442	4180534	.	-	.	ID=Gj7A41T60.1;Parent=Gj7A41T60;Name=Gj7A41T60.1;Alias=Gj7A41T60.1;_AED=0.14;_QI=0|1|0.62|1|1|0.75|8|0|462;_eAED=0.15;
qBSBN7-1 & qSI7	Gardenia7	exon	4178442	4178552	.	-	.	ID=Gj7A41T60.1:exon:718;Parent=Gj7A41T60.1;
qBSBN7-1 & qSI7	Gardenia7	exon	4178652	4179056	.	-	.	ID=Gj7A41T60.1:exon:717;Parent=Gj7A41T60.1;
qBSBN7-1 & qSI7	Gardenia7	exon	4179175	4179307	.	-	.	ID=Gj7A41T60.1:exon:716;Parent=Gj7A41T60.1;
qBSBN7-1 & qSI7	Gardenia7	exon	4179415	4179493	.	-	.	ID=Gj7A41T60.1:exon:715;Parent=Gj7A41T60.1;
qBSBN7-1 & qSI7	Gardenia7	exon	4179614	4179738	.	-	.	ID=Gj7A41T60.1:exon:714;Parent=Gj7A41T60.1;
qBSBN7-1 & qSI7	Gardenia7	exon	4179829	4179925	.	-	.	ID=Gj7A41T60.1:exon:713;Parent=Gj7A41T60.1;
qBSBN7-1 & qSI7	Gardenia7	exon	4180026	4180296	.	-	.	ID=Gj7A41T60.1:exon:712;Parent=Gj7A41T60.1;
qBSBN7-1 & qSI7	Gardenia7	exon	4180370	4180534	.	-	.	ID=Gj7A41T60.1:exon:711;Parent=Gj7A41T60.1;
qBSBN7-1 & qSI7	Gardenia7	CDS	4180370	4180534	.	-	0	ID=Gj7A41T60.1:cds;Parent=Gj7A41T60.1;
qBSBN7-1 & qSI7	Gardenia7	CDS	4180026	4180296	.	-	0	ID=Gj7A41T60.1:cds;Parent=Gj7A41T60.1;
qBSBN7-1 & qSI7	Gardenia7	CDS	4179829	4179925	.	-	2	ID=Gj7A41T60.1:cds;Parent=Gj7A41T60.1;
qBSBN7-1 & qSI7	Gardenia7	CDS	4179614	4179738	.	-	1	ID=Gj7A41T60.1:cds;Parent=Gj7A41T60.1;
qBSBN7-1 & qSI7	Gardenia7	CDS	4179415	4179493	.	-	2	ID=Gj7A41T60.1:cds;Parent=Gj7A41T60.1;
qBSBN7-1 & qSI7	Gardenia7	CDS	4179175	4179307	.	-	1	ID=Gj7A41T60.1:cds;Parent=Gj7A41T60.1;
qBSBN7-1 & qSI7	Gardenia7	CDS	4178652	4179056	.	-	0	ID=Gj7A41T60.1:cds;Parent=Gj7A41T60.1;
qBSBN7-1 & qSI7	Gardenia7	CDS	4178442	4178552	.	-	0	ID=Gj7A41T60.1:cds;Parent=Gj7A41T60.1;
qBSBN7-1 & qSI7	Gardenia7	gene	4221703	4224709	.	+	.	ID=Gj7P42T5;Name=Gj7P42T5;Alias=Gj7P42T5;
qBSBN7-1 & qSI7	Gardenia7	mRNA	4221703	4224709	.	+	.	ID=Gj7P42T5.1;Parent=Gj7P42T5;Name=Gj7P42T5.1;Alias=Gj7P42T5.1;_AED=0.44;_QI=0|0|0|0.66|1|1|9|0|324;_eAED=0.54;
qBSBN7-1 & qSI7	Gardenia7	exon	4221703	4221876	.	+	.	ID=Gj7P42T5.1:exon:719;Parent=Gj7P42T5.1;
qBSBN7-1 & qSI7	Gardenia7	exon	4221972	4222057	.	+	.	ID=Gj7P42T5.1:exon:720;Parent=Gj7P42T5.1;
qBSBN7-1 & qSI7	Gardenia7	exon	4222233	4222414	.	+	.	ID=Gj7P42T5.1:exon:721;Parent=Gj7P42T5.1;
qBSBN7-1 & qSI7	Gardenia7	exon	4222560	4222730	.	+	.	ID=Gj7P42T5.1:exon:722;Parent=Gj7P42T5.1;
qBSBN7-1 & qSI7	Gardenia7	exon	4223115	4223160	.	+	.	ID=Gj7P42T5.1:exon:723;Parent=Gj7P42T5.1;
qBSBN7-1 & qSI7	Gardenia7	exon	4223725	4223815	.	+	.	ID=Gj7P42T5.1:exon:724;Parent=Gj7P42T5.1;
qBSBN7-1 & qSI7	Gardenia7	exon	4224253	4224313	.	+	.	ID=Gj7P42T5.1:exon:725;Parent=Gj7P42T5.1;
qBSBN7-1 & qSI7	Gardenia7	exon	4224465	4224567	.	+	.	ID=Gj7P42T5.1:exon:726;Parent=Gj7P42T5.1;
qBSBN7-1 & qSI7	Gardenia7	exon	4224649	4224709	.	+	.	ID=Gj7P42T5.1:exon:727;Parent=Gj7P42T5.1;
qBSBN7-1 & qSI7	Gardenia7	CDS	4221703	4221876	.	+	0	ID=Gj7P42T5.1:cds;Parent=Gj7P42T5.1;
qBSBN7-1 & qSI7	Gardenia7	CDS	4221972	4222057	.	+	0	ID=Gj7P42T5.1:cds;Parent=Gj7P42T5.1;
qBSBN7-1 & qSI7	Gardenia7	CDS	4222233	4222414	.	+	1	ID=Gj7P42T5.1:cds;Parent=Gj7P42T5.1;
qBSBN7-1 & qSI7	Gardenia7	CDS	4222560	4222730	.	+	2	ID=Gj7P42T5.1:cds;Parent=Gj7P42T5.1;
qBSBN7-1 & qSI7	Gardenia7	CDS	4223115	4223160	.	+	2	ID=Gj7P42T5.1:cds;Parent=Gj7P42T5.1;
qBSBN7-1 & qSI7	Gardenia7	CDS	4223725	4223815	.	+	1	ID=Gj7P42T5.1:cds;Parent=Gj7P42T5.1;
qBSBN7-1 & qSI7	Gardenia7	CDS	4224253	4224313	.	+	0	ID=Gj7P42T5.1:cds;Parent=Gj7P42T5.1;
qBSBN7-1 & qSI7	Gardenia7	CDS	4224465	4224567	.	+	2	ID=Gj7P42T5.1:cds;Parent=Gj7P42T5.1;
qBSBN7-1 & qSI7	Gardenia7	CDS	4224649	4224709	.	+	1	ID=Gj7P42T5.1:cds;Parent=Gj7P42T5.1;
qBSBN7-1 & qSI7	Gardenia7	gene	4186239	4193770	.	-	.	ID=Gj7A42T52;Name=Gj7A42T52;Alias=Gj7A42T52;
qBSBN7-1 & qSI7	Gardenia7	mRNA	4186239	4193770	.	-	.	ID=Gj7A42T52.1;Parent=Gj7A42T52;Name=Gj7A42T52.1;Alias=Gj7A42T52.1;_AED=0.77;_QI=0|0|0|0.12|1|1|8|0|313;_eAED=0.77;
qBSBN7-1 & qSI7	Gardenia7	exon	4186239	4186324	.	-	.	ID=Gj7A42T52.1:exon:735;Parent=Gj7A42T52.1;
qBSBN7-1 & qSI7	Gardenia7	exon	4186405	4186467	.	-	.	ID=Gj7A42T52.1:exon:734;Parent=Gj7A42T52.1;
qBSBN7-1 & qSI7	Gardenia7	exon	4187707	4187805	.	-	.	ID=Gj7A42T52.1:exon:733;Parent=Gj7A42T52.1;
qBSBN7-1 & qSI7	Gardenia7	exon	4191881	4191966	.	-	.	ID=Gj7A42T52.1:exon:732;Parent=Gj7A42T52.1;
qBSBN7-1 & qSI7	Gardenia7	exon	4192904	4192940	.	-	.	ID=Gj7A42T52.1:exon:731;Parent=Gj7A42T52.1;
qBSBN7-1 & qSI7	Gardenia7	exon	4193030	4193174	.	-	.	ID=Gj7A42T52.1:exon:730;Parent=Gj7A42T52.1;
qBSBN7-1 & qSI7	Gardenia7	exon	4193269	4193516	.	-	.	ID=Gj7A42T52.1:exon:729;Parent=Gj7A42T52.1;
qBSBN7-1 & qSI7	Gardenia7	exon	4193593	4193770	.	-	.	ID=Gj7A42T52.1:exon:728;Parent=Gj7A42T52.1;
qBSBN7-1 & qSI7	Gardenia7	CDS	4193593	4193770	.	-	0	ID=Gj7A42T52.1:cds;Parent=Gj7A42T52.1;
qBSBN7-1 & qSI7	Gardenia7	CDS	4193269	4193516	.	-	2	ID=Gj7A42T52.1:cds;Parent=Gj7A42T52.1;
qBSBN7-1 & qSI7	Gardenia7	CDS	4193030	4193174	.	-	0	ID=Gj7A42T52.1:cds;Parent=Gj7A42T52.1;
qBSBN7-1 & qSI7	Gardenia7	CDS	4192904	4192940	.	-	2	ID=Gj7A42T52.1:cds;Parent=Gj7A42T52.1;
qBSBN7-1 & qSI7	Gardenia7	CDS	4191881	4191966	.	-	1	ID=Gj7A42T52.1:cds;Parent=Gj7A42T52.1;
qBSBN7-1 & qSI7	Gardenia7	CDS	4187707	4187805	.	-	2	ID=Gj7A42T52.1:cds;Parent=Gj7A42T52.1;
qBSBN7-1 & qSI7	Gardenia7	CDS	4186405	4186467	.	-	2	ID=Gj7A42T52.1:cds;Parent=Gj7A42T52.1;
qBSBN7-1 & qSI7	Gardenia7	CDS	4186239	4186324	.	-	2	ID=Gj7A42T52.1:cds;Parent=Gj7A42T52.1;
qBSBN7-1 & qSI7	Gardenia7	gene	4195738	4197877	.	-	.	ID=Gj7A42T53;Name=Gj7A42T53;Alias=Gj7A42T53;
qBSBN7-1 & qSI7	Gardenia7	mRNA	4195738	4197877	.	-	.	ID=Gj7A42T53.1;Parent=Gj7A42T53;Name=Gj7A42T53.1;Alias=Gj7A42T53.1;_AED=0.20;_QI=0|0.62|0.55|1|0.87|0.88|9|0|387;_eAED=0.22;
qBSBN7-1 & qSI7	Gardenia7	exon	4195738	4195896	.	-	.	ID=Gj7A42T53.1:exon:744;Parent=Gj7A42T53.1;
qBSBN7-1 & qSI7	Gardenia7	exon	4195996	4196091	.	-	.	ID=Gj7A42T53.1:exon:743;Parent=Gj7A42T53.1;
qBSBN7-1 & qSI7	Gardenia7	exon	4196173	4196259	.	-	.	ID=Gj7A42T53.1:exon:742;Parent=Gj7A42T53.1;
qBSBN7-1 & qSI7	Gardenia7	exon	4196477	4196651	.	-	.	ID=Gj7A42T53.1:exon:741;Parent=Gj7A42T53.1;
qBSBN7-1 & qSI7	Gardenia7	exon	4196759	4196837	.	-	.	ID=Gj7A42T53.1:exon:740;Parent=Gj7A42T53.1;
qBSBN7-1 & qSI7	Gardenia7	exon	4196958	4197082	.	-	.	ID=Gj7A42T53.1:exon:739;Parent=Gj7A42T53.1;
qBSBN7-1 & qSI7	Gardenia7	exon	4197173	4197269	.	-	.	ID=Gj7A42T53.1:exon:738;Parent=Gj7A42T53.1;
qBSBN7-1 & qSI7	Gardenia7	exon	4197369	4197639	.	-	.	ID=Gj7A42T53.1:exon:737;Parent=Gj7A42T53.1;
qBSBN7-1 & qSI7	Gardenia7	exon	4197803	4197877	.	-	.	ID=Gj7A42T53.1:exon:736;Parent=Gj7A42T53.1;
qBSBN7-1 & qSI7	Gardenia7	CDS	4197803	4197877	.	-	0	ID=Gj7A42T53.1:cds;Parent=Gj7A42T53.1;
qBSBN7-1 & qSI7	Gardenia7	CDS	4197369	4197639	.	-	0	ID=Gj7A42T53.1:cds;Parent=Gj7A42T53.1;
qBSBN7-1 & qSI7	Gardenia7	CDS	4197173	4197269	.	-	2	ID=Gj7A42T53.1:cds;Parent=Gj7A42T53.1;
qBSBN7-1 & qSI7	Gardenia7	CDS	4196958	4197082	.	-	1	ID=Gj7A42T53.1:cds;Parent=Gj7A42T53.1;
qBSBN7-1 & qSI7	Gardenia7	CDS	4196759	4196837	.	-	2	ID=Gj7A42T53.1:cds;Parent=Gj7A42T53.1;
qBSBN7-1 & qSI7	Gardenia7	CDS	4196477	4196651	.	-	1	ID=Gj7A42T53.1:cds;Parent=Gj7A42T53.1;
qBSBN7-1 & qSI7	Gardenia7	CDS	4196173	4196259	.	-	0	ID=Gj7A42T53.1:cds;Parent=Gj7A42T53.1;
qBSBN7-1 & qSI7	Gardenia7	CDS	4195996	4196091	.	-	0	ID=Gj7A42T53.1:cds;Parent=Gj7A42T53.1;
qBSBN7-1 & qSI7	Gardenia7	CDS	4195738	4195896	.	-	0	ID=Gj7A42T53.1:cds;Parent=Gj7A42T53.1;
qBSBN7-1 & qSI7	Gardenia7	gene	4224354	4224437	.	-	.	ID=Gj7E42T1;Name=Gj7E42T1;Alias=Gj7E42T1;
qBSBN7-1 & qSI7	Gardenia7	mRNA	4224354	4224437	.	-	.	ID=Gj7E42T1.1;Parent=Gj7E42T1;Name=Gj7E42T1.1;Alias=Gj7E42T1.1;_AED=0.37;_QI=0|-1|0|1|-1|0|1|0|27;_eAED=0.37;score=84;
qBSBN7-1 & qSI7	Gardenia7	exon	4224354	4224437	.	-	.	ID=Gj7E42T1.1:exon:745;Parent=Gj7E42T1.1;
qBSBN7-1 & qSI7	Gardenia7	CDS	4224354	4224437	.	-	0	ID=Gj7E42T1.1:cds;Parent=Gj7E42T1.1;
qBSBN7-1 & qSI7	Gardenia7	gene	4225007	4231055	.	-	.	ID=Gj7P42T6;Name=Gj7P42T6;Alias=Gj7P42T6;
qBSBN7-1 & qSI7	Gardenia7	mRNA	4225007	4231055	.	-	.	ID=Gj7P42T6.1;Parent=Gj7P42T6;Name=Gj7P42T6.1;Alias=Gj7P42T6.1;_AED=0.07;_QI=0|0|0|0.33|1|1|3|0|449;_eAED=0.07;
qBSBN7-1 & qSI7	Gardenia7	exon	4225007	4225113	.	-	.	ID=Gj7P42T6.1:exon:748;Parent=Gj7P42T6.1;
qBSBN7-1 & qSI7	Gardenia7	exon	4225248	4225318	.	-	.	ID=Gj7P42T6.1:exon:747;Parent=Gj7P42T6.1;
qBSBN7-1 & qSI7	Gardenia7	exon	4229884	4231055	.	-	.	ID=Gj7P42T6.1:exon:746;Parent=Gj7P42T6.1;
qBSBN7-1 & qSI7	Gardenia7	CDS	4229884	4231055	.	-	0	ID=Gj7P42T6.1:cds;Parent=Gj7P42T6.1;
qBSBN7-1 & qSI7	Gardenia7	CDS	4225248	4225318	.	-	1	ID=Gj7P42T6.1:cds;Parent=Gj7P42T6.1;
qBSBN7-1 & qSI7	Gardenia7	CDS	4225007	4225113	.	-	2	ID=Gj7P42T6.1:cds;Parent=Gj7P42T6.1;
qBSBN7-1 & qSI7	Gardenia7	gene	4283941	4284240	.	-	.	ID=Gj7X42T46;Name=Gj7X42T46;Alias=Gj7X42T46;
qBSBN7-1 & qSI7	Gardenia7	mRNA	4283941	4284240	.	-	.	ID=Gj7X42T46.1;Parent=Gj7X42T46;Name=Gj7X42T46.1;Alias=Gj7X42T46.1;_AED=0.23;_QI=0|0|0|1|0|0|2|0|61;_eAED=0.23;score=186;
qBSBN7-1 & qSI7	Gardenia7	exon	4284097	4284240	.	-	.	ID=Gj7X42T46.1:exon:750;Parent=Gj7X42T46.1;
qBSBN7-1 & qSI7	Gardenia7	exon	4283941	4283982	.	-	.	ID=Gj7X42T46.1:exon:749;Parent=Gj7X42T46.1;
qBSBN7-1 & qSI7	Gardenia7	CDS	4284097	4284240	.	-	0	ID=Gj7X42T46.1:cds;Parent=Gj7X42T46.1;
qBSBN7-1 & qSI7	Gardenia7	CDS	4283941	4283982	.	-	0	ID=Gj7X42T46.1:cds;Parent=Gj7X42T46.1;
qBSBN7-1 & qSI7	Gardenia7	gene	4286216	4286700	.	-	.	ID=Gj7A42T54;Name=Gj7A42T54;Alias=Gj7A42T54;
qBSBN7-1 & qSI7	Gardenia7	mRNA	4286216	4286700	.	-	.	ID=Gj7A42T54.1;Parent=Gj7A42T54;Name=Gj7A42T54.1;Alias=Gj7A42T54.1;_AED=0.09;_QI=0|1|1|1|1|1|2|121|92;_eAED=0.09;
qBSBN7-1 & qSI7	Gardenia7	exon	4286532	4286700	.	-	.	ID=Gj7A42T54.1:exon:752;Parent=Gj7A42T54.1;
qBSBN7-1 & qSI7	Gardenia7	exon	4286216	4286446	.	-	.	ID=Gj7A42T54.1:exon:751;Parent=Gj7A42T54.1;
qBSBN7-1 & qSI7	Gardenia7	CDS	4286532	4286700	.	-	0	ID=Gj7A42T54.1:cds;Parent=Gj7A42T54.1;
qBSBN7-1 & qSI7	Gardenia7	CDS	4286337	4286446	.	-	2	ID=Gj7A42T54.1:cds;Parent=Gj7A42T54.1;
qBSBN7-1 & qSI7	Gardenia7	three_prime_UTR	4286216	4286336	.	-	.	ID=Gj7A42T54.1:three_prime_utr;Parent=Gj7A42T54.1;
qBSBN7-1 & qSI7	Gardenia7	gene	4281555	4284744	.	+	.	ID=Gj7A43T43;Name=Gj7A43T43;Alias=Gj7A43T43;
qBSBN7-1 & qSI7	Gardenia7	mRNA	4281555	4284744	.	+	.	ID=Gj7A43T43.1;Parent=Gj7A43T43;Name=Gj7A43T43.1;Alias=Gj7A43T43.1;_AED=0.52;_QI=0|0|0|1|0.5|0.66|3|0|153;_eAED=0.52;
qBSBN7-1 & qSI7	Gardenia7	exon	4281555	4281682	.	+	.	ID=Gj7A43T43.1:exon:753;Parent=Gj7A43T43.1;
qBSBN7-1 & qSI7	Gardenia7	exon	4283831	4283975	.	+	.	ID=Gj7A43T43.1:exon:754;Parent=Gj7A43T43.1;
qBSBN7-1 & qSI7	Gardenia7	exon	4284556	4284744	.	+	.	ID=Gj7A43T43.1:exon:755;Parent=Gj7A43T43.1;
qBSBN7-1 & qSI7	Gardenia7	CDS	4281555	4281682	.	+	0	ID=Gj7A43T43.1:cds;Parent=Gj7A43T43.1;
qBSBN7-1 & qSI7	Gardenia7	CDS	4283831	4283975	.	+	1	ID=Gj7A43T43.1:cds;Parent=Gj7A43T43.1;
qBSBN7-1 & qSI7	Gardenia7	CDS	4284556	4284744	.	+	0	ID=Gj7A43T43.1:cds;Parent=Gj7A43T43.1;
qBSBN7-1 & qSI7	Gardenia7	gene	4297079	4297342	.	+	.	ID=Gj7P43T5;Name=Gj7P43T5;Alias=Gj7P43T5;
qBSBN7-1 & qSI7	Gardenia7	mRNA	4297079	4297342	.	+	.	ID=Gj7P43T5.1;Parent=Gj7P43T5;Name=Gj7P43T5.1;Alias=Gj7P43T5.1;_AED=0.46;_QI=0|-1|0|1|-1|1|1|0|87;_eAED=0.46;
qBSBN7-1 & qSI7	Gardenia7	exon	4297079	4297342	.	+	.	ID=Gj7P43T5.1:exon:756;Parent=Gj7P43T5.1;
qBSBN7-1 & qSI7	Gardenia7	CDS	4297079	4297342	.	+	0	ID=Gj7P43T5.1:cds;Parent=Gj7P43T5.1;
qBSBN7-1 & qSI7	Gardenia7	gene	4300146	4300531	.	+	.	ID=Gj7E43T1;Name=Gj7E43T1;Alias=Gj7E43T1;
qBSBN7-1 & qSI7	Gardenia7	mRNA	4300146	4300531	.	+	.	ID=Gj7E43T1.1;Parent=Gj7E43T1;Name=Gj7E43T1.1;Alias=Gj7E43T1.1;_AED=0.47;_QI=0|1|1|1|0|0|2|0|54;_eAED=0.47;score=689;
qBSBN7-1 & qSI7	Gardenia7	exon	4300146	4300252	.	+	.	ID=Gj7E43T1.1:exon:757;Parent=Gj7E43T1.1;
qBSBN7-1 & qSI7	Gardenia7	exon	4300477	4300531	.	+	.	ID=Gj7E43T1.1:exon:758;Parent=Gj7E43T1.1;
qBSBN7-1 & qSI7	Gardenia7	CDS	4300146	4300252	.	+	0	ID=Gj7E43T1.1:cds;Parent=Gj7E43T1.1;
qBSBN7-1 & qSI7	Gardenia7	CDS	4300477	4300531	.	+	1	ID=Gj7E43T1.1:cds;Parent=Gj7E43T1.1;
qBSBN7-1 & qSI7	Gardenia7	gene	4328524	4328990	.	+	.	ID=Gj7A43T45;Name=Gj7A43T45;Alias=Gj7A43T45;
qBSBN7-1 & qSI7	Gardenia7	mRNA	4328524	4328990	.	+	.	ID=Gj7A43T45.1;Parent=Gj7A43T45;Name=Gj7A43T45.1;Alias=Gj7A43T45.1;_AED=0.21;_QI=0|0.5|0.33|1|1|1|3|0|104;_eAED=0.21;
qBSBN7-1 & qSI7	Gardenia7	exon	4328524	4328692	.	+	.	ID=Gj7A43T45.1:exon:759;Parent=Gj7A43T45.1;
qBSBN7-1 & qSI7	Gardenia7	exon	4328778	4328906	.	+	.	ID=Gj7A43T45.1:exon:760;Parent=Gj7A43T45.1;
qBSBN7-1 & qSI7	Gardenia7	exon	4328974	4328990	.	+	.	ID=Gj7A43T45.1:exon:761;Parent=Gj7A43T45.1;
qBSBN7-1 & qSI7	Gardenia7	CDS	4328524	4328692	.	+	0	ID=Gj7A43T45.1:cds;Parent=Gj7A43T45.1;
qBSBN7-1 & qSI7	Gardenia7	CDS	4328778	4328906	.	+	2	ID=Gj7A43T45.1:cds;Parent=Gj7A43T45.1;
qBSBN7-1 & qSI7	Gardenia7	CDS	4328974	4328990	.	+	2	ID=Gj7A43T45.1:cds;Parent=Gj7A43T45.1;
qBSBN7-1 & qSI7	Gardenia7	gene	4319838	4324783	.	-	.	ID=Gj7P43T8;Name=Gj7P43T8;Alias=Gj7P43T8;
qBSBN7-1 & qSI7	Gardenia7	mRNA	4319838	4324783	.	-	.	ID=Gj7P43T8.1;Parent=Gj7P43T8;Name=Gj7P43T8.1;Alias=Gj7P43T8.1;_AED=0.76;_QI=0|0|0|0.5|1|1|6|0|187;_eAED=0.81;
qBSBN7-1 & qSI7	Gardenia7	exon	4319838	4319985	.	-	.	ID=Gj7P43T8.1:exon:767;Parent=Gj7P43T8.1;
qBSBN7-1 & qSI7	Gardenia7	exon	4320223	4320337	.	-	.	ID=Gj7P43T8.1:exon:766;Parent=Gj7P43T8.1;
qBSBN7-1 & qSI7	Gardenia7	exon	4322593	4322666	.	-	.	ID=Gj7P43T8.1:exon:765;Parent=Gj7P43T8.1;
qBSBN7-1 & qSI7	Gardenia7	exon	4323373	4323424	.	-	.	ID=Gj7P43T8.1:exon:764;Parent=Gj7P43T8.1;
qBSBN7-1 & qSI7	Gardenia7	exon	4323510	4323547	.	-	.	ID=Gj7P43T8.1:exon:763;Parent=Gj7P43T8.1;
qBSBN7-1 & qSI7	Gardenia7	exon	4324647	4324783	.	-	.	ID=Gj7P43T8.1:exon:762;Parent=Gj7P43T8.1;
qBSBN7-1 & qSI7	Gardenia7	CDS	4324647	4324783	.	-	0	ID=Gj7P43T8.1:cds;Parent=Gj7P43T8.1;
qBSBN7-1 & qSI7	Gardenia7	CDS	4323510	4323547	.	-	1	ID=Gj7P43T8.1:cds;Parent=Gj7P43T8.1;
qBSBN7-1 & qSI7	Gardenia7	CDS	4323373	4323424	.	-	2	ID=Gj7P43T8.1:cds;Parent=Gj7P43T8.1;
qBSBN7-1 & qSI7	Gardenia7	CDS	4322593	4322666	.	-	1	ID=Gj7P43T8.1:cds;Parent=Gj7P43T8.1;
qBSBN7-1 & qSI7	Gardenia7	CDS	4320223	4320337	.	-	2	ID=Gj7P43T8.1:cds;Parent=Gj7P43T8.1;
qBSBN7-1 & qSI7	Gardenia7	CDS	4319838	4319985	.	-	1	ID=Gj7P43T8.1:cds;Parent=Gj7P43T8.1;
qBSBN7-1 & qSI7	Gardenia7	gene	4330941	4331357	.	-	.	ID=Gj7E43T3;Name=Gj7E43T3;Alias=Gj7E43T3;
qBSBN7-1 & qSI7	Gardenia7	mRNA	4330941	4331357	.	-	.	ID=Gj7E43T3.1;Parent=Gj7E43T3;Name=Gj7E43T3.1;Alias=Gj7E43T3.1;_AED=0.46;_QI=0|1|1|1|0|0|2|0|61;_eAED=0.46;score=859;
qBSBN7-1 & qSI7	Gardenia7	exon	4331251	4331357	.	-	.	ID=Gj7E43T3.1:exon:769;Parent=Gj7E43T3.1;
qBSBN7-1 & qSI7	Gardenia7	exon	4330941	4331019	.	-	.	ID=Gj7E43T3.1:exon:768;Parent=Gj7E43T3.1;
qBSBN7-1 & qSI7	Gardenia7	CDS	4331251	4331357	.	-	0	ID=Gj7E43T3.1:cds;Parent=Gj7E43T3.1;
qBSBN7-1 & qSI7	Gardenia7	CDS	4330941	4331019	.	-	1	ID=Gj7E43T3.1:cds;Parent=Gj7E43T3.1;
qBSBN7-1 & qSI7	Gardenia7	gene	4331535	4333486	.	-	.	ID=Gj7A43T47;Name=Gj7A43T47;Alias=Gj7A43T47;
qBSBN7-1 & qSI7	Gardenia7	mRNA	4331535	4333486	.	-	.	ID=Gj7A43T47.1;Parent=Gj7A43T47;Name=Gj7A43T47.1;Alias=Gj7A43T47.1;_AED=0.64;_QI=0|0|0|0.66|0|0|3|0|125;_eAED=0.67;
qBSBN7-1 & qSI7	Gardenia7	exon	4331535	4331637	.	-	.	ID=Gj7A43T47.1:exon:772;Parent=Gj7A43T47.1;
qBSBN7-1 & qSI7	Gardenia7	exon	4332651	4332844	.	-	.	ID=Gj7A43T47.1:exon:771;Parent=Gj7A43T47.1;
qBSBN7-1 & qSI7	Gardenia7	exon	4333406	4333486	.	-	.	ID=Gj7A43T47.1:exon:770;Parent=Gj7A43T47.1;
qBSBN7-1 & qSI7	Gardenia7	CDS	4333406	4333486	.	-	0	ID=Gj7A43T47.1:cds;Parent=Gj7A43T47.1;
qBSBN7-1 & qSI7	Gardenia7	CDS	4332651	4332844	.	-	0	ID=Gj7A43T47.1:cds;Parent=Gj7A43T47.1;
qBSBN7-1 & qSI7	Gardenia7	CDS	4331535	4331637	.	-	1	ID=Gj7A43T47.1:cds;Parent=Gj7A43T47.1;
qBSBN7-1 & qSI7	Gardenia7	gene	4391509	4395163	.	+	.	ID=Gj7A44T100;Name=Gj7A44T100;Alias=Gj7A44T100;
qBSBN7-1 & qSI7	Gardenia7	mRNA	4391509	4395163	.	+	.	ID=Gj7A44T100.1;Parent=Gj7A44T100;Name=Gj7A44T100.1;Alias=Gj7A44T100.1;_AED=0.20;_QI=0|0.5|0.2|0.8|1|1|5|0|386;_eAED=0.20;
qBSBN7-1 & qSI7	Gardenia7	exon	4391509	4391583	.	+	.	ID=Gj7A44T100.1:exon:773;Parent=Gj7A44T100.1;
qBSBN7-1 & qSI7	Gardenia7	exon	4392069	4392132	.	+	.	ID=Gj7A44T100.1:exon:774;Parent=Gj7A44T100.1;
qBSBN7-1 & qSI7	Gardenia7	exon	4392234	4392325	.	+	.	ID=Gj7A44T100.1:exon:775;Parent=Gj7A44T100.1;
qBSBN7-1 & qSI7	Gardenia7	exon	4392458	4392784	.	+	.	ID=Gj7A44T100.1:exon:776;Parent=Gj7A44T100.1;
qBSBN7-1 & qSI7	Gardenia7	exon	4394561	4395163	.	+	.	ID=Gj7A44T100.1:exon:777;Parent=Gj7A44T100.1;
qBSBN7-1 & qSI7	Gardenia7	CDS	4391509	4391583	.	+	0	ID=Gj7A44T100.1:cds;Parent=Gj7A44T100.1;
qBSBN7-1 & qSI7	Gardenia7	CDS	4392069	4392132	.	+	0	ID=Gj7A44T100.1:cds;Parent=Gj7A44T100.1;
qBSBN7-1 & qSI7	Gardenia7	CDS	4392234	4392325	.	+	2	ID=Gj7A44T100.1:cds;Parent=Gj7A44T100.1;
qBSBN7-1 & qSI7	Gardenia7	CDS	4392458	4392784	.	+	0	ID=Gj7A44T100.1:cds;Parent=Gj7A44T100.1;
qBSBN7-1 & qSI7	Gardenia7	CDS	4394561	4395163	.	+	0	ID=Gj7A44T100.1:cds;Parent=Gj7A44T100.1;
qBSBN7-1 & qSI7	Gardenia7	gene	4400511	4401685	.	+	.	ID=Gj7A44T101;Name=Gj7A44T101;Alias=Gj7A44T101;
qBSBN7-1 & qSI7	Gardenia7	mRNA	4400511	4401685	.	+	.	ID=Gj7A44T101.1;Parent=Gj7A44T101;Name=Gj7A44T101.1;Alias=Gj7A44T101.1;_AED=0.11;_QI=0|0.5|0.33|1|1|1|3|18|324;_eAED=0.11;
qBSBN7-1 & qSI7	Gardenia7	exon	4400511	4400822	.	+	.	ID=Gj7A44T101.1:exon:778;Parent=Gj7A44T101.1;
qBSBN7-1 & qSI7	Gardenia7	exon	4400902	4401130	.	+	.	ID=Gj7A44T101.1:exon:779;Parent=Gj7A44T101.1;
qBSBN7-1 & qSI7	Gardenia7	exon	4401234	4401685	.	+	.	ID=Gj7A44T101.1:exon:780;Parent=Gj7A44T101.1;
qBSBN7-1 & qSI7	Gardenia7	CDS	4400511	4400822	.	+	0	ID=Gj7A44T101.1:cds;Parent=Gj7A44T101.1;
qBSBN7-1 & qSI7	Gardenia7	CDS	4400902	4401130	.	+	0	ID=Gj7A44T101.1:cds;Parent=Gj7A44T101.1;
qBSBN7-1 & qSI7	Gardenia7	CDS	4401234	4401667	.	+	2	ID=Gj7A44T101.1:cds;Parent=Gj7A44T101.1;
qBSBN7-1 & qSI7	Gardenia7	three_prime_UTR	4401668	4401685	.	+	.	ID=Gj7A44T101.1:three_prime_utr;Parent=Gj7A44T101.1;
qBSBN7-1 & qSI7	Gardenia7	gene	4403224	4405254	.	+	.	ID=Gj7P44T8;Name=Gj7P44T8;Alias=Gj7P44T8;
qBSBN7-1 & qSI7	Gardenia7	mRNA	4403224	4405254	.	+	.	ID=Gj7P44T8.1;Parent=Gj7P44T8;Name=Gj7P44T8.1;Alias=Gj7P44T8.1;_AED=0.00;_QI=0|-1|0|1|-1|1|1|0|676;_eAED=0.00;
qBSBN7-1 & qSI7	Gardenia7	exon	4403224	4405254	.	+	.	ID=Gj7P44T8.1:exon:781;Parent=Gj7P44T8.1;
qBSBN7-1 & qSI7	Gardenia7	CDS	4403224	4405254	.	+	0	ID=Gj7P44T8.1:cds;Parent=Gj7P44T8.1;
qBSBN7-1 & qSI7	Gardenia7	gene	4464057	4466243	.	+	.	ID=Gj7P44T10;Name=Gj7P44T10;Alias=Gj7P44T10;
qBSBN7-1 & qSI7	Gardenia7	mRNA	4464057	4466243	.	+	.	ID=Gj7P44T10.1;Parent=Gj7P44T10;Name=Gj7P44T10.1;Alias=Gj7P44T10.1;_AED=0.04;_QI=0|0|0|1|1|1|2|0|699;_eAED=0.04;
qBSBN7-1 & qSI7	Gardenia7	exon	4464057	4464236	.	+	.	ID=Gj7P44T10.1:exon:782;Parent=Gj7P44T10.1;
qBSBN7-1 & qSI7	Gardenia7	exon	4464324	4466243	.	+	.	ID=Gj7P44T10.1:exon:783;Parent=Gj7P44T10.1;
qBSBN7-1 & qSI7	Gardenia7	CDS	4464057	4464236	.	+	0	ID=Gj7P44T10.1:cds;Parent=Gj7P44T10.1;
qBSBN7-1 & qSI7	Gardenia7	CDS	4464324	4466243	.	+	0	ID=Gj7P44T10.1:cds;Parent=Gj7P44T10.1;
qBSBN7-1 & qSI7	Gardenia7	gene	4420506	4423909	.	-	.	ID=Gj7A44T102;Name=Gj7A44T102;Alias=Gj7A44T102;
qBSBN7-1 & qSI7	Gardenia7	mRNA	4420506	4423909	.	-	.	ID=Gj7A44T102.1;Parent=Gj7A44T102;Name=Gj7A44T102.1;Alias=Gj7A44T102.1;_AED=0.03;_QI=0|0.75|0.8|1|0.75|0.6|5|0|301;_eAED=0.03;
qBSBN7-1 & qSI7	Gardenia7	exon	4420506	4420619	.	-	.	ID=Gj7A44T102.1:exon:788;Parent=Gj7A44T102.1;
qBSBN7-1 & qSI7	Gardenia7	exon	4421073	4421214	.	-	.	ID=Gj7A44T102.1:exon:787;Parent=Gj7A44T102.1;
qBSBN7-1 & qSI7	Gardenia7	exon	4421872	4422048	.	-	.	ID=Gj7A44T102.1:exon:786;Parent=Gj7A44T102.1;
qBSBN7-1 & qSI7	Gardenia7	exon	4422911	4423019	.	-	.	ID=Gj7A44T102.1:exon:785;Parent=Gj7A44T102.1;
qBSBN7-1 & qSI7	Gardenia7	exon	4423546	4423909	.	-	.	ID=Gj7A44T102.1:exon:784;Parent=Gj7A44T102.1;
qBSBN7-1 & qSI7	Gardenia7	CDS	4423546	4423909	.	-	0	ID=Gj7A44T102.1:cds;Parent=Gj7A44T102.1;
qBSBN7-1 & qSI7	Gardenia7	CDS	4422911	4423019	.	-	2	ID=Gj7A44T102.1:cds;Parent=Gj7A44T102.1;
qBSBN7-1 & qSI7	Gardenia7	CDS	4421872	4422048	.	-	1	ID=Gj7A44T102.1:cds;Parent=Gj7A44T102.1;
qBSBN7-1 & qSI7	Gardenia7	CDS	4421073	4421214	.	-	1	ID=Gj7A44T102.1:cds;Parent=Gj7A44T102.1;
qBSBN7-1 & qSI7	Gardenia7	CDS	4420506	4420619	.	-	0	ID=Gj7A44T102.1:cds;Parent=Gj7A44T102.1;
qBSBN7-1 & qSI7	Gardenia7	gene	4426143	4426524	.	-	.	ID=Gj7P44T22;Name=Gj7P44T22;Alias=Gj7P44T22;
qBSBN7-1 & qSI7	Gardenia7	mRNA	4426143	4426524	.	-	.	ID=Gj7P44T22.1;Parent=Gj7P44T22;Name=Gj7P44T22.1;Alias=Gj7P44T22.1;_AED=0.12;_QI=0|1|1|1|0.44|0.5|10|0|75;_eAED=0.12;
qBSBN7-1 & qSI7	Gardenia7	exon	4426143	4426327	.	-	.	ID=Gj7P44T22.1:exon:790;Parent=Gj7P44T22.1;
qBSBN7-1 & qSI7	Gardenia7	exon	4426482	4426524	.	-	.	ID=Gj7P44T22.1:exon:789;Parent=Gj7P44T22.1;
qBSBN7-1 & qSI7	Gardenia7	CDS	4426482	4426524	.	-	0	ID=Gj7P44T22.1:cds;Parent=Gj7P44T22.1;
qBSBN7-1 & qSI7	Gardenia7	CDS	4426143	4426327	.	-	2	ID=Gj7P44T22.1:cds;Parent=Gj7P44T22.1;
qBSBN7-1 & qSI7	Gardenia7	gene	4428268	4429671	.	-	.	ID=Gj7P44T23;Name=Gj7P44T23;Alias=Gj7P44T23;
qBSBN7-1 & qSI7	Gardenia7	mRNA	4428268	4429671	.	-	.	ID=Gj7P44T23.1;Parent=Gj7P44T23;Name=Gj7P44T23.1;Alias=Gj7P44T23.1;_AED=0.17;_QI=0|0.85|1|1|0.71|0.62|8|0|145;_eAED=0.17;
qBSBN7-1 & qSI7	Gardenia7	exon	4428268	4428315	.	-	.	ID=Gj7P44T23.1:exon:795;Parent=Gj7P44T23.1;
qBSBN7-1 & qSI7	Gardenia7	exon	4428393	4428497	.	-	.	ID=Gj7P44T23.1:exon:794;Parent=Gj7P44T23.1;
qBSBN7-1 & qSI7	Gardenia7	exon	4428691	4428780	.	-	.	ID=Gj7P44T23.1:exon:793;Parent=Gj7P44T23.1;
qBSBN7-1 & qSI7	Gardenia7	exon	4429349	4429405	.	-	.	ID=Gj7P44T23.1:exon:792;Parent=Gj7P44T23.1;
qBSBN7-1 & qSI7	Gardenia7	exon	4429534	4429671	.	-	.	ID=Gj7P44T23.1:exon:791;Parent=Gj7P44T23.1;
qBSBN7-1 & qSI7	Gardenia7	CDS	4429534	4429671	.	-	0	ID=Gj7P44T23.1:cds;Parent=Gj7P44T23.1;
qBSBN7-1 & qSI7	Gardenia7	CDS	4429349	4429405	.	-	0	ID=Gj7P44T23.1:cds;Parent=Gj7P44T23.1;
qBSBN7-1 & qSI7	Gardenia7	CDS	4428691	4428780	.	-	0	ID=Gj7P44T23.1:cds;Parent=Gj7P44T23.1;
qBSBN7-1 & qSI7	Gardenia7	CDS	4428393	4428497	.	-	0	ID=Gj7P44T23.1:cds;Parent=Gj7P44T23.1;
qBSBN7-1 & qSI7	Gardenia7	CDS	4428268	4428315	.	-	0	ID=Gj7P44T23.1:cds;Parent=Gj7P44T23.1;
qBSBN7-1 & qSI7	Gardenia7	gene	4449831	4460933	.	-	.	ID=Gj7A44T105;Name=Gj7A44T105;Alias=Gj7A44T105;
qBSBN7-1 & qSI7	Gardenia7	mRNA	4449831	4460933	.	-	.	ID=Gj7A44T105.1;Parent=Gj7A44T105;Name=Gj7A44T105.1;Alias=Gj7A44T105.1;_AED=0.92;_QI=0|0|0|0.2|1|1|5|0|186;_eAED=0.96;
qBSBN7-1 & qSI7	Gardenia7	exon	4449831	4450087	.	-	.	ID=Gj7A44T105.1:exon:800;Parent=Gj7A44T105.1;
qBSBN7-1 & qSI7	Gardenia7	exon	4450910	4450966	.	-	.	ID=Gj7A44T105.1:exon:799;Parent=Gj7A44T105.1;
qBSBN7-1 & qSI7	Gardenia7	exon	4457799	4457896	.	-	.	ID=Gj7A44T105.1:exon:798;Parent=Gj7A44T105.1;
qBSBN7-1 & qSI7	Gardenia7	exon	4460681	4460767	.	-	.	ID=Gj7A44T105.1:exon:797;Parent=Gj7A44T105.1;
qBSBN7-1 & qSI7	Gardenia7	exon	4460872	4460933	.	-	.	ID=Gj7A44T105.1:exon:796;Parent=Gj7A44T105.1;
qBSBN7-1 & qSI7	Gardenia7	CDS	4460872	4460933	.	-	0	ID=Gj7A44T105.1:cds;Parent=Gj7A44T105.1;
qBSBN7-1 & qSI7	Gardenia7	CDS	4460681	4460767	.	-	1	ID=Gj7A44T105.1:cds;Parent=Gj7A44T105.1;
qBSBN7-1 & qSI7	Gardenia7	CDS	4457799	4457896	.	-	1	ID=Gj7A44T105.1:cds;Parent=Gj7A44T105.1;
qBSBN7-1 & qSI7	Gardenia7	CDS	4450910	4450966	.	-	2	ID=Gj7A44T105.1:cds;Parent=Gj7A44T105.1;
qBSBN7-1 & qSI7	Gardenia7	CDS	4449831	4450087	.	-	2	ID=Gj7A44T105.1:cds;Parent=Gj7A44T105.1;
qBSBN7-1 & qSI7	Gardenia7	gene	4461000	4463133	.	-	.	ID=Gj7P44T17;Name=Gj7P44T17;Alias=Gj7P44T17;
qBSBN7-1 & qSI7	Gardenia7	mRNA	4461000	4463133	.	-	.	ID=Gj7P44T17.1;Parent=Gj7P44T17;Name=Gj7P44T17.1;Alias=Gj7P44T17.1;_AED=0.67;_QI=0|0|0|0.28|1|1|7|0|151;_eAED=0.67;
qBSBN7-1 & qSI7	Gardenia7	exon	4461000	4461142	.	-	.	ID=Gj7P44T17.1:exon:807;Parent=Gj7P44T17.1;
qBSBN7-1 & qSI7	Gardenia7	exon	4461255	4461320	.	-	.	ID=Gj7P44T17.1:exon:806;Parent=Gj7P44T17.1;
qBSBN7-1 & qSI7	Gardenia7	exon	4461559	4461634	.	-	.	ID=Gj7P44T17.1:exon:805;Parent=Gj7P44T17.1;
qBSBN7-1 & qSI7	Gardenia7	exon	4462438	4462488	.	-	.	ID=Gj7P44T17.1:exon:804;Parent=Gj7P44T17.1;
qBSBN7-1 & qSI7	Gardenia7	exon	4462710	4462741	.	-	.	ID=Gj7P44T17.1:exon:803;Parent=Gj7P44T17.1;
qBSBN7-1 & qSI7	Gardenia7	exon	4462838	4462910	.	-	.	ID=Gj7P44T17.1:exon:802;Parent=Gj7P44T17.1;
qBSBN7-1 & qSI7	Gardenia7	exon	4463119	4463133	.	-	.	ID=Gj7P44T17.1:exon:801;Parent=Gj7P44T17.1;
qBSBN7-1 & qSI7	Gardenia7	CDS	4463119	4463133	.	-	0	ID=Gj7P44T17.1:cds;Parent=Gj7P44T17.1;
qBSBN7-1 & qSI7	Gardenia7	CDS	4462838	4462910	.	-	0	ID=Gj7P44T17.1:cds;Parent=Gj7P44T17.1;
qBSBN7-1 & qSI7	Gardenia7	CDS	4462710	4462741	.	-	2	ID=Gj7P44T17.1:cds;Parent=Gj7P44T17.1;
qBSBN7-1 & qSI7	Gardenia7	CDS	4462438	4462488	.	-	0	ID=Gj7P44T17.1:cds;Parent=Gj7P44T17.1;
qBSBN7-1 & qSI7	Gardenia7	CDS	4461559	4461634	.	-	0	ID=Gj7P44T17.1:cds;Parent=Gj7P44T17.1;
qBSBN7-1 & qSI7	Gardenia7	CDS	4461255	4461320	.	-	2	ID=Gj7P44T17.1:cds;Parent=Gj7P44T17.1;
qBSBN7-1 & qSI7	Gardenia7	CDS	4461000	4461142	.	-	2	ID=Gj7P44T17.1:cds;Parent=Gj7P44T17.1;
qBSBN7-1 & qSI7	Gardenia7	gene	4469100	4470573	.	-	.	ID=Gj7P44T18;Name=Gj7P44T18;Alias=Gj7P44T18;
qBSBN7-1 & qSI7	Gardenia7	mRNA	4469100	4470573	.	-	.	ID=Gj7P44T18.1;Parent=Gj7P44T18;Name=Gj7P44T18.1;Alias=Gj7P44T18.1;_AED=0.23;_QI=0|1|0.66|1|1|1|3|0|429;_eAED=0.23;
qBSBN7-1 & qSI7	Gardenia7	exon	4469100	4469390	.	-	.	ID=Gj7P44T18.1:exon:810;Parent=Gj7P44T18.1;
qBSBN7-1 & qSI7	Gardenia7	exon	4469475	4469636	.	-	.	ID=Gj7P44T18.1:exon:809;Parent=Gj7P44T18.1;
qBSBN7-1 & qSI7	Gardenia7	exon	4469737	4470573	.	-	.	ID=Gj7P44T18.1:exon:808;Parent=Gj7P44T18.1;
qBSBN7-1 & qSI7	Gardenia7	CDS	4469737	4470573	.	-	0	ID=Gj7P44T18.1:cds;Parent=Gj7P44T18.1;
qBSBN7-1 & qSI7	Gardenia7	CDS	4469475	4469636	.	-	0	ID=Gj7P44T18.1:cds;Parent=Gj7P44T18.1;
qBSBN7-1 & qSI7	Gardenia7	CDS	4469100	4469390	.	-	0	ID=Gj7P44T18.1:cds;Parent=Gj7P44T18.1;
qBSBN7-1 & qSI7	Gardenia7	gene	4472375	4476352	.	-	.	ID=Gj7A44T107;Name=Gj7A44T107;Alias=Gj7A44T107;
qBSBN7-1 & qSI7	Gardenia7	mRNA	4472375	4476352	.	-	.	ID=Gj7A44T107.1;Parent=Gj7A44T107;Name=Gj7A44T107.1;Alias=Gj7A44T107.1;_AED=0.40;_QI=0|0.66|0.5|1|1|1|4|0|165;_eAED=0.40;
qBSBN7-1 & qSI7	Gardenia7	exon	4472375	4472479	.	-	.	ID=Gj7A44T107.1:exon:814;Parent=Gj7A44T107.1;
qBSBN7-1 & qSI7	Gardenia7	exon	4472972	4473091	.	-	.	ID=Gj7A44T107.1:exon:813;Parent=Gj7A44T107.1;
qBSBN7-1 & qSI7	Gardenia7	exon	4473185	4473318	.	-	.	ID=Gj7A44T107.1:exon:812;Parent=Gj7A44T107.1;
qBSBN7-1 & qSI7	Gardenia7	exon	4476214	4476352	.	-	.	ID=Gj7A44T107.1:exon:811;Parent=Gj7A44T107.1;
qBSBN7-1 & qSI7	Gardenia7	CDS	4476214	4476352	.	-	0	ID=Gj7A44T107.1:cds;Parent=Gj7A44T107.1;
qBSBN7-1 & qSI7	Gardenia7	CDS	4473185	4473318	.	-	2	ID=Gj7A44T107.1:cds;Parent=Gj7A44T107.1;
qBSBN7-1 & qSI7	Gardenia7	CDS	4472972	4473091	.	-	0	ID=Gj7A44T107.1:cds;Parent=Gj7A44T107.1;
qBSBN7-1 & qSI7	Gardenia7	CDS	4472375	4472479	.	-	0	ID=Gj7A44T107.1:cds;Parent=Gj7A44T107.1;
qBSBN7-1 & qSI7	Gardenia7	gene	4503609	4511032	.	+	.	ID=Gj7A45T58;Name=Gj7A45T58;Alias=Gj7A45T58;
qBSBN7-1 & qSI7	Gardenia7	mRNA	4503609	4511032	.	+	.	ID=Gj7A45T58.1;Parent=Gj7A45T58;Name=Gj7A45T58.1;Alias=Gj7A45T58.1;_AED=0.29;_QI=0|0.4|0.33|0.66|1|1|6|0|291;_eAED=0.30;
qBSBN7-1 & qSI7	Gardenia7	exon	4503609	4503708	.	+	.	ID=Gj7A45T58.1:exon:815;Parent=Gj7A45T58.1;
qBSBN7-1 & qSI7	Gardenia7	exon	4504829	4504892	.	+	.	ID=Gj7A45T58.1:exon:816;Parent=Gj7A45T58.1;
qBSBN7-1 & qSI7	Gardenia7	exon	4509557	4509627	.	+	.	ID=Gj7A45T58.1:exon:817;Parent=Gj7A45T58.1;
qBSBN7-1 & qSI7	Gardenia7	exon	4509853	4509971	.	+	.	ID=Gj7A45T58.1:exon:818;Parent=Gj7A45T58.1;
qBSBN7-1 & qSI7	Gardenia7	exon	4510378	4510574	.	+	.	ID=Gj7A45T58.1:exon:819;Parent=Gj7A45T58.1;
qBSBN7-1 & qSI7	Gardenia7	exon	4510708	4511032	.	+	.	ID=Gj7A45T58.1:exon:820;Parent=Gj7A45T58.1;
qBSBN7-1 & qSI7	Gardenia7	CDS	4503609	4503708	.	+	0	ID=Gj7A45T58.1:cds;Parent=Gj7A45T58.1;
qBSBN7-1 & qSI7	Gardenia7	CDS	4504829	4504892	.	+	2	ID=Gj7A45T58.1:cds;Parent=Gj7A45T58.1;
qBSBN7-1 & qSI7	Gardenia7	CDS	4509557	4509627	.	+	1	ID=Gj7A45T58.1:cds;Parent=Gj7A45T58.1;
qBSBN7-1 & qSI7	Gardenia7	CDS	4509853	4509971	.	+	2	ID=Gj7A45T58.1:cds;Parent=Gj7A45T58.1;
qBSBN7-1 & qSI7	Gardenia7	CDS	4510378	4510574	.	+	0	ID=Gj7A45T58.1:cds;Parent=Gj7A45T58.1;
qBSBN7-1 & qSI7	Gardenia7	CDS	4510708	4511032	.	+	1	ID=Gj7A45T58.1:cds;Parent=Gj7A45T58.1;
qBSBN7-1 & qSI7	Gardenia7	gene	4525300	4527565	.	+	.	ID=Gj7P45T8;Name=Gj7P45T8;Alias=Gj7P45T8;
qBSBN7-1 & qSI7	Gardenia7	mRNA	4525300	4527565	.	+	.	ID=Gj7P45T8.1;Parent=Gj7P45T8;Name=Gj7P45T8.1;Alias=Gj7P45T8.1;_AED=0.04;_QI=0|0|0|1|1|1|3|0|690;_eAED=0.05;
qBSBN7-1 & qSI7	Gardenia7	exon	4525300	4526549	.	+	.	ID=Gj7P45T8.1:exon:821;Parent=Gj7P45T8.1;
qBSBN7-1 & qSI7	Gardenia7	exon	4526639	4526798	.	+	.	ID=Gj7P45T8.1:exon:822;Parent=Gj7P45T8.1;
qBSBN7-1 & qSI7	Gardenia7	exon	4526903	4527565	.	+	.	ID=Gj7P45T8.1:exon:823;Parent=Gj7P45T8.1;
qBSBN7-1 & qSI7	Gardenia7	CDS	4525300	4526549	.	+	0	ID=Gj7P45T8.1:cds;Parent=Gj7P45T8.1;
qBSBN7-1 & qSI7	Gardenia7	CDS	4526639	4526798	.	+	1	ID=Gj7P45T8.1:cds;Parent=Gj7P45T8.1;
qBSBN7-1 & qSI7	Gardenia7	CDS	4526903	4527565	.	+	0	ID=Gj7P45T8.1:cds;Parent=Gj7P45T8.1;
qBSBN7-1 & qSI7	Gardenia7	gene	4545354	4545674	.	+	.	ID=Gj7X45T23;Name=Gj7X45T23;Alias=Gj7X45T23;
qBSBN7-1 & qSI7	Gardenia7	mRNA	4545354	4545674	.	+	.	ID=Gj7X45T23.1;Parent=Gj7X45T23;Name=Gj7X45T23.1;Alias=Gj7X45T23.1;_AED=0.27;_QI=0|-1|0|1|-1|0|1|0|106;_eAED=0.27;score=321;
qBSBN7-1 & qSI7	Gardenia7	exon	4545354	4545674	.	+	.	ID=Gj7X45T23.1:exon:824;Parent=Gj7X45T23.1;
qBSBN7-1 & qSI7	Gardenia7	CDS	4545354	4545674	.	+	0	ID=Gj7X45T23.1:cds;Parent=Gj7X45T23.1;
qBSBN7-1 & qSI7	Gardenia7	gene	4563200	4563685	.	+	.	ID=Gj7P45T9;Name=Gj7P45T9;Alias=Gj7P45T9;
qBSBN7-1 & qSI7	Gardenia7	mRNA	4563200	4563685	.	+	.	ID=Gj7P45T9.1;Parent=Gj7P45T9;Name=Gj7P45T9.1;Alias=Gj7P45T9.1;_AED=0.22;_QI=0|-1|0|1|-1|1|1|0|161;_eAED=0.22;
qBSBN7-1 & qSI7	Gardenia7	exon	4563200	4563685	.	+	.	ID=Gj7P45T9.1:exon:825;Parent=Gj7P45T9.1;
qBSBN7-1 & qSI7	Gardenia7	CDS	4563200	4563685	.	+	0	ID=Gj7P45T9.1:cds;Parent=Gj7P45T9.1;
qBSBN7-1 & qSI7	Gardenia7	gene	4563831	4564112	.	+	.	ID=Gj7E45T1;Name=Gj7E45T1;Alias=Gj7E45T1;
qBSBN7-1 & qSI7	Gardenia7	mRNA	4563831	4564112	.	+	.	ID=Gj7E45T1.1;Parent=Gj7E45T1;Name=Gj7E45T1.1;Alias=Gj7E45T1.1;_AED=0.34;_QI=94|1|0.5|1|0|0|2|0|56;_eAED=0.34;score=262;
qBSBN7-1 & qSI7	Gardenia7	exon	4563831	4563908	.	+	.	ID=Gj7E45T1.1:exon:826;Parent=Gj7E45T1.1;
qBSBN7-1 & qSI7	Gardenia7	exon	4563929	4564112	.	+	.	ID=Gj7E45T1.1:exon:827;Parent=Gj7E45T1.1;
qBSBN7-1 & qSI7	Gardenia7	five_prime_UTR	4563831	4563908	.	+	.	ID=Gj7E45T1.1:five_prime_utr;Parent=Gj7E45T1.1;
qBSBN7-1 & qSI7	Gardenia7	five_prime_UTR	4563929	4563944	.	+	.	ID=Gj7E45T1.1:five_prime_utr;Parent=Gj7E45T1.1;
qBSBN7-1 & qSI7	Gardenia7	CDS	4563945	4564112	.	+	0	ID=Gj7E45T1.1:cds;Parent=Gj7E45T1.1;
qBSBN7-1 & qSI7	Gardenia7	gene	4515822	4519822	.	-	.	ID=Gj7P45T10;Name=Gj7P45T10;Alias=Gj7P45T10;
qBSBN7-1 & qSI7	Gardenia7	mRNA	4515822	4519822	.	-	.	ID=Gj7P45T10.1;Parent=Gj7P45T10;Name=Gj7P45T10.1;Alias=Gj7P45T10.1;_AED=0.56;_QI=0|0|0|0.5|1|1|2|0|206;_eAED=0.56;
qBSBN7-1 & qSI7	Gardenia7	exon	4515822	4516184	.	-	.	ID=Gj7P45T10.1:exon:829;Parent=Gj7P45T10.1;
qBSBN7-1 & qSI7	Gardenia7	exon	4519565	4519822	.	-	.	ID=Gj7P45T10.1:exon:828;Parent=Gj7P45T10.1;
qBSBN7-1 & qSI7	Gardenia7	CDS	4519565	4519822	.	-	0	ID=Gj7P45T10.1:cds;Parent=Gj7P45T10.1;
qBSBN7-1 & qSI7	Gardenia7	CDS	4515822	4516184	.	-	0	ID=Gj7P45T10.1:cds;Parent=Gj7P45T10.1;
qBSBN7-1 & qSI7	Gardenia7	gene	4530348	4531818	.	-	.	ID=Gj7P45T11;Name=Gj7P45T11;Alias=Gj7P45T11;
qBSBN7-1 & qSI7	Gardenia7	mRNA	4530348	4531818	.	-	.	ID=Gj7P45T11.1;Parent=Gj7P45T11;Name=Gj7P45T11.1;Alias=Gj7P45T11.1;_AED=0.22;_QI=0|1|0.66|1|1|1|3|0|429;_eAED=0.22;
qBSBN7-1 & qSI7	Gardenia7	exon	4530348	4530638	.	-	.	ID=Gj7P45T11.1:exon:832;Parent=Gj7P45T11.1;
qBSBN7-1 & qSI7	Gardenia7	exon	4530720	4530881	.	-	.	ID=Gj7P45T11.1:exon:831;Parent=Gj7P45T11.1;
qBSBN7-1 & qSI7	Gardenia7	exon	4530982	4531818	.	-	.	ID=Gj7P45T11.1:exon:830;Parent=Gj7P45T11.1;
qBSBN7-1 & qSI7	Gardenia7	CDS	4530982	4531818	.	-	0	ID=Gj7P45T11.1:cds;Parent=Gj7P45T11.1;
qBSBN7-1 & qSI7	Gardenia7	CDS	4530720	4530881	.	-	0	ID=Gj7P45T11.1:cds;Parent=Gj7P45T11.1;
qBSBN7-1 & qSI7	Gardenia7	CDS	4530348	4530638	.	-	0	ID=Gj7P45T11.1:cds;Parent=Gj7P45T11.1;
qBSBN7-1 & qSI7	Gardenia7	gene	4533753	4544893	.	-	.	ID=Gj7A45T60;Name=Gj7A45T60;Alias=Gj7A45T60;
qBSBN7-1 & qSI7	Gardenia7	mRNA	4533753	4544893	.	-	.	ID=Gj7A45T60.1;Parent=Gj7A45T60;Name=Gj7A45T60.1;Alias=Gj7A45T60.1;_AED=0.66;_QI=0|0.5|0.4|0.8|0.5|0.6|5|0|357;_eAED=0.66;
qBSBN7-1 & qSI7	Gardenia7	exon	4533753	4533888	.	-	.	ID=Gj7A45T60.1:exon:837;Parent=Gj7A45T60.1;
qBSBN7-1 & qSI7	Gardenia7	exon	4534318	4534469	.	-	.	ID=Gj7A45T60.1:exon:836;Parent=Gj7A45T60.1;
qBSBN7-1 & qSI7	Gardenia7	exon	4534563	4534696	.	-	.	ID=Gj7A45T60.1:exon:835;Parent=Gj7A45T60.1;
qBSBN7-1 & qSI7	Gardenia7	exon	4537592	4537730	.	-	.	ID=Gj7A45T60.1:exon:834;Parent=Gj7A45T60.1;
qBSBN7-1 & qSI7	Gardenia7	exon	4544381	4544893	.	-	.	ID=Gj7A45T60.1:exon:833;Parent=Gj7A45T60.1;
qBSBN7-1 & qSI7	Gardenia7	CDS	4544381	4544893	.	-	0	ID=Gj7A45T60.1:cds;Parent=Gj7A45T60.1;
qBSBN7-1 & qSI7	Gardenia7	CDS	4537592	4537730	.	-	0	ID=Gj7A45T60.1:cds;Parent=Gj7A45T60.1;
qBSBN7-1 & qSI7	Gardenia7	CDS	4534563	4534696	.	-	2	ID=Gj7A45T60.1:cds;Parent=Gj7A45T60.1;
qBSBN7-1 & qSI7	Gardenia7	CDS	4534318	4534469	.	-	0	ID=Gj7A45T60.1:cds;Parent=Gj7A45T60.1;
qBSBN7-1 & qSI7	Gardenia7	CDS	4533753	4533888	.	-	1	ID=Gj7A45T60.1:cds;Parent=Gj7A45T60.1;
qBSBN7-1 & qSI7	Gardenia7	gene	4556496	4557983	.	-	.	ID=Gj7P45T13;Name=Gj7P45T13;Alias=Gj7P45T13;
qBSBN7-1 & qSI7	Gardenia7	mRNA	4556496	4557983	.	-	.	ID=Gj7P45T13.1;Parent=Gj7P45T13;Name=Gj7P45T13.1;Alias=Gj7P45T13.1;_AED=0.40;_QI=0|1|0.66|1|1|1|3|0|429;_eAED=0.40;
qBSBN7-1 & qSI7	Gardenia7	exon	4556496	4556786	.	-	.	ID=Gj7P45T13.1:exon:840;Parent=Gj7P45T13.1;
qBSBN7-1 & qSI7	Gardenia7	exon	4556885	4557046	.	-	.	ID=Gj7P45T13.1:exon:839;Parent=Gj7P45T13.1;
qBSBN7-1 & qSI7	Gardenia7	exon	4557147	4557983	.	-	.	ID=Gj7P45T13.1:exon:838;Parent=Gj7P45T13.1;
qBSBN7-1 & qSI7	Gardenia7	CDS	4557147	4557983	.	-	0	ID=Gj7P45T13.1:cds;Parent=Gj7P45T13.1;
qBSBN7-1 & qSI7	Gardenia7	CDS	4556885	4557046	.	-	0	ID=Gj7P45T13.1:cds;Parent=Gj7P45T13.1;
qBSBN7-1 & qSI7	Gardenia7	CDS	4556496	4556786	.	-	0	ID=Gj7P45T13.1:cds;Parent=Gj7P45T13.1;
qBSBN7-1 & qSI7	Gardenia7	gene	4568473	4577834	.	-	.	ID=Gj7P45T14;Name=Gj7P45T14;Alias=Gj7P45T14;
qBSBN7-1 & qSI7	Gardenia7	mRNA	4568473	4577834	.	-	.	ID=Gj7P45T14.1;Parent=Gj7P45T14;Name=Gj7P45T14.1;Alias=Gj7P45T14.1;_AED=0.57;_QI=0|0|0|0.75|1|1|4|0|153;_eAED=0.57;
qBSBN7-1 & qSI7	Gardenia7	exon	4568473	4568581	.	-	.	ID=Gj7P45T14.1:exon:844;Parent=Gj7P45T14.1;
qBSBN7-1 & qSI7	Gardenia7	exon	4569561	4569649	.	-	.	ID=Gj7P45T14.1:exon:843;Parent=Gj7P45T14.1;
qBSBN7-1 & qSI7	Gardenia7	exon	4575180	4575359	.	-	.	ID=Gj7P45T14.1:exon:842;Parent=Gj7P45T14.1;
[truncated: 26,771 more rows]
