# Supplementary material for: A High-Density Genetic Map Enables Genome Synteny and QTL Mapping of Vegetative Growth and Leaf Traits in Gardenia
Source: Front Genet. 2022 Jan 4;12:802738. doi: 10.3389/fgene.2021.802738 (PMC8817757; doi:10.3389/fgene.2021.802738)
Supplement: Supplementary file 7 [file Table4.XLSX]

## Sheet: Sheet1
Supplementary Table S4. Genetic and physical positions of SNP markers on the genetic map.
Marker ID	Linkage group (LG)	Position (bp)	Genetic distance (cM)
Marker14307	1	47071618	0
Marker12551	1	41054674	0
Marker9235	1	30323150	0
Marker8652	1	28371388	0
Marker14137	1	46929667	0
Marker12184	1	40450886	0
Marker8552	1	28313651	0
Marker9157	1	30116850	0
Marker14101	1	46878277	0
Marker8816	1	28950862	0
Marker8656	1	28374199	0
Marker12328	1	40733407	0
Marker12763	1	41529517	13.722
Marker12681	1	41356395	14.224
Marker12616	1	41260623	19.492
Marker12613	1	41260612	19.492
Marker12615	1	41260621	19.492
Marker12612	1	41260611	19.492
Marker12614	1	41260619	19.492
Marker12610	1	41260590	19.995
Marker12611	1	41260610	19.995
Marker12617	1	41260651	19.995
Marker12683	1	41356452	24.71
Marker12598	1	41116504	24.71
Marker12619	1	41260656	24.71
Marker12618	1	41260652	24.71
Marker12621	1	41260664	25.213
Marker14143	1	46929745	29.928
Marker3105	1	15408531	38.054
Marker2900	1	14340037	38.054
Marker13586	1	44280170	38.054
Marker12553	1	41054758	38.054
Marker14145	1	46929976	46.18
Marker14567	1	47871998	47.703
Marker14438	1	47404272	47.703
Marker14564	1	47871970	47.703
Marker14825	1	48973781	55.244
Marker14817	1	48885369	55.244
Marker14962	1	49660922	55.747
Marker14530	1	47835990	62.71
Marker14568	1	47872001	62.71
Marker14565	1	47871971	62.71
Marker13531	1	44216386	72.633
Marker13547	1	44216742	72.633
Marker14138	1	46929669	72.633
Marker9889	1	32798532	81.233
Marker9884	1	32798491	82.243
Marker4453	1	18704730	92.668
Marker4500	1	18933418	94.181
Marker4497	1	18930384	94.181
Marker14999	1	49791307	96.534
Marker15122	1	50376038	103.498
Marker14826	1	48973793	103.498
Marker15063	1	50126545	103.498
Marker15040	1	49988351	103.498
Marker15124	1	50376093	103.498
Marker15039	1	49988329	103.498
Marker15249	1	50884506	103.749
Marker15250	1	50884557	103.749
Marker15123	1	50376053	103.749
Marker15251	1	50884590	106.107
Marker15380	1	51732197	106.107
Marker15473	1	52155005	107.653
Marker15461	1	52144039	107.653
Marker15478	1	52171488	110.287
Marker15482	1	52171814	111.834
Marker15345	1	51571507	111.834
Marker15125	1	50376117	111.834
Marker15344	1	51571249	111.834
Marker14529	1	47835953	112.086
Marker14483	1	47665043	112.086
Marker15484	1	52171822	113.106
Marker15481	1	52171808	113.357
Marker14816	1	48885353	113.357
Marker15477	1	52171464	113.357
Marker15127	1	50418534	113.357
Marker15436	1	52073174	113.357
Marker15042	1	49988612	113.357
Marker15041	1	49988373	113.357
Marker15480	1	52171766	113.357
Marker15439	1	52073505	113.357
Marker15476	1	52171448	113.357
Marker15044	1	49988664	113.357
Marker15378	1	51731921	113.357
Marker15709	1	52593018	114.64
Marker7352	1	25819415	117.274
Marker7461	1	26025844	117.274
Marker11044	1	36334124	117.274
Marker10189	1	34316301	117.274
Marker12558	1	41076844	117.274
Marker9239	1	30323443	117.274
Marker11411	1	37719345	117.274
Marker8793	1	28874881	117.274
Marker13541	1	44216455	117.274
Marker10988	1	35982524	117.274
Marker11435	1	37791129	117.274
Marker7201	1	25528238	117.274
Marker8424	1	28046006	117.274
Marker11209	1	36973595	117.274
Marker13534	1	44216395	117.274
Marker9089	1	29947427	117.274
Marker9269	1	30334236	117.274
Marker11507	1	38345851	117.274
Marker11522	1	38422343	117.274
Marker15593	1	52517106	119.908
Marker15483	1	52171815	119.908
Marker15479	1	52171738	119.908
Marker15045	1	49988677	119.908
Marker15379	1	51732191	119.908
Marker15466	1	52147198	119.908
Marker15043	1	49988657	119.908
Marker15046	1	49988695	119.908
Marker15109	1	50284439	119.908
Marker14323	1	47110598	124.289
Marker14333	1	47143784	124.289
Marker13694	1	44616039	131.858
Marker13902	1	45848317	131.858
Marker13903	1	45848322	131.858
Marker13602	1	44346509	131.858
Marker13695	1	44616068	131.858
Marker11043	1	36334066	131.909
Marker11790	1	39049305	131.909
Marker13551	1	44225769	131.909
Marker13536	1	44216417	131.909
Marker14141	1	46929736	131.909
Marker14308	1	47071624	131.909
Marker13546	1	44216724	131.909
Marker8422	1	28045960	131.909
Marker7833	1	27010461	131.909
Marker10382	1	34424171	131.909
Marker8785	1	28846140	131.909
Marker11506	1	38345740	131.909
Marker11208	1	36973588	131.909
Marker8977	1	29281355	131.909
Marker11305	1	37009921	131.909
Marker11789	1	39049283	131.909
Marker8791	1	28874803	131.909
Marker7463	1	26025870	131.909
Marker7734	1	26816569	131.909
Marker13584	1	44280116	131.909
Marker12609	1	41260586	131.909
Marker7488	1	26094865	131.909
Marker11521	1	38422334	131.909
Marker8517	1	28309603	131.909
Marker13524	1	44211134	137.373
Marker12834	1	41545954	138.801
Marker13150	1	43132781	138.801
Marker13044	1	42617059	138.801
Marker12837	1	41547504	138.801
Marker12597	1	41116463	139.272
Marker13334	1	43597014	140.219
Marker13530	1	44216380	140.219
Marker13349	1	43606007	140.219
Marker13151	1	43132804	140.219
Marker13154	1	43132850	140.219
Marker14425	1	47403887	143.809
Marker14354	1	47263623	143.809
Marker14313	1	47104696	143.809
Marker14316	1	47104737	143.809
Marker9091	1	29947438	145.557
Marker8726	1	28582360	145.557
Marker13550	1	44225737	145.557
Marker7462	1	26025854	145.557
Marker5802	1	21373100	145.557
Marker6154	1	22080956	145.557
Marker13549	1	44225696	145.557
Marker7351	1	25819414	145.557
Marker11030	1	36322236	145.557
Marker8287	1	27812825	145.557
Marker6986	1	25211798	145.557
Marker14147	1	46930006	145.557
Marker11321	1	37299988	145.557
Marker9198	1	30171007	145.557
Marker9275	1	30338320	145.557
Marker11036	1	36333804	145.557
Marker14081	1	46877309	145.995
Marker14121	1	46926467	147.962
Marker14315	1	47104729	148.181
Marker14311	1	47104543	148.181
Marker14317	1	47104742	148.181
Marker6826	1	24604942	150.367
Marker4647	1	19198089	150.367
Marker10898	1	35485644	150.367
Marker7204	1	25528281	150.367
Marker6015	1	21743354	150.367
Marker8086	1	27389090	150.367
Marker8004	1	27245464	150.367
Marker8829	1	28969567	150.367
Marker6817	1	24604542	150.367
Marker7753	1	26891931	150.367
Marker8061	1	27384097	150.367
Marker9950	1	33111658	150.367
Marker3769	1	16755419	150.367
Marker3649	1	16468884	150.367
Marker5621	1	21065071	150.367
Marker8066	1	27384327	150.367
Marker6988	1	25211852	150.367
Marker9463	1	31154534	150.367
Marker9688	1	31822213	150.367
Marker5537	1	20844242	150.367
Marker3503	1	16319588	150.367
Marker5624	1	21090866	150.367
Marker4104	1	17569045	150.367
Marker6069	1	21848307	150.367
Marker6604	1	23554786	150.367
Marker5173	1	20255770	150.367
Marker3033	1	14851614	150.367
Marker9156	1	30116842	150.367
Marker4516	1	18952229	150.367
Marker5863	1	21421525	150.367
Marker2280	1	12238417	150.367
Marker5916	1	21497381	150.367
Marker6174	1	22100027	150.367
Marker4640	1	19163021	150.367
Marker5430	1	20744141	150.367
Marker4782	1	19451042	150.367
Marker5801	1	21373039	150.367
Marker10805	1	35256149	150.367
Marker4650	1	19198114	150.367
Marker5799	1	21372783	150.367
Marker8518	1	28309642	150.367
Marker7832	1	27010233	150.367
Marker6034	1	21814941	150.367
Marker2279	1	12238399	150.367
Marker9949	1	33111630	150.367
Marker7202	1	25528249	150.367
Marker2667	1	13911448	150.367
Marker9694	1	31875940	150.367
Marker1675	1	9084522	164.447
Marker2452	1	12854430	164.447
Marker1871	1	9620755	164.447
Marker2453	1	12854499	164.447
Marker1762	1	9387447	164.447
Marker1910	1	9818224	164.447
Marker1949	1	9954871	164.447
Marker3645	1	16468616	164.447
Marker8834	1	28969611	164.447
Marker8425	1	28046224	164.447
Marker8117	1	27496699	164.447
Marker11029	1	36322194	164.447
Marker5530	1	20829142	164.447
Marker8124	1	27499449	164.447
Marker3644	1	16468533	164.447
Marker6007	1	21743095	164.447
Marker2673	1	13911538	164.447
Marker4646	1	19197831	164.447
Marker3677	1	16521374	164.447
Marker11519	1	38421999	164.447
Marker4980	1	20112242	164.447
Marker8088	1	27390056	164.447
Marker4977	1	20111972	164.447
Marker8295	1	27813445	164.447
Marker5613	1	21012497	164.447
Marker7064	1	25248536	166.181
Marker7065	1	25248539	166.181
Marker2079	1	10486424	166.297
Marker925	1	6609427	166.297
Marker8858	1	28974966	166.608
Marker6802	1	24532326	166.608
Marker6805	1	24532401	166.608
Marker1367	1	7673167	166.907
Marker2655	1	13897320	168.134
Marker7466	1	26025930	168.134
Marker1670	1	9060446	168.134
Marker7838	1	27010531	168.134
Marker1950	1	9955151	168.134
Marker8352	1	27915964	168.134
Marker1951	1	9955204	168.134
Marker2031	1	10286613	168.787
Marker1870	1	9620740	168.787
Marker1893	1	9816271	168.787
Marker1874	1	9620803	168.787
Marker1875	1	9620807	168.787
Marker1082	1	7368090	170.614
Marker1139	1	7488484	171.841
Marker819	1	5226056	174.219
Marker639	1	4096702	175.077
Marker665	1	4384099	175.077
Marker662	1	4302988	175.077
Marker636	1	4096433	175.077
Marker664	1	4384076	175.077
Marker667	1	4384144	175.077
Marker4648	1	19198103	175.599
Marker4641	1	19197736	175.599
Marker14142	1	46929737	175.599
Marker1911	1	9818415	175.599
Marker4633	1	19162705	175.599
Marker4420	1	18502181	175.599
Marker5529	1	20829124	175.599
Marker4506	1	18934063	175.599
Marker7394	1	25888746	175.599
Marker11017	1	36274071	175.599
Marker6153	1	22080910	175.599
Marker6820	1	24604613	175.599
Marker11429	1	37780625	175.599
Marker6818	1	24604588	175.599
Marker1913	1	9818486	175.599
Marker8651	1	28371297	175.599
Marker3647	1	16468842	175.599
Marker5157	1	20255100	175.599
Marker6987	1	25211835	175.599
Marker5623	1	21065356	175.599
Marker6990	1	25211884	175.599
Marker5797	1	21338723	175.599
Marker1604	1	8889229	175.599
Marker8744	1	28690125	175.599
Marker5862	1	21421514	175.599
Marker11919	1	39448051	175.599
Marker1119	1	7425427	178.078
Marker1320	1	7527813	178.16
Marker1238	1	7504111	178.587
Marker1240	1	7504123	178.587
Marker1434	1	8096140	179.015
Marker1237	1	7504091	179.015
Marker939	1	6779776	181.194
Marker922	1	6609412	181.194
Marker938	1	6779758	181.194
Marker11034	1	36333533	183.882
Marker5402	1	20655395	183.882
Marker10806	1	35256168	183.882
Marker6175	1	22100181	183.882
Marker2284	1	12238492	183.882
Marker8556	1	28313706	183.882
Marker13537	1	44216434	183.882
Marker14139	1	46929704	183.882
Marker6070	1	21848386	183.882
Marker1912	1	9818458	183.882
Marker2724	1	13983975	183.882
Marker3772	1	16755429	183.882
Marker6013	1	21743329	183.882
Marker7107	1	25297912	183.882
Marker4644	1	19197786	183.882
Marker6413	1	23059878	183.882
Marker5957	1	21533846	183.882
Marker576	1	3480362	185.308
Marker818	1	5226040	185.308
Marker666	1	4384133	185.308
Marker647	1	4236999	185.308
Marker450	1	2493882	185.308
Marker663	1	4380320	185.308
Marker575	1	3480288	185.308
Marker310	1	1341000	185.308
Marker637	1	4096475	185.308
Marker1117	1	7425349	185.645
Marker1138	1	7488366	187.408
Marker1323	1	7528501	187.408
Marker1115	1	7425116	187.408
Marker1571	1	8682787	187.984
Marker1570	1	8682612	187.984
Marker1297	1	7507989	187.984
Marker1118	1	7425384	187.984
Marker946	1	6827997	188.56
Marker926	1	6609458	188.846
Marker883	1	5489735	189.422
Marker817	1	5226000	189.422
Marker880	1	5468280	189.422
Marker863	1	5371721	189.422
Marker1564	1	8617249	191.025
Marker2226	1	11731251	193.294
Marker4135	1	17718272	194.246
Marker4319	1	18490707	194.246
Marker1909	1	9818127	194.246
Marker4634	1	19162706	194.246
Marker1908	1	9818124	194.246
Marker2115	1	10772970	194.246
Marker4102	1	17568737	194.246
Marker1671	1	9060473	194.878
Marker1063	1	7321100	198.171
Marker2227	1	11731281	198.171
Marker924	1	6609426	198.803
Marker821	1	5226116	199.117
Marker820	1	5226073	199.117
Marker722	1	4780827	199.431
Marker718	1	4780768	199.746
Marker721	1	4780808	199.746
Marker717	1	4780731	199.746
Marker714	1	4726877	199.746
Marker719	1	4780792	199.746
Marker720	1	4780802	199.746
Marker711	1	4587709	199.746
Marker723	1	4780835	199.746
Marker698	1	4451471	199.746
Marker16	1	105183	199.83
Marker307	1	1340843	202.352
Marker249	1	1015359	202.352
Marker660	1	4302683	202.352
Marker452	1	2493980	202.352
Marker171	1	639769	202.352
Marker181	1	671968	202.352
Marker7	1	38839	202.352
Marker183	1	672314	202.352
Marker80	1	321818	202.352
Marker376	1	1980568	202.352
Marker179	1	671944	202.352
Marker616	1	3864393	202.352
Marker340	1	1803231	202.352
Marker250	1	1015638	202.352
Marker194	1	762956	202.352
Marker180	1	671953	202.352
Marker382	1	2010883	202.352
Marker178	1	671934	202.352
Marker504	1	2915207	202.352
Marker341	1	1803316	202.352
Marker29861	2	39636477	0
Marker29858	2	39618506	0
Marker29841	2	39562195	0
Marker29693	2	38748565	0
Marker29752	2	39091683	0
Marker29847	2	39565065	0
Marker29749	2	39043743	0
Marker29780	2	39415703	0
Marker29848	2	39565104	0
Marker29736	2	38962752	0
Marker29182	2	35907840	0
Marker29836	2	39545177	0
Marker29866	2	39636538	0
Marker29710	2	38846121	0
Marker29865	2	39636496	0
Marker29699	2	38790481	0
Marker29869	2	39636851	0
Marker29899	2	39728584	0.251
Marker29992	2	39954715	0.503
Marker29161	2	35704811	0.503
Marker29532	2	37742350	0.503
Marker29612	2	38199357	0.503
Marker29658	2	38381595	0.503
Marker30073	2	40245925	0.503
Marker29191	2	35967848	0.503
Marker29466	2	37393413	0.503
Marker29484	2	37520828	0.503
Marker29755	2	39091910	0.503
Marker29835	2	39544433	0.503
Marker29446	2	37250472	0.503
Marker29628	2	38235487	0.503
Marker29712	2	38851533	0.503
Marker29709	2	38841684	0.503
Marker29665	2	38407673	0.503
Marker29572	2	37848182	0.503
Marker30056	2	40011039	0.503
Marker29990	2	39954680	0.503
Marker29687	2	38679889	0.503
Marker29986	2	39954469	0.503
Marker29389	2	36867517	0.503
Marker29991	2	39954682	0.503
Marker29614	2	38199684	0.503
Marker29219	2	36151059	6.396
Marker29617	2	38220264	6.396
Marker29097	2	35404879	7.416
Marker29868	2	39636798	7.416
Marker29545	2	37774148	7.416
Marker29967	2	39896263	7.416
Marker29204	2	36120512	8.437
Marker30166	2	40514288	8.437
Marker30054	2	40010752	8.688
Marker29618	2	38220472	8.688
Marker30113	2	40362340	8.688
Marker29960	2	39881575	8.688
Marker29391	2	36867788	8.688
Marker30402	2	41639098	8.688
Marker30342	2	41405147	8.688
Marker29913	2	39739177	8.688
Marker29919	2	39778967	8.688
Marker30271	2	41127203	8.688
Marker29485	2	37520856	8.688
Marker29629	2	38235582	8.688
Marker29199	2	36035081	8.688
Marker29533	2	37742489	8.688
Marker30483	2	41829410	8.688
Marker30341	2	41405089	8.688
Marker29302	2	36531788	8.688
Marker30323	2	41402608	8.688
Marker29961	2	39881591	8.688
Marker31437	2	44640919	8.688
Marker29568	2	37833071	8.688
Marker29453	2	37252650	8.688
Marker29673	2	38518842	8.688
Marker30111	2	40362303	8.688
Marker29918	2	39778749	8.688
Marker30089	2	40331791	8.688
Marker29627	2	38235474	8.688
Marker29546	2	37774425	8.688
Marker30086	2	40292216	8.688
Marker30401	2	41639072	8.688
Marker29616	2	38220228	8.688
Marker29550	2	37775884	8.688
Marker30110	2	40362284	8.688
Marker29607	2	38179617	8.688
Marker29989	2	39954667	8.688
Marker29968	2	39896350	8.688
Marker28976	2	34535705	8.688
Marker30112	2	40362314	8.688
Marker29159	2	35688605	9.444
Marker30404	2	41639125	9.444
Marker29177	2	35881875	9.444
Marker29099	2	35405173	9.444
Marker29160	2	35688790	9.444
Marker29098	2	35405140	9.444
Marker30403	2	41639108	9.444
Marker30678	2	42034411	9.444
Marker30478	2	41829317	9.444
Marker30940	2	42978399	9.444
Marker30767	2	42474588	9.444
Marker30407	2	41639304	9.444
Marker30410	2	41639377	9.444
Marker30943	2	42978437	9.444
Marker30682	2	42034704	9.444
Marker31423	2	44640605	9.444
Marker31711	2	45551777	9.444
Marker30405	2	41639163	9.444
Marker29245	2	36237187	9.969
Marker29411	2	36989239	9.969
Marker29988	2	39954629	9.969
Marker29301	2	36474668	9.969
Marker29987	2	39954627	9.969
Marker29218	2	36150906	9.969
Marker29635	2	38299293	9.969
Marker29594	2	37993186	9.969
Marker29458	2	37271055	9.969
Marker29670	2	38518590	9.969
Marker30076	2	40246174	9.969
Marker29244	2	36237180	9.969
Marker29068	2	35127729	10.761
Marker29069	2	35127758	10.761
Marker29067	2	35127707	11.553
Marker29048	2	35033228	15.474
Marker30408	2	41639305	15.999
Marker30406	2	41639299	15.999
Marker28776	2	33737778	15.999
Marker30732	2	42230924	16.25
Marker31463	2	44667070	16.25
Marker31462	2	44667055	16.25
Marker30409	2	41639327	16.25
Marker29162	2	35704991	16.25
Marker30509	2	41938475	16.756
Marker30680	2	42034462	19.951
Marker31460	2	44667031	19.951
Marker30681	2	42034679	19.951
Marker31452	2	44666766	19.951
Marker30679	2	42034449	21.234
Marker30466	2	41745203	21.234
Marker30508	2	41938244	23.591
Marker30941	2	42978430	23.591
Marker30343	2	41405422	23.591
Marker30706	2	42107970	23.591
Marker30510	2	41938482	23.591
Marker30507	2	41938208	23.591
Marker30055	2	40010774	24.165
Marker27913	2	30788488	28.282
Marker28346	2	31844460	28.282
Marker30477	2	41829140	31.513
Marker30457	2	41717456	31.513
Marker30481	2	41829403	31.513
Marker28738	2	33442133	33.796
Marker28648	2	33102083	33.796
Marker28666	2	33159970	33.796
Marker28884	2	34276515	35.614
Marker28992	2	34610793	35.614
Marker28994	2	34610862	35.614
Marker28799	2	33907122	35.614
Marker28913	2	34349354	39.813
Marker28765	2	33736806	39.813
Marker28885	2	34276520	42.17
Marker28770	2	33737141	42.17
Marker28779	2	33737850	42.17
Marker28771	2	33737173	43.453
Marker28570	2	32709629	43.453
Marker28806	2	33907396	44.735
Marker28908	2	34349219	48.217
Marker28914	2	34349415	48.217
Marker28912	2	34349333	48.217
Marker29033	2	34909348	50.292
Marker28907	2	34349212	50.292
Marker31707	2	45551708	56.792
Marker31904	2	46154722	56.792
Marker31907	2	46154782	56.792
Marker31710	2	45551761	56.792
Marker31910	2	46154793	57.294
Marker26063	2	26704712	57.294
Marker21923	2	18022809	57.294
Marker27150	2	29121252	57.294
Marker26877	2	28666522	57.294
Marker26784	2	28355415	57.294
Marker26710	2	28273228	57.294
Marker31909	2	46154792	57.294
Marker27603	2	29578601	57.294
Marker27241	2	29299873	57.294
Marker32818	2	48899788	57.294
Marker25736	2	25698094	57.294
Marker32793	2	48812087	57.294
Marker25877	2	26219845	57.294
Marker27830	2	30208916	57.294
Marker32795	2	48812103	57.294
Marker27231	2	29299458	57.294
Marker26774	2	28355296	57.294
Marker27892	2	30704085	57.294
Marker31713	2	45552082	57.577
Marker31885	2	46051094	57.577
Marker31834	2	46043408	57.577
Marker31708	2	45551742	57.577
Marker32732	2	48804269	58.434
Marker31922	2	46160233	58.434
Marker17117	2	4054356	58.434
Marker32806	2	48897761	58.434
Marker32742	2	48804318	58.434
Marker32737	2	48804290	58.434
Marker32733	2	48804278	58.434
Marker32731	2	48804266	58.434
Marker32364	2	48195677	58.434
Marker32734	2	48804279	58.434
Marker32736	2	48804288	58.434
Marker32275	2	47732410	58.434
Marker32277	2	47732433	58.434
Marker32744	2	48804327	58.434
Marker32096	2	46382190	58.434
Marker32807	2	48897763	58.434
Marker32314	2	47943689	58.434
Marker32739	2	48804303	58.434
Marker32745	2	48804329	58.434
Marker32730	2	48804242	58.434
Marker32735	2	48804287	58.434
Marker32274	2	47732375	58.434
Marker17110	2	4054300	58.434
Marker32278	2	47732485	58.434
Marker28199	2	31532357	59.547
Marker28130	2	31248072	59.547
Marker28175	2	31348343	59.547
Marker28317	2	31794137	59.547
Marker32000	2	46175573	61.8
Marker32815	2	48899439	61.8
Marker32371	2	48255799	61.8
Marker31607	2	45349568	61.8
Marker31919	2	46160201	61.8
Marker27220	2	29297845	61.8
Marker28950	2	34387014	63.34
Marker26879	2	28666544	66.305
Marker26878	2	28666542	66.305
Marker23509	2	21870818	66.305
Marker31746	2	45660975	66.305
Marker25355	2	24840527	66.305
Marker25972	2	26510742	66.305
Marker26722	2	28317436	66.305
Marker26971	2	28873875	66.305
Marker28203	2	31532654	66.305
Marker26833	2	28519001	67.325
Marker28357	2	31925308	67.325
Marker25219	2	24713558	67.325
Marker25734	2	25698075	67.325
Marker24356	2	23855251	73.219
Marker24037	2	22869618	73.219
Marker23373	2	21591715	73.219
Marker24910	2	24346527	73.219
Marker24149	2	23414520	73.219
Marker23317	2	21377688	73.219
Marker23340	2	21446982	73.219
Marker23817	2	22463786	73.219
Marker24415	2	23908763	73.219
Marker28769	2	33737137	73.219
Marker24328	2	23828245	73.219
Marker23507	2	21870805	73.219
Marker24391	2	23905519	73.219
Marker24822	2	24310667	73.219
Marker23387	2	21597549	73.219
Marker24409	2	23908474	73.219
Marker25271	2	24717637	73.219
Marker23391	2	21598280	73.219
Marker25340	2	24814248	73.219
Marker27229	2	29299276	73.219
Marker23481	2	21829974	73.219
Marker23293	2	21339679	73.219
Marker25883	2	26222193	73.219
Marker24624	2	24107657	73.219
Marker24451	2	23941978	73.219
Marker23318	2	21377733	73.219
Marker27600	2	29578364	80.411
Marker25737	2	25698109	80.411
Marker28009	2	30909744	80.411
Marker26834	2	28519060	80.411
Marker25280	2	24717914	80.411
Marker24710	2	24152439	80.411
Marker25832	2	26043350	82.433
Marker27678	2	29686001	82.433
Marker28136	2	31248367	82.433
Marker26732	2	28318441	82.433
Marker27111	2	29042970	82.433
Marker32810	2	48898081	86.092
Marker32809	2	48897862	91.205
Marker16798	2	2967317	91.347
Marker28538	2	32519336	96.317
Marker28489	2	32360566	96.317
Marker28767	2	33736869	96.317
Marker28768	2	33736912	96.317
Marker28766	2	33736814	96.317
Marker26819	2	28405397	100.356
Marker26670	2	28254079	100.356
Marker27831	2	30208922	100.356
Marker25821	2	26043012	100.356
Marker22898	2	20428742	100.94
Marker24501	2	23965886	100.94
Marker26696	2	28266279	100.94
Marker22624	2	20192171	100.94
Marker26153	2	26825257	100.94
Marker26875	2	28666485	100.94
Marker24127	2	23337502	100.94
Marker27110	2	29042844	100.94
Marker27454	2	29390599	100.94
Marker22896	2	20428560	100.94
Marker24712	2	24152750	100.94
Marker25350	2	24840482	100.94
Marker24123	2	23337253	100.94
Marker25254	2	24716735	100.94
Marker24500	2	23965852	100.94
Marker21295	2	16277078	106.424
Marker21117	2	15670867	106.424
Marker27217	2	29297520	108.509
Marker26824	2	28411086	108.509
Marker26646	2	28251255	108.509
Marker23508	2	21870812	108.509
Marker25083	2	24633809	108.509
Marker26064	2	26704763	108.509
Marker25882	2	26222181	108.509
Marker23315	2	21377371	108.509
Marker27219	2	29297597	108.509
Marker22404	2	19729457	108.509
Marker27064	2	28933886	108.509
Marker25739	2	25698299	110.539
Marker27189	2	29242067	110.539
Marker25879	2	26219911	110.539
Marker27153	2	29123532	110.539
Marker22551	2	19889245	110.539
Marker23565	2	21983853	110.539
Marker22330	2	19518194	110.539
Marker27242	2	29299890	110.539
Marker25212	2	24709655	110.539
Marker27239	2	29299855	110.539
Marker24418	2	23908837	117.731
Marker23845	2	22541311	117.731
Marker23296	2	21339912	117.731
Marker23380	2	21591889	117.731
Marker23212	2	20847678	117.731
Marker24566	2	24050490	117.731
Marker24234	2	23711534	117.731
Marker25228	2	24714175	117.731
Marker24477	2	23944884	117.731
Marker23371	2	21591676	117.731
Marker24453	2	23942017	117.731
Marker24785	2	24270617	117.731
Marker22467	2	19834222	123.624
Marker22413	2	19729722	123.624
Marker27216	2	29297517	123.624
Marker27240	2	29299863	124.645
Marker25215	2	24713339	124.645
Marker27467	2	29390779	124.645
Marker26360	2	27308302	124.645
Marker22632	2	20230682	124.645
Marker25275	2	24717677	124.645
Marker24502	2	23965921	124.645
Marker26882	2	28666669	124.645
Marker22014	2	18554052	124.645
Marker21550	2	17000319	124.645
Marker27662	2	29677018	124.645
Marker25387	2	25072117	124.645
Marker25220	2	24713602	124.645
Marker25210	2	24709629	124.645
Marker23216	2	20847993	124.645
Marker26832	2	28518968	124.645
Marker24789	2	24270876	124.645
Marker21814	2	17770268	124.645
Marker26434	2	27370438	124.645
Marker24784	2	24270567	124.645
Marker24815	2	24310400	124.645
Marker23761	2	22273383	124.645
Marker22977	2	20475867	124.645
Marker28356	2	31925268	124.645
Marker17839	2	7410768	125.665
Marker16474	2	2258322	128.551
Marker16299	2	1328891	128.551
Marker16315	2	1338562	128.551
Marker21632	2	17121072	132.412
Marker24782	2	24270512	132.412
Marker23564	2	21983780	132.412
Marker23762	2	22273408	132.412
Marker25885	2	26222447	132.412
Marker24908	2	24346286	139.604
Marker24417	2	23908779	139.604
Marker24476	2	23944842	139.604
Marker24876	2	24331833	139.604
Marker21633	2	17121081	139.604
Marker24324	2	23827937	139.604
Marker24931	2	24421239	139.604
Marker24901	2	24346180	139.604
Marker21542	2	16965765	139.604
Marker23372	2	21591690	139.604
Marker21634	2	17121312	139.604
Marker22175	2	18950954	139.604
Marker23316	2	21377414	139.604
Marker27243	2	29299896	139.604
Marker21666	2	17247985	139.604
Marker23339	2	21446785	139.604
Marker24388	2	23905331	139.604
Marker24787	2	24270868	139.604
Marker24042	2	22869881	139.604
Marker27247	2	29315361	146.796
Marker24709	2	24152420	146.796
Marker20304	2	14254316	146.796
Marker27604	2	29578673	146.796
Marker23506	2	21870797	146.796
Marker22979	2	20475897	146.796
Marker25204	2	24709270	146.796
Marker25276	2	24717718	146.796
Marker22623	2	20192131	146.796
Marker21817	2	17770529	147.817
Marker22233	2	19190111	147.817
Marker22174	2	18950925	147.817
Marker22241	2	19239341	147.817
Marker22182	2	18958410	147.817
Marker21836	2	17777159	147.817
Marker22170	2	18950505	147.817
Marker26883	2	28666705	148.837
Marker26731	2	28318113	148.837
Marker27117	2	29076923	148.837
Marker21022	2	15333707	148.837
Marker20148	2	13923999	148.837
Marker20128	2	13901694	148.837
Marker21216	2	15915857	148.837
Marker27218	2	29297525	148.837
Marker25221	2	24713606	148.837
Marker32788	2	48812061	148.837
Marker24128	2	23337524	148.837
Marker30607	2	42022890	149.858
Marker23579	2	22163182	150.878
Marker26361	2	27308304	150.878
Marker21518	2	16809601	150.878
Marker22469	2	19834438	150.878
Marker25822	2	26043113	150.878
Marker24783	2	24270513	150.878
Marker25758	2	25814337	150.878
Marker24150	2	23414588	150.878
Marker25392	2	25106663	150.878
Marker26825	2	28411111	150.878
Marker19346	2	11822539	150.878
Marker22528	2	19885178	150.878
Marker25348	2	24840330	150.878
Marker24350	2	23854907	150.878
Marker21318	2	16396436	150.878
Marker24786	2	24270838	150.878
Marker21297	2	16277098	150.878
Marker26455	2	27435936	150.878
Marker26077	2	26737310	150.878
Marker20931	2	15166778	150.878
Marker21118	2	15670868	150.878
Marker18273	2	8673503	150.878
Marker21807	2	17747181	150.878
Marker21125	2	15671204	150.878
Marker25823	2	26043124	150.878
Marker21816	2	17770475	150.878
Marker26638	2	28215395	150.878
Marker21631	2	17121068	150.878
Marker21116	2	15670848	150.878
Marker25214	2	24713271	150.878
Marker21320	2	16396446	150.878
Marker21678	2	17248291	150.878
Marker20936	2	15166977	150.878
Marker21813	2	17770261	150.878
Marker21316	2	16396365	150.878
Marker22099	2	18792608	150.878
Marker26637	2	28215394	150.878
Marker25272	2	24717650	150.878
Marker16568	2	2376103	154.941
Marker16519	2	2300028	154.941
Marker17170	2	4347267	154.941
Marker16314	2	1338513	154.941
Marker16566	2	2376092	154.941
Marker16539	2	2325159	154.941
Marker16537	2	2324960	154.941
Marker16567	2	2376098	154.941
Marker16618	2	2670311	154.941
Marker17702	2	6869299	155.193
Marker17831	2	7410428	157.277
Marker19345	2	11822499	158.039
Marker18915	2	10489831	158.8
Marker21898	2	17953675	158.8
Marker21670	2	17248085	158.8
Marker24843	2	24326024	158.8
Marker25359	2	24840556	158.8
Marker24701	2	24143015	158.8
Marker19938	2	13443034	158.8
Marker18452	2	9811564	158.8
Marker24392	2	23905552	165.992
Marker23389	2	21598217	165.992
Marker24385	2	23905273	165.992
Marker23457	2	21829706	165.992
Marker24032	2	22863572	165.992
Marker24387	2	23905311	165.992
Marker24227	2	23711276	165.992
Marker22635	2	20230904	165.992
Marker24049	2	22893862	165.992
Marker23484	2	21830023	165.992
Marker23479	2	21829960	165.992
Marker24911	2	24346531	165.992
Marker24814	2	24310388	165.992
Marker20639	2	14832103	165.992
Marker21668	2	17248062	173.184
Marker21021	2	15304578	173.184
Marker22515	2	19884771	173.184
Marker19939	2	13443212	173.184
Marker21667	2	17248007	173.184
Marker23816	2	22463747	173.184
Marker21519	2	16809659	173.184
Marker23924	2	22774597	173.687
Marker21775	2	17658827	174.189
Marker23217	2	20848028	174.189
Marker21073	2	15548688	174.189
Marker24790	2	24270878	174.189
Marker20318	2	14255046	174.189
Marker23563	2	21983769	174.189
Marker21811	2	17770165	174.189
Marker21069	2	15548591	174.189
Marker23803	2	22452164	174.189
Marker20628	2	14831829	174.189
Marker24713	2	24152751	174.189
Marker19935	2	13443010	174.189
Marker20146	2	13923963	174.189
Marker25082	2	24633808	174.189
Marker19933	2	13442936	174.189
Marker24703	2	24143251	174.189
Marker21673	2	17248258	174.189
Marker20331	2	14255451	176.215
Marker17836	2	7410728	176.976
Marker18232	2	8647209	177.228
Marker17369	2	5257805	179.862
Marker16570	2	2376143	180.113
Marker16523	2	2300044	180.113
Marker16538	2	2325112	180.113
Marker16522	2	2300043	180.113
Marker16317	2	1338571	180.113
Marker17601	2	6383764	180.113
Marker17315	2	4972698	180.113
Marker16534	2	2324927	180.113
Marker16472	2	2258000	180.113
Marker16817	2	3001112	180.113
Marker17384	2	5427155	180.113
Marker16717	2	2839216	180.113
Marker16536	2	2324958	180.113
Marker16559	2	2375804	180.113
Marker16168	2	527047	180.113
Marker16297	2	1328857	180.113
Marker16300	2	1328903	180.113
Marker16816	2	3000841	180.113
Marker17837	2	7410759	180.113
Marker16316	2	1338570	180.113
Marker16348	2	1409806	180.113
Marker23305	2	21376816	184.176
Marker21746	2	17617316	184.176
Marker21596	2	17037590	184.176
Marker20833	2	15109579	184.176
Marker21724	2	17524398	184.176
Marker21124	2	15671201	184.176
Marker23215	2	20847986	184.176
Marker21300	2	16277343	184.176
Marker22102	2	18792634	184.176
Marker23809	2	22461976	191.368
Marker24157	2	23414905	191.368
Marker21953	2	18268504	197.261
Marker21842	2	17788121	197.261
Marker22176	2	18950966	197.261
Marker21848	2	17845177	197.261
Marker24700	2	24142981	197.261
Marker21808	2	17747447	197.261
Marker21846	2	17788403	197.261
Marker22320	2	19517819	197.261
Marker25341	2	24814271	197.261
Marker22178	2	18951180	197.261
Marker25206	2	24709542	197.261
Marker21810	2	17770162	197.261
Marker21812	2	17770227	197.261
Marker19908	2	13394110	197.261
Marker21743	2	17593555	197.261
Marker19931	2	13436816	197.261
Marker27188	2	29241724	197.261
Marker20084	2	13796316	197.261
Marker20305	2	14254326	197.261
Marker20308	2	14254370	197.261
Marker21776	2	17658830	198.022
Marker19637	2	12158647	198.274
Marker22240	2	19239298	198.274
Marker27665	2	29677322	198.274
Marker22380	2	19690988	198.274
Marker19848	2	13099702	198.274
Marker20531	2	14579026	198.274
Marker20328	2	14255417	198.274
Marker19844	2	13096863	198.274
Marker20869	2	15138859	198.274
Marker19940	2	13443237	198.274
Marker32794	2	48812089	198.274
Marker28048	2	31215869	198.525
Marker21217	2	15915863	198.776
Marker19843	2	13096818	198.776
Marker21536	2	16965485	198.776
Marker19841	2	13096585	198.776
Marker20268	2	14250953	198.776
Marker19566	2	12137164	198.776
Marker19569	2	12137433	205.968
Marker21677	2	17248287	205.968
Marker20147	2	13923998	205.968
Marker21609	2	17037925	205.968
Marker20127	2	13901374	205.968
Marker22468	2	19834400	205.968
Marker22504	2	19861528	205.968
Marker21726	2	17524433	205.968
Marker23219	2	20848053	205.968
Marker21847	2	17788428	205.968
Marker20149	2	13924212	205.968
Marker20630	2	14832004	205.968
Marker23218	2	20848047	213.16
Marker23307	2	21376841	213.16
Marker23306	2	21376817	213.16
Marker17832	2	7410456	214.707
Marker17825	2	7376005	214.707
Marker17834	2	7410537	214.707
Marker16521	2	2300041	217.065
Marker16565	2	2376080	217.065
Marker16095	2	312385	217.065
Marker18521	2	9849372	218.085
Marker21286	2	16258948	220.999
Marker21675	2	17248276	220.999
Marker22631	2	20230600	220.999
Marker21122	2	15671169	220.999
Marker23295	2	21339883	220.999
Marker18277	2	8673697	220.999
Marker19031	2	10764651	220.999
Marker22630	2	20230586	220.999
Marker24788	2	24270873	228.191
Marker22638	2	20230966	228.191
Marker23214	2	20847770	228.191
Marker22319	2	19517818	228.191
Marker22978	2	20475875	228.191
Marker22466	2	19834221	228.191
Marker22556	2	19889298	228.191
Marker22471	2	19834472	228.191
Marker20320	2	14255089	228.191
Marker22885	2	20426309	228.191
Marker22555	2	19889288	228.191
Marker22013	2	18554012	228.191
Marker23211	2	20847653	228.191
Marker23289	2	21327505	228.191
Marker21676	2	17248280	228.191
Marker22897	2	20428563	228.191
Marker21845	2	17788357	228.191
Marker22012	2	18553948	228.191
Marker23213	2	20847766	228.191
Marker24416	2	23908770	228.191
Marker33262	3	215184	0
Marker33383	3	1049219	0
Marker33385	3	1049595	0
Marker33264	3	215213	0
Marker33366	3	992584	0
Marker33251	3	177480	0
Marker33367	3	992628	0
Marker33249	3	177437	1.01
Marker34101	3	3732912	1.01
Marker33938	3	3296447	1.01
Marker33958	3	3486496	1.513
Marker33134	3	31308	2.507
Marker34151	3	3921632	2.507
Marker33323	3	604087	2.507
Marker33319	3	603836	2.507
Marker36493	3	14581136	2.507
Marker36098	3	10480991	2.507
Marker34519	3	5760162	2.507
Marker35266	3	7760831	2.507
Marker34704	3	6595590	2.523
Marker35085	3	7348598	2.523
Marker34702	3	6595503	2.523
Marker33957	3	3486488	2.523
Marker35233	3	7712297	2.523
Marker33299	3	452227	3.01
Marker33142	3	31724	3.01
Marker34916	3	7192142	3.025
Marker33324	3	604102	3.512
Marker33144	3	31851	3.512
Marker33248	3	177194	3.512
Marker34518	3	5760161	3.512
Marker35269	3	7760866	3.512
Marker33140	3	31508	3.512
Marker33157	3	32132	3.512
Marker33147	3	31960	3.512
Marker35279	3	7761178	3.512
Marker35638	3	9147064	3.528
Marker35526	3	8819715	3.528
Marker35744	3	9268229	4.015
Marker35454	3	8220669	4.03
Marker36029	3	10408552	4.03
Marker37034	3	15518044	4.533
Marker37081	3	15627953	5.035
Marker36025	3	10408143	5.035
Marker37036	3	15518123	5.035
Marker37067	3	15599791	5.035
Marker37174	3	16036184	5.035
Marker37031	3	15517837	5.035
Marker37030	3	15517834	5.035
Marker37604	3	18305143	5.035
Marker34918	3	7192169	5.538
Marker35709	3	9198007	5.538
Marker36126	3	10613423	5.538
Marker34915	3	7192138	5.538
Marker36593	3	14997158	5.538
Marker38841	3	22676938	5.538
Marker38835	3	22676651	5.538
Marker37603	3	18305136	5.538
Marker38536	3	22242269	5.538
Marker35481	3	8492002	5.538
Marker38737	3	22496875	5.538
Marker36450	3	14508520	5.538
Marker35493	3	8492319	5.538
Marker36447	3	14502945	5.538
Marker38834	3	22676641	5.538
Marker33447	3	1250121	5.538
Marker37035	3	15518094	6.04
Marker36123	3	10613391	6.04
Marker38365	3	21525911	6.04
Marker37943	3	19712042	6.369
Marker36591	3	14997140	6.369
Marker38986	3	22748616	6.369
Marker38697	3	22493283	6.369
Marker38798	3	22632827	6.369
Marker37032	3	15517838	6.369
Marker38695	3	22493262	6.698
Marker37076	3	15600118	6.698
Marker37707	3	18801910	7.027
Marker37567	3	18296469	7.105
Marker36446	3	14502934	7.105
Marker39006	3	22760032	7.105
Marker38905	3	22725114	7.105
Marker33745	3	2338020	7.356
Marker37538	3	18056375	7.356
Marker34332	3	5079968	7.356
Marker34246	3	4672407	7.356
Marker35163	3	7443606	7.685
Marker34739	3	6725033	7.685
Marker34245	3	4672403	7.685
Marker38393	3	21743265	8.346
Marker38868	3	22698159	8.346
Marker37566	3	18296468	8.346
Marker36962	3	15358691	8.346
Marker36498	3	14581453	11.431
Marker38968	3	22745033	11.431
Marker38707	3	22493564	11.431
Marker39259	3	23139032	11.431
Marker36969	3	15358963	11.431
Marker36970	3	15358971	11.431
Marker36494	3	14581152	11.431
Marker36994	3	15359766	11.431
Marker36442	3	14502581	11.431
Marker38761	3	22518566	11.431
Marker35977	3	10207926	11.431
Marker37497	3	18033205	11.431
Marker39316	3	23301252	11.431
Marker35076	3	7336626	11.431
Marker35612	3	9078344	11.431
Marker35639	3	9147089	11.431
Marker39222	3	23103289	11.431
Marker36117	3	10555432	11.431
Marker37815	3	19354383	11.431
Marker35039	3	7295133	11.431
Marker37493	3	18033099	11.431
Marker37038	3	15523855	11.431
Marker36451	3	14508526	11.431
Marker39110	3	22873210	11.683
Marker38366	3	21525912	11.683
Marker34695	3	6595205	11.683
Marker39263	3	23139307	11.934
Marker36974	3	15359014	11.934
Marker33146	3	31956	12.185
Marker33145	3	31950	12.185
Marker39007	3	22760037	12.436
Marker38698	3	22493289	12.436
Marker39575	3	23708560	12.436
Marker39108	3	22873126	12.688
Marker35074	3	7336384	12.688
Marker39189	3	23066047	12.688
Marker36968	3	15358921	12.688
Marker38977	3	22745654	12.688
Marker36479	3	14549284	12.688
Marker39010	3	22760247	12.688
Marker36987	3	15359623	12.688
Marker36967	3	15358920	12.688
Marker38797	3	22632798	12.688
Marker34696	3	6595256	12.688
Marker36976	3	15359028	12.688
Marker35050	3	7323224	12.688
Marker38696	3	22493268	12.688
Marker36444	3	14502589	12.939
Marker35688	3	9190090	12.939
Marker39445	3	23431465	12.939
Marker37564	3	18296446	12.939
Marker38867	3	22698145	13.444
Marker40190	3	24902216	13.616
Marker40199	3	24955110	13.695
Marker39655	3	24038649	13.946
Marker39776	3	24246151	13.946
Marker39005	3	22760011	13.946
Marker39754	3	24219944	13.946
Marker39777	3	24246163	13.946
Marker37817	3	19354458	13.946
Marker37597	3	18304900	13.946
Marker38967	3	22745012	14.197
Marker39261	3	23139052	14.615
Marker33722	3	2217994	14.827
Marker38897	3	22724844	14.827
Marker38976	3	22745630	15.456
Marker35524	3	8819643	15.456
Marker39570	3	23704384	15.456
Marker35042	3	7295322	15.707
Marker38762	3	22518623	15.707
Marker39652	3	24038411	15.707
Marker39185	3	23065851	15.707
Marker37495	3	18033176	15.707
Marker40195	3	24954771	15.959
Marker35611	3	9078034	16.335
Marker38966	3	22744857	16.712
Marker38799	3	22632838	16.712
Marker34734	3	6724788	16.712
Marker39109	3	22873209	17.215
Marker39669	3	24074673	17.215
Marker35015	3	7214463	17.215
Marker35016	3	7214489	17.215
Marker37600	3	18304976	17.215
Marker39668	3	24074395	17.466
Marker39838	3	24385836	17.466
Marker38895	3	22724738	17.466
Marker37563	3	18296436	17.717
Marker35041	3	7295150	17.717
Marker38740	3	22497252	17.717
Marker38694	3	22493215	17.717
Marker39187	3	23066023	17.717
Marker40644	3	26182631	17.717
Marker39021	3	22815465	17.717
Marker38802	3	22632888	17.717
Marker35296	3	7764357	17.717
Marker39004	3	22759969	17.969
Marker37574	3	18296700	18.346
Marker38801	3	22632884	18.722
Marker40007	3	24671742	18.722
Marker38800	3	22632847	18.722
Marker36452	3	14508613	18.722
Marker40315	3	24995721	18.722
Marker39656	3	24038653	18.722
Marker36966	3	15358910	18.722
Marker40647	3	26182648	18.722
Marker34145	3	3907593	18.722
Marker39667	3	24074385	19.743
Marker37763	3	19089921	20.246
Marker37868	3	19452022	20.246
Marker38358	3	21525639	20.749
Marker36769	3	15059980	20.749
Marker35009	3	7214251	20.752
Marker35267	3	7760840	21.252
Marker35268	3	7760848	21.252
Marker38739	3	22496978	21.252
Marker35114	3	7355427	21.254
Marker35525	3	8819649	21.254
Marker37816	3	19354422	21.254
Marker35295	3	7764059	21.755
Marker35667	3	9188064	21.755
Marker37037	3	15523816	21.755
Marker38361	3	21525748	21.755
Marker35640	3	9147176	21.756
Marker35527	3	8819952	21.756
Marker39571	3	23704436	21.756
Marker36990	3	15359644	22.258
Marker35528	3	8819969	22.258
Marker35934	3	10204685	23.014
Marker36481	3	14549304	23.014
Marker40312	3	24995628	23.014
Marker35974	3	10207856	23.014
Marker37653	3	18657910	23.014
Marker39734	3	24150149	23.517
Marker38738	3	22496926	23.768
Marker36972	3	15358985	23.768
Marker38693	3	22493206	23.768
Marker39011	3	22793577	23.768
Marker36480	3	14549301	23.768
Marker36965	3	15358741	23.768
Marker36964	3	15358699	23.768
Marker40912	3	26357058	25.853
Marker39670	3	24074686	25.853
Marker40306	3	24994269	26.254
Marker39487	3	23559923	26.526
Marker40357	3	25051529	26.526
Marker40428	3	25190454	26.654
Marker39559	3	23624212	26.654
Marker37071	3	15599823	27.2
Marker37599	3	18304961	27.2
Marker36482	3	14549314	27.46
Marker36989	3	15359639	27.46
Marker40939	3	26411340	27.46
Marker35975	3	10207879	27.46
Marker39491	3	23559991	27.873
Marker41601	3	28305979	27.873
Marker39490	3	23559983	27.873
Marker38359	3	21525658	28.547
Marker38052	3	20142922	28.547
Marker40197	3	24954794	28.547
Marker41711	3	28629541	29.088
Marker37407	3	17308969	29.088
Marker38866	3	22698132	29.088
Marker37408	3	17309155	29.088
Marker40687	3	26183377	29.088
Marker41612	3	28306271	29.22
Marker38537	3	22242309	29.893
Marker38865	3	22698077	29.893
Marker38095	3	20148076	29.893
Marker37409	3	17309240	29.893
Marker36805	3	15061432	29.893
Marker38896	3	22724771	29.893
Marker37560	3	18296378	29.893
Marker36502	3	14656400	29.893
Marker39446	3	23431505	29.893
Marker38869	3	22698381	29.893
Marker39752	3	24219529	29.893
Marker37568	3	18296470	29.893
Marker38962	3	22733928	29.893
Marker37494	3	18033119	29.893
Marker42251	3	31328469	31.191
Marker40991	3	26633411	31.191
Marker41697	3	28598333	31.191
Marker39003	3	22759966	31.191
Marker40896	3	26294971	31.511
Marker39671	3	24074724	31.83
Marker41543	3	27939869	32.15
Marker37033	3	15517913	33.118
Marker37132	3	15809816	33.118
Marker38656	3	22400427	33.118
Marker37601	3	18304990	33.118
Marker37127	3	15809733	33.118
Marker37069	3	15599808	33.118
Marker37130	3	15809801	33.118
Marker39022	3	22815538	33.118
Marker38864	3	22698037	33.118
Marker37070	3	15599817	33.118
Marker39023	3	22815810	33.118
Marker39260	3	23139041	33.118
Marker38663	3	22414076	33.118
Marker37595	3	18304729	33.118
Marker39356	3	23416716	33.118
Marker40194	3	24954736	33.76
Marker41290	3	27498352	34.08
Marker41765	3	28698992	34.399
Marker41696	3	28598107	34.399
Marker40899	3	26296845	34.399
Marker39268	3	23150955	34.399
Marker37496	3	18033179	34.672
Marker40304	3	24993998	34.672
Marker37602	3	18305012	34.672
Marker39315	3	23301225	34.672
Marker38908	3	22725147	34.672
Marker38753	3	22517705	34.719
Marker41455	3	27845035	34.719
Marker41753	3	28646364	34.719
Marker39002	3	22759964	35.038
Marker41962	3	29735984	35.038
Marker41752	3	28646330	35.038
Marker41809	3	29004923	35.038
Marker41963	3	29735996	35.038
Marker41955	3	29668041	35.68
Marker37605	3	18305404	35.849
Marker40910	3	26356982	35.849
Marker39706	3	24134613	35.849
Marker41127	3	27029721	35.849
Marker41132	3	27030094	35.849
Marker41133	3	27030123	35.849
Marker41457	3	27847222	35.849
Marker37598	3	18304912	35.849
Marker40642	3	26177997	35.849
Marker40894	3	26294695	35.849
Marker41129	3	27029754	35.849
Marker39257	3	23138981	35.849
Marker40913	3	26357083	35.849
Marker42192	3	30988138	36.648
Marker42365	3	32211324	36.648
Marker42246	3	31328180	36.648
Marker42100	3	30571227	36.648
Marker42098	3	30571153	36.648
Marker42228	3	31205473	36.648
Marker42565	3	33230703	37.946
Marker39439	3	23427903	38.214
Marker38124	3	20373628	38.214
Marker40432	3	25197099	38.214
Marker40993	3	26633481	38.214
Marker38971	3	22745076	38.214
Marker38969	3	22745035	38.214
Marker39558	3	23624180	38.214
Marker40082	3	24796765	38.214
Marker42678	3	34537983	38.266
Marker42592	3	33469031	38.585
Marker42566	3	33230743	38.585
Marker35054	3	7325052	39.39
Marker42515	3	32863110	39.553
Marker42391	3	32298751	39.553
Marker42364	3	32202355	39.553
Marker42514	3	32862826	39.553
Marker42613	3	33709532	39.553
Marker39757	3	24220219	40.567
Marker40911	3	26357039	40.567
Marker39704	3	24134506	40.567
Marker42637	3	33917907	40.851
Marker39314	3	23301080	41.744
Marker42194	3	30988212	42.482
Marker42242	3	31264019	42.482
Marker42130	3	30682932	42.482
Marker41961	3	29735926	42.482
Marker42335	3	31982190	42.482
Marker42348	3	32086397	42.482
Marker42229	3	31205479	42.482
Marker39008	3	22760221	44.449
Marker41458	3	27847445	44.449
Marker39666	3	24074328	44.449
Marker41048	3	26914616	44.768
Marker41802	3	28960474	44.768
Marker42363	3	32202336	47.075
Marker42191	3	30988117	47.075
Marker42140	3	30788181	47.075
Marker36684	3	15054874	47.748
Marker39654	3	24038639	48.925
Marker42513	3	32862825	50.073
Marker42389	3	32298511	50.073
Marker41454	3	27844788	50.101
Marker41547	3	27952602	50.101
Marker41545	3	27952552	50.101
Marker42142	3	30790450	50.101
Marker41850	3	29326368	50.101
Marker41549	3	27952816	50.101
Marker41546	3	27952601	50.101
Marker41611	3	28306256	50.101
Marker41954	3	29668009	51.278
Marker39418	3	23425616	52.455
Marker39009	3	22760227	52.455
Marker40255	3	24988848	52.455
Marker40895	3	26294718	52.455
Marker41860	3	29333106	54.82
Marker41453	3	27844785	54.82
Marker41548	3	27952763	55.996
Marker41861	3	29333197	55.996
Marker41828	3	29224203	55.996
Marker41799	3	28931561	55.996
Marker41857	3	29327787	55.996
Marker41754	3	28646647	55.996
Marker41852	3	29326411	58.332
Marker41853	3	29326412	58.332
Marker41755	3	28646648	58.332
Marker41896	3	29490733	58.332
Marker42120	3	30676732	58.332
Marker41756	3	28646699	58.332
Marker42121	3	30676736	58.332
Marker42048	3	30344800	58.332
Marker42122	3	30676737	59.672
Marker42132	3	30745415	61.011
Marker42119	3	30676623	61.678
Marker42126	3	30677314	61.678
Marker42298	3	31617447	62.18
Marker42146	3	30803890	65.306
Marker42314	3	31751088	66.317
Marker42317	3	31751153	66.317
Marker42247	3	31328182	66.349
Marker41901	3	29493469	66.852
Marker41344	3	27631882	66.852
Marker41859	3	29333079	66.852
Marker41211	3	27205409	66.852
Marker41550	3	27959070	66.852
Marker42321	3	31848742	66.852
Marker42232	3	31205781	66.852
Marker39800	3	24286574	66.852
Marker39798	3	24286483	66.852
Marker40918	3	26384448	67.862
Marker42231	3	31205685	68.358
Marker40919	3	26384469	68.872
Marker41345	3	27632133	68.872
Marker41839	3	29289452	70.913
Marker41637	3	28327064	72.436
Marker41636	3	28327057	72.436
Marker41638	3	28327122	72.436
Marker40897	3	26295019	75.53
Marker39756	3	24220182	77.053
Marker40005	3	24671699	77.053
Marker39839	3	24386009	78.063
Marker39658	3	24051050	78.566
Marker39416	3	23425400	78.566
Marker42411	3	32343718	83.413
Marker39755	3	24220017	83.834
Marker42417	3	32514502	83.915
Marker42404	3	32338192	83.915
Marker42597	3	33524370	83.915
Marker39950	3	24480584	84.336
Marker42438	3	32560757	84.418
Marker42406	3	32338468	84.418
Marker42410	3	32343700	84.418
Marker40636	3	26158969	84.839
Marker41035	3	26852217	84.839
Marker36963	3	15358692	85.849
Marker42367	3	32211386	87.512
Marker42168	3	30892066	88.014
Marker42366	3	32211384	88.014
Marker42362	3	32202068	89.024
Marker42414	3	32398752	89.527
Marker42361	3	32202018	89.527
Marker42230	3	31205498	89.527
Marker42421	3	32514897	90.029
Marker42419	3	32514851	90.029
Marker42409	3	32343699	91.039
Marker42413	3	32398644	91.039
Marker42405	3	32338236	91.542
Marker42433	3	32560411	92.045
Marker42729	3	34714770	92.045
Marker42728	3	34714444	92.045
Marker42439	3	32595844	92.045
Marker42437	3	32560718	92.045
Marker42432	3	32560398	92.045
Marker42434	3	32560416	92.045
Marker39659	3	24051085	110.564
Marker56528	4	40366049	0
Marker57294	4	43828655	0
Marker56940	4	41953168	0
Marker57282	4	43782327	0
Marker57069	4	42069220	0
Marker56527	4	40365868	0
Marker57336	4	44129024	0
Marker55843	4	38029376	0.503
Marker57325	4	44101650	0.503
Marker55842	4	38029357	0.503
Marker57382	4	44154178	0.503
Marker55472	4	36749260	1.005
Marker49851	4	23396412	5.174
Marker52979	4	29900179	6.697
Marker50877	4	24765544	6.697
Marker51732	4	26804150	6.697
Marker52985	4	29900321	6.697
Marker50716	4	24462624	6.697
Marker51050	4	25144779	6.697
Marker53895	4	32413226	6.697
Marker51695	4	26683643	6.697
Marker52980	4	29900244	6.697
Marker49888	4	23401120	7.2
Marker49853	4	23396448	7.2
Marker50260	4	23792358	7.2
Marker49998	4	23530911	7.2
Marker55889	4	38259179	12.468
Marker57476	4	44454637	13.991
Marker57486	4	44477753	13.991
Marker57535	4	44901431	13.991
Marker57475	4	44454614	14.493
Marker57381	4	44153838	14.996
Marker57424	4	44367184	14.996
Marker55862	4	38084833	14.996
Marker55839	4	38029145	14.996
Marker55813	4	37818103	15.498
Marker54909	4	35180771	15.498
Marker54831	4	34789685	15.498
Marker47645	4	19681108	20.214
Marker47810	4	20120670	20.214
Marker49560	4	23007103	20.492
Marker49218	4	21908068	20.492
Marker49055	4	21788456	20.492
Marker48593	4	21118136	20.492
Marker46007	4	13803077	21.224
Marker47246	4	18336520	22.015
Marker49418	4	22678235	22.015
Marker46003	4	13802930	22.234
Marker46174	4	14432949	22.517
Marker47229	4	18335562	23.527
Marker47236	4	18335787	23.527
Marker47230	4	18335591	23.527
Marker45921	4	13267647	24.275
Marker45920	4	13267631	24.275
Marker49414	4	22678198	25.05
Marker48579	4	21117866	25.05
Marker48259	4	20791198	25.05
Marker47254	4	18336635	25.05
Marker48952	4	21721970	25.05
Marker49411	4	22678172	25.05
Marker44925	4	10327683	25.285
Marker44300	4	6958741	25.788
Marker49772	4	23297917	27.091
Marker50175	4	23622180	27.091
Marker49861	4	23396702	30.185
Marker50543	4	24059241	30.185
Marker50672	4	24305837	30.688
Marker50547	4	24059574	30.688
Marker44163	4	6647787	31.614
Marker44173	4	6686424	32.625
Marker43619	4	4234743	32.625
Marker43621	4	4234746	32.625
Marker44041	4	6329142	32.625
Marker43868	4	5662981	32.625
Marker43625	4	4234789	32.625
Marker43595	4	4032416	33.127
Marker43153	4	1572991	41.845
Marker43122	4	1211605	41.845
Marker42941	4	580842	41.845
Marker43252	4	2269764	41.845
Marker42942	4	580918	41.845
Marker43255	4	2269831	41.845
Marker43304	4	2599383	41.845
Marker43253	4	2269808	41.845
Marker43061	4	1117978	41.845
Marker43052	4	1062845	41.845
Marker42844	4	218084	45.908
Marker42850	4	218384	45.908
Marker42885	4	264482	46.159
Marker42845	4	218101	46.159
Marker42852	4	218403	46.159
Marker42910	4	388398	49.64
Marker42933	4	541252	49.64
Marker42940	4	580645	49.64
Marker42912	4	431669	49.64
Marker43334	4	2711849	49.64
Marker43047	4	1058675	50.923
Marker43121	4	1211548	50.923
Marker43303	4	2599374	50.923
Marker43124	4	1211649	50.923
Marker43125	4	1211667	50.923
Marker43123	4	1211642	50.923
Marker42943	4	580929	50.923
Marker43249	4	2232540	50.923
Marker43118	4	1210490	50.923
Marker43301	4	2599346	50.923
Marker43248	4	2232531	50.923
Marker43067	4	1126529	50.923
Marker43117	4	1210452	50.923
Marker43134	4	1291254	50.923
Marker43091	4	1177989	50.923
Marker43119	4	1210509	50.923
Marker43116	4	1210431	50.923
Marker43094	4	1178069	50.923
Marker43045	4	1058566	50.923
Marker42913	4	431701	51.428
Marker43335	4	2711899	51.428
Marker43254	4	2269809	51.428
Marker43266	4	2318431	51.428
Marker42894	4	285463	51.428
Marker42928	4	540992	51.428
Marker43092	4	1178039	51.428
Marker43302	4	2599357	51.428
Marker43300	4	2599340	51.428
Marker43366	4	2712507	54.071
Marker43368	4	2712724	54.39
Marker43598	4	4032716	55.03
Marker43504	4	3293905	55.03
Marker43510	4	3303066	55.03
Marker43618	4	4234549	55.03
Marker43509	4	3302999	55.03
Marker43596	4	4032704	55.03
Marker43597	4	4032706	55.03
Marker43616	4	4234539	56.407
Marker43601	4	4050540	56.407
Marker43503	4	3293903	56.407
Marker43940	4	5977050	56.861
Marker44039	4	6328865	56.861
Marker44083	4	6469261	56.861
Marker43944	4	6014751	56.861
Marker43617	4	4234543	56.861
Marker43624	4	4234763	56.861
Marker43622	4	4234759	56.861
Marker43623	4	4234762	56.861
Marker43620	4	4234744	56.861
Marker43867	4	5662913	57.315
Marker44084	4	6469429	57.315
Marker44102	4	6583461	57.315
Marker43709	4	4710374	57.692
Marker43883	4	5828468	57.692
Marker43885	4	5828497	58.069
Marker43631	4	4335129	58.069
Marker43615	4	4234439	58.069
Marker43710	4	4710396	58.069
Marker43505	4	3293978	58.069
Marker43882	4	5828453	58.069
Marker44162	4	6647759	59.29
Marker44085	4	6469492	59.29
Marker44165	4	6647822	60.511
Marker44166	4	6647825	60.511
Marker44164	4	6647788	60.511
Marker44571	4	8201205	61.037
Marker44207	4	6721151	61.733
Marker44281	4	6958267	61.996
Marker44279	4	6958231	62.954
Marker43884	4	5828482	62.954
Marker44280	4	6958254	62.954
Marker44210	4	6721184	63.206
Marker44167	4	6647878	63.206
Marker44282	4	6958333	65.084
Marker44296	4	6958690	67.177
Marker44298	4	6958717	68.283
Marker44569	4	8200995	68.833
Marker44299	4	6958720	68.833
Marker44901	4	10231969	69.383
Marker44715	4	9109087	69.383
Marker44865	4	10166134	69.933
Marker45575	4	11302598	69.933
Marker45245	4	10815608	69.933
Marker44866	4	10166214	69.933
Marker45469	4	11149009	69.933
Marker44686	4	8771817	69.933
Marker44694	4	8772168	69.933
Marker45525	4	11242287	69.933
Marker45529	4	11242335	69.933
Marker45281	4	10869389	69.933
Marker45243	4	10815537	69.933
Marker44868	4	10166326	69.933
Marker45528	4	11242316	69.933
Marker45579	4	11369220	69.933
Marker44869	4	10166341	69.933
Marker45866	4	13018370	75.123
Marker52237	4	28273631	75.123
Marker45709	4	11903366	75.123
Marker44927	4	10327721	75.651
Marker44587	4	8232480	75.651
Marker44588	4	8232491	75.651
Marker44926	4	10327685	75.651
Marker44607	4	8372598	75.651
Marker45286	4	10869602	75.651
Marker45388	4	10935431	76.308
Marker45532	4	11242585	76.308
Marker45914	4	13267375	76.966
Marker45922	4	13267698	78.288
Marker45923	4	13267713	78.945
Marker45924	4	13267721	79.603
Marker46004	4	13802953	80.26
Marker45968	4	13635850	80.26
Marker52236	4	28273626	80.823
Marker49400	4	22670954	82.253
Marker49220	4	21908263	82.253
Marker48419	4	21108974	82.253
Marker48782	4	21265349	82.253
Marker52066	4	27927418	82.898
Marker47134	4	18066633	82.911
Marker47670	4	19764669	82.911
Marker46294	4	14761601	82.911
Marker46382	4	15088302	82.911
Marker48396	4	21107654	83.568
Marker48780	4	21265278	83.568
Marker48779	4	21265269	83.568
Marker48803	4	21429299	83.568
Marker47708	4	19804097	83.568
Marker49250	4	22020954	83.568
Marker47442	4	19005905	83.568
Marker48292	4	20851781	83.568
Marker47874	4	20133098	83.568
Marker48781	4	21265327	83.568
Marker47878	4	20133376	84.226
Marker47137	4	18066886	84.226
Marker46438	4	15139775	84.226
Marker47135	4	18066861	84.226
Marker47133	4	18066619	84.226
Marker48414	4	21108943	84.883
Marker48804	4	21429586	84.883
Marker47682	4	19798240	84.883
Marker48245	4	20764472	84.883
Marker46009	4	13803092	84.883
Marker47697	4	19798791	84.883
Marker46383	4	15088306	85.541
Marker46434	4	15139541	85.541
Marker47440	4	19005894	85.541
Marker49401	4	22670968	86.198
Marker48281	4	20844010	86.198
Marker48402	4	21108645	86.198
Marker47711	4	19804152	86.198
Marker46645	4	16265997	86.856
Marker48418	4	21108973	86.856
Marker46386	4	15088730	86.856
Marker46100	4	14187428	86.856
Marker46071	4	14183059	86.856
Marker46385	4	15088699	86.856
Marker49249	4	22020828	87.514
Marker48291	4	20851774	87.514
Marker48021	4	20279213	87.514
Marker49419	4	22678242	87.514
Marker47883	4	20133547	87.514
Marker48036	4	20333759	87.514
Marker48654	4	21181401	87.514
Marker48406	4	21108689	87.514
Marker46008	4	13803080	87.514
Marker49247	4	22020607	87.514
Marker47444	4	19005913	88.171
Marker48397	4	21107752	88.171
Marker46112	4	14187824	88.171
Marker47035	4	17827266	88.171
Marker46437	4	15139761	88.171
Marker46381	4	15088266	88.171
Marker47441	4	19005895	88.171
Marker46010	4	13803093	88.171
Marker46113	4	14188049	88.171
Marker46183	4	14469738	88.171
Marker47247	4	18336529	88.171
Marker47879	4	20133378	88.171
Marker47225	4	18335189	88.171
Marker46184	4	14469773	88.171
Marker47136	4	18066879	88.171
Marker46182	4	14469575	88.171
Marker49203	4	21907117	88.171
Marker46747	4	16806142	88.171
Marker46114	4	14188078	88.171
Marker47364	4	18795611	88.171
Marker47047	4	17899308	88.171
Marker48413	4	21108932	88.829
Marker49413	4	22678181	89.486
Marker49495	4	22840227	92.157
Marker49437	4	22728744	92.157
Marker49457	4	22744264	92.157
Marker49773	4	23297970	92.157
Marker55902	4	38280857	94.538
Marker56165	4	38759131	95.771
Marker56659	4	41143321	95.771
Marker56191	4	38760346	95.771
Marker55838	4	37970247	95.771
Marker56164	4	38759127	95.771
Marker55471	4	36749238	96.205
Marker55557	4	36788236	96.205
Marker55473	4	36749272	96.205
Marker55899	4	38259553	96.863
Marker57422	4	44367151	96.863
Marker57383	4	44154241	96.863
Marker54824	4	34700467	96.863
Marker57606	4	45171560	98.185
Marker57557	4	44903224	98.185
Marker57536	4	44901476	98.185
Marker57609	4	45171875	98.185
Marker57532	4	44900481	98.185
Marker57556	4	44903190	98.185
Marker57608	4	45171872	98.185
Marker57478	4	44454932	98.185
Marker57537	4	44901510	98.185
Marker57549	4	44902960	98.185
Marker57477	4	44454682	98.185
Marker54640	4	34413125	98.274
Marker53449	4	31341196	98.274
Marker54516	4	34263750	98.274
Marker55197	4	36623006	98.274
Marker54544	4	34409845	98.274
Marker54635	4	34413054	98.274
Marker57289	4	43782640	98.274
Marker56240	4	39010169	98.274
Marker54388	4	33735954	98.274
Marker53894	4	32413209	98.274
Marker54066	4	32478162	98.274
Marker54545	4	34409898	98.274
Marker55252	4	36629203	98.274
Marker57285	4	43782358	98.274
Marker54179	4	32972556	98.274
Marker54505	4	34184664	98.274
Marker54338	4	33548321	98.274
Marker53204	4	30709167	98.274
Marker53709	4	32114811	98.274
Marker54121	4	32826649	98.274
Marker55894	4	38259290	99.506
Marker57103	4	42249556	99.506
Marker55896	4	38259515	99.506
Marker55807	4	37817803	100.7
Marker55737	4	37578948	100.7
Marker54955	4	35276490	100.7
Marker55469	4	36749186	100.7
Marker55841	4	38029341	100.7
Marker55558	4	36788242	100.7
Marker54692	4	34483160	100.7
Marker54915	4	35181174	100.7
Marker55547	4	36786389	100.7
Marker55219	4	36626768	100.7
Marker55223	4	36627003	100.7
Marker55809	4	37818040	100.7
Marker54832	4	34789700	100.7
Marker55016	4	35301133	100.7
Marker49838	4	23349144	110.606
Marker58775	4	50571874	110.8
Marker51085	4	25148482	115.455
Marker54204	4	33067526	115.455
Marker51082	4	25148465	116.649
Marker51130	4	25238801	116.649
Marker50721	4	24472224	116.649
Marker51083	4	25148466	116.649
Marker51139	4	25239079	116.649
Marker51270	4	25572346	116.649
Marker51344	4	25676790	116.649
Marker51347	4	25676893	116.649
Marker51635	4	26637655	116.649
Marker51412	4	25853200	116.649
Marker51414	4	25853502	116.649
Marker51138	4	25239062	116.649
Marker58581	4	49364891	118.667
Marker58515	4	49243830	118.667
Marker58580	4	49364852	118.667
Marker51685	4	26666840	119.049
Marker52984	4	29900302	119.049
Marker52558	4	29151476	119.049
Marker52987	4	29900339	119.049
Marker50702	4	24331198	119.049
Marker51750	4	27018830	119.049
Marker50292	4	23847356	119.049
Marker52684	4	29274778	119.049
Marker51880	4	27306553	119.049
Marker51796	4	27044402	119.049
Marker52768	4	29503571	119.049
Marker57615	4	45398086	119.632
Marker57918	4	46075016	119.632
Marker52774	4	29503650	120.243
Marker51571	4	26563052	120.243
Marker51559	4	26550188	120.243
Marker51603	4	26624804	120.243
Marker51694	4	26683473	120.243
Marker55499	4	36755062	121.256
Marker55784	4	37788244	121.256
Marker55754	4	37624872	121.256
Marker55819	4	37841970	121.256
Marker55751	4	37624849	121.256
Marker50525	4	24039507	121.437
Marker51800	4	27044656	121.437
Marker52032	4	27845154	121.437
Marker55520	4	36763151	121.574
Marker55494	4	36754855	121.574
Marker55500	4	36755065	121.574
Marker54695	4	34483730	122.214
Marker54636	4	34413075	122.214
Marker55214	4	36626731	122.532
Marker55047	4	35359080	122.532
Marker55466	4	36744639	122.532
Marker55458	4	36744285	122.532
Marker55215	4	36626732	122.532
Marker49841	4	23349347	122.631
Marker49961	4	23475250	122.631
Marker49959	4	23475115	122.631
Marker50610	4	24202956	123.824
Marker50727	4	24500095	123.824
Marker52269	4	28296077	123.824
Marker52266	4	28295755	123.824
Marker53087	4	30091972	123.824
Marker50374	4	23931401	123.824
Marker50717	4	24462718	123.824
Marker50605	4	24200323	123.824
Marker53816	4	32351750	123.824
Marker51692	4	26683349	123.824
Marker54604	4	34412290	123.824
Marker52359	4	28657406	123.824
Marker52534	4	29151139	123.824
Marker51068	4	25146388	123.824
Marker53433	4	31340868	123.824
Marker51639	4	26637733	123.824
Marker51890	4	27310163	123.824
Marker51995	4	27718960	123.824
Marker52681	4	29274746	123.824
Marker49868	4	23397394	124.329
Marker54548	4	34409952	125.342
Marker54764	4	34547037	125.342
Marker54387	4	33735946	125.342
Marker55203	4	36623139	125.342
Marker54420	4	33906640	125.342
Marker54363	4	33633643	125.342
Marker54520	4	34395173	125.342
Marker51749	4	27018813	126.524
Marker51994	4	27718722	126.524
Marker50609	4	24202787	126.524
Marker50261	4	23792401	126.524
Marker51081	4	25148446	126.524
Marker51883	4	27306864	126.524
Marker49852	4	23396423	126.524
Marker52986	4	29900325	126.524
Marker52542	4	29151256	126.524
Marker52268	4	28296055	126.524
Marker52926	4	29739548	126.524
Marker51797	4	27044411	126.524
Marker50285	4	23847077	126.524
Marker52769	4	29503575	126.524
Marker51799	4	27044586	126.524
Marker51748	4	27018739	126.524
Marker52284	4	28345702	126.524
Marker52620	4	29265631	126.524
Marker52983	4	29900288	126.524
Marker51730	4	26804102	126.524
Marker52247	4	28274305	126.524
Marker50231	4	23748741	126.524
Marker52540	4	29151240	126.524
Marker50604	4	24200321	126.524
Marker49889	4	23401173	126.524
Marker51053	4	25145000	127.308
Marker51345	4	25676829	127.308
Marker51527	4	26549004	127.308
Marker54429	4	33955117	129.299
Marker56299	4	39505577	131.969
Marker56023	4	38656317	131.969
Marker55928	4	38631665	131.969
Marker56193	4	38760399	133.388
Marker55897	4	38259522	133.388
Marker57323	4	44101355	133.388
Marker57288	4	43782599	133.388
Marker56526	4	40365866	133.388
Marker56406	4	39774686	133.388
Marker56173	4	38759683	133.388
Marker57293	4	43782677	133.388
Marker57067	4	42068851	133.639
Marker57340	4	44129244	133.639
Marker57121	4	42574554	133.639
Marker56983	4	41957052	133.639
[truncated: 2,251 more rows]
