# Supplementary material for: A High-Density Genetic Map Enables Genome Synteny and QTL Mapping of Vegetative Growth and Leaf Traits in Gardenia
Source: Front Genet. 2022 Jan 4;12:802738. doi: 10.3389/fgene.2021.802738 (PMC8817757; doi:10.3389/fgene.2021.802738)
Supplement: Supplementary file 8 [file Table1.XLSX]

## Sheet: Sheet1
Supplementary Table S1. Primers for KASP validation.
Marker ID	SNP	QTL	KASP ID	F1	F2	R
Marker153689	A/G	qSLLS11-1	21171	GAAGGTCGGAGTCAACGGATTAACAAGTTAAATTGTTTACCCTTAGAT	GAAGGTGACCAAGTTCATGCTAACAAGTTAAATTGTTTACCCTTAGAC	AAGAAGCAGGCAGTTAAGCG
Marker153907	C/A		21172	GAAGGTCGGAGTCAACGGATTCCAGGGGCTGAAAGTTCC	GAAGGTGACCAAGTTCATGCTACCAGGGGCTGAAAGTTCA	TAATGCGGGATACAGGTGTTT
Marker154767	G/T		21173	GAAGGTCGGAGTCAACGGATTTCATGTTAATATGTAATATGAAAAGCAG	GAAGGTGACCAAGTTCATGCTTCATGTTAATATGTAATATGAAAAGCAT	TTTCTTTAAAACGATTTGCTGC
Marker154254	A/G		21174	GAAGGTCGGAGTCAACGGATTAATTGAAGTTGGTGGCTTAGGA	GAAGGTGACCAAGTTCATGCTATTGAAGTTGGTGGCTTAGGG	TTTACAACAATGGCGGCAAC
Marker88651	A/G	qMSH7	21175	GAAGGTCGGAGTCAACGGATTCTCTGTTTGTTAGTTTGTCAAATCTTAC	GAAGGTGACCAAGTTCATGCTCTCTGTTTGTTAGTTTGTCAAATCTTAT	CAAAACCCAATCGCCAAGT
Marker83619	G/C		21176	GAAGGTCGGAGTCAACGGATTTGAAAAAAATAATTGCAGAGAATTAG	GAAGGTGACCAAGTTCATGCTTGAAAAAAATAATTGCAGAGAATTAC	CAGTACAATTTTGAAGGATACAGTTG
Marker83600	C/T		21177	GAAGGTCGGAGTCAACGGATTGATCTTGGAAAAGACCCAAAGA	GAAGGTGACCAAGTTCATGCTATCTTGGAAAAGACCCAAAGG	TCACTTGAAATCTAACGCTCTCC
Marker30680	A/T	qLNP2-1	21178	GAAGGTCGGAGTCAACGGATTACCTTGCTTTTGCTTAATGAAAAT	GAAGGTGACCAAGTTCATGCTCCTTGCTTTTGCTTAATGAAAAA	GTCAAAAGTATTATTAAAAGAGGAGTAGAAA
Marker31460	A/T		21179	GAAGGTCGGAGTCAACGGATTACCCACGAGATATCCACACTGATA	GAAGGTGACCAAGTTCATGCTCCCACGAGATATCCACACTGATT	CTGCTCTGTCTCATGTGCTCTCTC
Marker30681	G/C		21180	GAAGGTCGGAGTCAACGGATTAATCGCCAGCATTGTCCAG	GAAGGTGACCAAGTTCATGCTAATCGCCAGCATTGTCCAC	GGAAAATGAAGGAGACGCACA
Marker30679	G/C		21181	GAAGGTCGGAGTCAACGGATTAAGGTCAAAAGTATTATTAAAAGAGGAG	GAAGGTGACCAAGTTCATGCTAAGGTCAAAAGTATTATTAAAAGAGGAC	TCCTCCACCTTGCTTTTGCT
Marker86280	C/T	qBSBN7-1 & qSI7	21182	GAAGGTCGGAGTCAACGGATTCATGTGTCGGTAGCTCCGCT	GAAGGTGACCAAGTTCATGCTATGTGTCGGTAGCTCCGCC	CTACCAACGTGACTGTGAGCAAT
Marker86279	C/T		21183	GAAGGTCGGAGTCAACGGATTCGGAGCTACCGACACATGA	GAAGGTGACCAAGTTCATGCTCGGAGCTACCGACACATGG	AGCATCTTGTTACCGACCGA
Marker83840	C/T		21184	GAAGGTCGGAGTCAACGGATTAAATTCTAATAAAATCAATAATTCACATG	GAAGGTGACCAAGTTCATGCTGAAATTCTAATAAAATCAATAATTCACATA	CTCTTTAGATTTAGTCATTTCTGATTTC
Marker85718	C/T		21187	GAAGGTCGGAGTCAACGGATTCATGTGTCGGTAGCTCCGCT	GAAGGTGACCAAGTTCATGCTATGTGTCGGTAGCTCCGCC	CCTACCAACGTGACTGTGAGCA
Marker131908	G/T	qLLWS9 & qLLLS9	21185	GAAGGTCGGAGTCAACGGATTCAAGTCCAATCCGAAGAAGC	GAAGGTGACCAAGTTCATGCTCCAAGTCCAATCCGAAGAAGA	CTCGGACAACATAAGGTTCAACT
Marker130655	A/G		21186	GAAGGTCGGAGTCAACGGATTCAACCACCCCTATCCTTTTCA	GAAGGTGACCAAGTTCATGCTAACCACCCCTATCCTTTTCG	TGAAGGACCACAACCTGCTG
