# Supplementary material for: A High-Density Genetic Map Enables Genome Synteny and QTL Mapping of Vegetative Growth and Leaf Traits in Gardenia
Source: Front Genet. 2022 Jan 4;12:802738. doi: 10.3389/fgene.2021.802738 (PMC8817757; doi:10.3389/fgene.2021.802738)
Supplement: Supplementary file 10 [file Table5.XLSX]

## Sheet: Sheet1
Supplementary Table S5. Linkage group collinearity spearman coefficient.
Linkage group	Spearman correlation coefficient
1	0.813
2	0.806
3	0.8
4	0.736
5	0.821
6	0.722
7	0.809
8	0.756
9	0.801
10	0.8
11	0.901
Average	0.8
