# Supplementary material for: A High-Density Genetic Map Enables Genome Synteny and QTL Mapping of Vegetative Growth and Leaf Traits in Gardenia
Source: Front Genet. 2022 Jan 4;12:802738. doi: 10.3389/fgene.2021.802738 (PMC8817757; doi:10.3389/fgene.2021.802738)
Supplement: Supplementary file 11 [file Table7.XLSX]

## Sheet: Sheet1
Supplementary Table S7. Gene functional annotations of stable QTL regions.
QTL	Gene ID	Length	Annotation	Swissprot	GO term	KEGG pathway	Pfam
qBSBN7-1 & qSI7	Gj7A102T23	2286	CO(2)-response secreted protease-like [Coffea eugenioides]	CO(2)-response secreted protease OS=Arabidopsis thaliana GN=CRSP PE=2 SV=1	GO:0004252(serine-type endopeptidase activity);GO:0005618(cell wall)	NA(NA)	E0CQB3.1 PF00082.20;Peptidase_S8;
qBSBN7-1 & qSI7	Gj7A105T3	774	uncharacterized protein LOC113691004 isoform X1 [Coffea arabica]	-	GO:0003674(molecular_function);GO:0005634(nucleus);GO:0008150(biological_process)	-	-
qBSBN7-1 & qSI7	Gj7A108T11	2109	uncharacterized protein LOC113688530 isoform X1 [Coffea arabica]	-	GO:0003674(molecular_function);GO:0005634(nucleus);GO:0008150(biological_process)	-	-
qBSBN7-1 & qSI7	Gj7A108T12	1674	uncharacterized protein LOC113691130 isoform X1 [Coffea arabica]	-	-	-	-
qBSBN7-1 & qSI7	Gj7A108T13	1239	zinc finger protein CONSTANS-LIKE 9-like isoform X1 [Coffea arabica]	Zinc finger protein CONSTANS-LIKE 9 OS=Arabidopsis thaliana GN=COL9 PE=2 SV=1	GO:0003700(DNA binding transcription factor activity);GO:0005515(protein binding);GO:0005634(nucleus);GO:0006355(regulation of transcription, DNA-templated);GO:0007623(circadian rhythm);GO:0008270(zinc ion binding);GO:0048579(negative regulation of long-day photoperiodism, flowering)	thj04712(Circadian rhythm - plant)	A0A0D2PVD3.1 PF00643.22;zf-B_box;
qBSBN7-1 & qSI7	Gj7A109T37	303	probable LRR receptor-like serine/threonine-protein kinase At3g47570 isoform X1 [Coffea arabica]	Probable LRR receptor-like serine/threonine-protein kinase At3g47570 OS=Arabidopsis thaliana GN=At3g47570 PE=2 SV=1	GO:0004674(protein serine/threonine kinase activity);GO:0005524(ATP binding);GO:0005886(plasma membrane);GO:0006468(protein phosphorylation);GO:0007169(transmembrane receptor protein tyrosine kinase signaling pathway);GO:0016021(integral component of membrane);GO:0016301(kinase activity);GO:0016310(phosphorylation)	NA(NA)	B9IED3.2 PF00069.23;Pkinase;
qBSBN7-1 & qSI7	Gj7A109T38	2826	probable LRR receptor-like serine/threonine-protein kinase At3g47570 [Coffea eugenioides]	Putative receptor-like protein kinase At3g47110 OS=Arabidopsis thaliana GN=At3g47110 PE=3 SV=1	GO:0004674(protein serine/threonine kinase activity);GO:0005524(ATP binding);GO:0005886(plasma membrane);GO:0006468(protein phosphorylation);GO:0007169(transmembrane receptor protein tyrosine kinase signaling pathway);GO:0016021(integral component of membrane);GO:0016301(kinase activity);GO:0016310(phosphorylation)	NA(NA)	M5VT57.1 PF00069.23;Pkinase;
qBSBN7-1 & qSI7	Gj7A111T17	1155	PREDICTED: uncharacterized protein LOC107888630 [Gossypium hirsutum]	-	-	NA(NA)	U7DUM2.1 PF14223.4;Retrotran_gag_2;
qBSBN7-1 & qSI7	Gj7A111T18	342	heterogeneous nuclear ribonucleoprotein 1-like [Coffea arabica]	Heterogeneous nuclear ribonucleoprotein 1 OS=Arabidopsis thaliana GN=RNP1 PE=1 SV=1	GO:0003723(RNA binding);GO:0003729(mRNA binding);GO:0005634(nucleus);GO:0008150(biological_process);GO:0016021(integral component of membrane)	ini03040(Spliceosome)	S8E8A4.1 PF00076.20;RRM_1;
qBSBN7-1 & qSI7	Gj7A111T19	762	heterogeneous nuclear ribonucleoprotein 1 [Coffea eugenioides]	Heterogeneous nuclear ribonucleoprotein 1 OS=Arabidopsis thaliana GN=RNP1 PE=1 SV=1	GO:0003723(RNA binding);GO:0003729(mRNA binding);GO:0005634(nucleus);GO:0008150(biological_process);GO:0016021(integral component of membrane)	sind03040(Spliceosome)	A0A022PXN9.1 PF00076.20;RRM_1;
qBSBN7-1 & qSI7	Gj7A111T20	2622	GBF-interacting protein 1-like isoform X1 [Coffea eugenioides]	GBF-interacting protein 1-like OS=Arabidopsis thaliana GN=GIP1L PE=1 SV=1	GO:0003729(mRNA binding);GO:0005634(nucleus);GO:0008150(biological_process)	NA(NA)	I1JH91.2 PF06972.9;DUF1296;
qBSBN7-1 & qSI7	Gj7A111T21	624	zinc finger BED domain-containing protein RICESLEEPER 2-like [Coffea eugenioides]	-	GO:0000977(RNA polymerase II regulatory region sequence-specific DNA binding);GO:0003700(DNA binding transcription factor activity);GO:0005634(nucleus);GO:0006357(regulation of transcription by RNA polymerase II)	-	A0A061FXL9.1 PF14372.4;DUF4413;
qBSBN7-1 & qSI7	Gj7A112T25	648	uncharacterized protein LOC113729037 [Coffea arabica]	-	-	-	-
qBSBN7-1 & qSI7	Gj7A113T20	969	hypothetical protein CK203_074774 [Vitis vinifera]	-	GO:0003674(molecular_function);GO:0005576(extracellular region);GO:0008150(biological_process)	-	A0A059BM44.1 PF06830.9;Root_cap;
qBSBN7-1 & qSI7	Gj7A113T21	1017	unnamed protein product [Coffea canephora]	-	GO:0003674(molecular_function);GO:0005576(extracellular region);GO:0008150(biological_process)	-	A0A059BVS9.1 PF06830.9;Root_cap;
qBSBN7-1 & qSI7	Gj7A113T22	603	uncharacterized protein LOC113715965 [Coffea arabica]	-	-	-	-
qBSBN7-1 & qSI7	Gj7A116T20	1746	receptor-like protein kinase THESEUS 1 isoform X1 [Coffea arabica]	Receptor-like protein kinase THESEUS 1 OS=Arabidopsis thaliana GN=THE1 PE=1 SV=1	GO:0004672(protein kinase activity);GO:0004674(protein serine/threonine kinase activity);GO:0005524(ATP binding);GO:0005576(extracellular region);GO:0005886(plasma membrane);GO:0009506(plasmodesma);GO:0009741(response to brassinosteroid);GO:0009742(brassinosteroid mediated signaling pathway);GO:0009791(post-embryonic development);GO:0009826(unidimensional cell growth);GO:0016021(integral componen…	NA(NA)	M1BNY6.1 PF12819.5;Malectin_like;
qBSBN7-1 & qSI7	Gj7A116T23	813	ubiquitin-like-specific protease ESD4 [Coffea arabica]	-	-	-	-
qBSBN7-1 & qSI7	Gj7A117T8	243	uncharacterized protein LOC113694488 [Coffea arabica]	-	-	-	-
qBSBN7-1 & qSI7	Gj7A119T24	2223	long chain acyl-CoA synthetase 8-like [Coffea arabica]	Long chain acyl-CoA synthetase 8 OS=Arabidopsis thaliana GN=LACS8 PE=1 SV=1	GO:0000723(telomere maintenance);GO:0000784(nuclear chromosome, telomeric region);GO:0004467(long-chain fatty acid-CoA ligase activity);GO:0005524(ATP binding);GO:0005783(endoplasmic reticulum);GO:0005794(Golgi apparatus);GO:0006631(fatty acid metabolic process);GO:0006633(fatty acid biosynthetic process);GO:0009507(chloroplast);GO:0009941(chloroplast envelope);GO:0043047(single-stranded telomeri…	spen00061(Fatty acid biosynthesis);spen00071(Fatty acid degradation);spen04146(Peroxisome)	M1BGS9.1 PF00501.26;AMP-binding;
qBSBN7-1 & qSI7	Gj7A11T19	1176	patatin-like protein 2 [Coffea arabica]	Patatin-like protein 3 OS=Arabidopsis thaliana GN=PLP3 PE=2 SV=2	GO:0004620(phospholipase activity);GO:0005737(cytoplasm);GO:0016020(membrane);GO:0047372(acylglycerol lipase activity)	-	A0A061F2P8.1 PF01734.20;Patatin;
qBSBN7-1 & qSI7	Gj7A11T20	1959	uncharacterized protein LOC113695366 [Coffea arabica]	-	-	-	-
qBSBN7-1 & qSI7	Gj7A121T36	870	unnamed protein product [Coffea canephora]	-	-	-	-
qBSBN7-1 & qSI7	Gj7A121T37	687	transmembrane emp24 domain-containing protein p24beta2 [Coffea eugenioides]	Transmembrane emp24 domain-containing protein p24beta2 OS=Arabidopsis thaliana GN=At3g07680 PE=1 SV=1	GO:0005783(endoplasmic reticulum);GO:0005789(endoplasmic reticulum membrane);GO:0005794(Golgi apparatus);GO:0006886(intracellular protein transport);GO:0007030(Golgi organization);GO:0008320(protein transmembrane transporter activity);GO:0015031(protein transport);GO:0016020(membrane);GO:0016021(integral component of membrane);GO:0016192(vesicle-mediated transport);GO:0030134(COPII-coated ER to G…	NA(NA)	D7TD90.1 PF01105.22;EMP24_GP25L;
qBSBN7-1 & qSI7	Gj7A121T38	1167	uncharacterized protein LOC112017837 [Quercus suber]	Transposon TX1 uncharacterized 149 kDa protein OS=Xenopus laevis PE=3 SV=1	GO:0003964(RNA-directed DNA polymerase activity)	NA(NA)	S8CJN7.1 PF00078.25;RVT_1;
qBSBN7-1 & qSI7	Gj7A121T39	246	protein NOI4-like [Coffea arabica]	-	GO:0003674(molecular_function);GO:0005634(nucleus);GO:0005886(plasma membrane);GO:0008150(biological_process);GO:0009506(plasmodesma)	sly04626(Plant-pathogen interaction)	A0A067K144.1 PF05627.9;AvrRpt-cleavage;
qBSBN7-1 & qSI7	Gj7A125T19	1218	unnamed protein product [Coffea canephora]	Acetyl-CoA acetyltransferase, cytosolic 1 OS=Arabidopsis thaliana GN=AAT1 PE=2 SV=1	GO:0003985(acetyl-CoA C-acetyltransferase activity);GO:0005737(cytoplasm);GO:0005739(mitochondrion);GO:0005777(peroxisome);GO:0005829(cytosol);GO:0005886(plasma membrane);GO:0006635(fatty acid beta-oxidation);GO:0008299(isoprenoid biosynthetic process);GO:0009793(embryo development ending in seed dormancy);GO:0009846(pollen germination);GO:0009860(pollen tube growth);GO:0016125(sterol metabolic p…	sind00620(Pyruvate metabolism);sind00630(Glyoxylate and dicarboxylate metabolism);sind00640(Propanoate metabolism);sind00650(Butanoate metabolism);sind00071(Fatty acid degradation);sind00072(Synthesis and degradation of ketone bodies);sind00280(Valine, leucine and isoleucine degradation);sind00310(Lysine degradation);sind00380(Tryptophan metabolism);sind00900(Terpenoid backbone biosynthesis)	M5WS77.1 PF00108.21;Thiolase_N;
qBSBN7-1 & qSI7	Gj7A127T20	1086	acetylserotonin O-methyltransferase-like [Coffea arabica]	(R,S)-reticuline 7-O-methyltransferase OS=Papaver somniferum GN=7OMT PE=1 SV=1	GO:0005829(cytosol);GO:0008171(O-methyltransferase activity);GO:0008757(S-adenosylmethionine-dependent methyltransferase activity);GO:0019438(aromatic compound biosynthetic process)	cit00945(Stilbenoid, diarylheptanoid and gingerol biosynthesis)	F6I0W5.1 PF00891.16;Methyltransf_2;
qBSBN7-1 & qSI7	Gj7A12T19	1491	polyamine oxidase 2 [Coffea eugenioides]	Probable polyamine oxidase 2 OS=Arabidopsis thaliana GN=PAO2 PE=2 SV=1	GO:0005777(peroxisome);GO:0006598(polyamine catabolic process);GO:0008131(primary amine oxidase activity);GO:0046592(polyamine oxidase activity);GO:0055114(oxidation-reduction process)	sind00330(Arginine and proline metabolism);sind00410(beta-Alanine metabolism)	K4CEL6.1 PF01593.22;Amino_oxidase;
qBSBN7-1 & qSI7	Gj7A12T20	318	-	-	-	-	-
qBSBN7-1 & qSI7	Gj7A130T28	1563	uncharacterized protein LOC113720333 [Coffea arabica]	-	-	ccaj00965(Betalain biosynthesis)	A0A0J8CYK1.1 PF08284.9;RVP_2;
qBSBN7-1 & qSI7	Gj7A130T30	1686	protein ACTIVITY OF BC1 COMPLEX KINASE 7, chloroplastic-like [Coffea arabica]	Uncharacterized protein sll1770 OS=Synechocystis sp. (strain PCC 6803 / Kazusa) GN=sll1770 PE=3 SV=1	GO:0005215(transporter activity);GO:0005524(ATP binding);GO:0005886(plasma membrane);GO:0006810(transport);GO:0006979(response to oxidative stress);GO:0007623(circadian rhythm);GO:0009507(chloroplast);GO:0009644(response to high light intensity);GO:0009941(chloroplast envelope);GO:0010150(leaf senescence);GO:0016021(integral component of membrane);GO:0016301(kinase activity);GO:0016310(phosphoryl…	vvi04626(Plant-pathogen interaction)	K4CEU8.1 PF03109.14;ABC1;
qBSBN7-1 & qSI7	Gj7A130T31	1488	uncharacterized protein LOC113696735 [Coffea arabica]	-	-	-	-
qBSBN7-1 & qSI7	Gj7A132T3	621	uncharacterized protein LOC113696735 [Coffea arabica]	-	-	-	-
qBSBN7-1 & qSI7	Gj7A139T19	828	nudix hydrolase 10-like [Coffea arabica]	Nudix hydrolase 2 OS=Arabidopsis thaliana GN=NUDT2 PE=1 SV=1	GO:0000210(NAD+ diphosphatase activity);GO:0005829(cytosol);GO:0006979(response to oxidative stress);GO:0016787(hydrolase activity);GO:0046872(metal ion binding);GO:0047631(ADP-ribose diphosphatase activity);GO:0051287(NAD binding)	-	I1M666.1 PF00293.26;NUDIX;
qBSBN7-1 & qSI7	Gj7A139T20	1068	nitrile-specifier protein 5 [Coffea eugenioides]	Nitrile-specifier protein 2 OS=Arabidopsis thaliana GN=NSP2 PE=2 SV=1	GO:0003674(molecular_function);GO:0005634(nucleus);GO:0005737(cytoplasm);GO:0005829(cytosol);GO:0010043(response to zinc ion)	NA(NA)	A0A0J8BM28.1 PF13418.4;Kelch_4;
qBSBN7-1 & qSI7	Gj7A13T25	978	pentatricopeptide repeat-containing protein At3g59040-like [Coffea arabica]	Pentatricopeptide repeat-containing protein At3g59040 OS=Arabidopsis thaliana GN=At3g59040 PE=2 SV=2	GO:0003674(molecular_function);GO:0005739(mitochondrion);GO:0008150(biological_process);GO:0009507(chloroplast)	-	I1LF84.1 PF17177.2;PPR_long;
qBSBN7-1 & qSI7	Gj7A13T26	855	hypothetical protein B296_00032957 [Ensete ventricosum]	Probable cytochrome c biosynthesis protein OS=Daucus carota PE=2 SV=1	-	-	A0A0D3DUA2.1 PF13041.4;PPR_2;
qBSBN7-1 & qSI7	Gj7A13T27	1518	protein DETOXIFICATION 41-like [Coffea arabica]	Protein DETOXIFICATION 41 OS=Arabidopsis thaliana GN=DTX41 PE=2 SV=1	GO:0005774(vacuolar membrane);GO:0006855(drug transmembrane transport);GO:0015299(solute:proton antiporter activity)	NA(NA)	E0CTZ6.1 PF01554.16;MatE;
qBSBN7-1 & qSI7	Gj7A143T17	945	chlorophyll a-b binding protein 36, chloroplastic [Coffea arabica]	Chlorophyll a-b binding protein 36, chloroplastic OS=Nicotiana tabacum GN=CAB36 PE=3 SV=1	GO:0009416(response to light stimulus);GO:0009535(chloroplast thylakoid membrane);GO:0009768(photosynthesis, light harvesting in photosystem I);GO:0009941(chloroplast envelope);GO:0010287(plastoglobule);GO:0016168(chlorophyll binding);GO:0031409(pigment binding)	rcu00196(Photosynthesis - antenna proteins)	A0A0K9PW16.1 PF00504.19;Chloroa_b-bind;
qBSBN7-1 & qSI7	Gj7A144T12	318	uncharacterized protein LOC113732590 isoform X2 [Coffea arabica]	-	-	-	-
qBSBN7-1 & qSI7	Gj7A144T13	1866	uncharacterized protein LOC113688204 isoform X1 [Coffea arabica]	-	GO:0005634(nucleus)	-	V4U4P9.1 PF08325.8;WLM;
qBSBN7-1 & qSI7	Gj7A149T12	270	transcription factor bHLH18-like [Coffea arabica]	-	-	-	-
qBSBN7-1 & qSI7	Gj7A151T24	3369	phytochrome C-like [Coffea arabica]	Phytochrome C OS=Oryza sativa subsp. japonica GN=PHYC PE=2 SV=1	GO:0005634(nucleus)	vvi04712(Circadian rhythm - plant)	A0A0B0NSE3.1 PF01590.24;GAF;
qBSBN7-1 & qSI7	Gj7A156T5	483	uncharacterized protein LOC113724406 [Coffea arabica]	-	-	-	-
qBSBN7-1 & qSI7	Gj7A157T18	501	transmembrane protein 256 homolog isoform X1 [Coffea arabica]	-	GO:0003674(molecular_function);GO:0005739(mitochondrion);GO:0016021(integral component of membrane)	-	A0A067K0Z6.1 PF04241.13;DUF423;
qBSBN7-1 & qSI7	Gj7A158T13	2169	uncharacterized protein LOC113688216 isoform X2 [Coffea arabica]	-	GO:0009507(chloroplast);GO:0010027(thylakoid membrane organization);GO:0090391(granum assembly);GO:1903866(palisade mesophyll development)	-	-
qBSBN7-1 & qSI7	Gj7A15T44	354	-	-	-	-	-
qBSBN7-1 & qSI7	Gj7A15T45	819	unnamed protein product [Coffea canephora]	3-epi-6-deoxocathasterone 23-monooxygenase OS=Arabidopsis thaliana GN=ROT3 PE=2 SV=3	GO:0004497(monooxygenase activity);GO:0007275(multicellular organism development);GO:0010268(brassinosteroid homeostasis);GO:0016125(sterol metabolic process);GO:0016132(brassinosteroid biosynthetic process)	NA(NA)	M5VI81.1 PF00067.20;p450;
qBSBN7-1 & qSI7	Gj7A15T46	207	-	-	-	-	-
qBSBN7-1 & qSI7	Gj7A161T10	7125	pre-mRNA-processing-splicing factor 8A [Coffea arabica]	Pre-mRNA-processing-splicing factor 8A OS=Arabidopsis thaliana GN=PRP8A PE=1 SV=1	GO:0000244(spliceosomal tri-snRNP complex assembly);GO:0000386(second spliceosomal transesterification activity);GO:0005682(U5 snRNP);GO:0017070(U6 snRNA binding);GO:0030619(U1 snRNA binding);GO:0030620(U2 snRNA binding);GO:0030623(U5 snRNA binding);GO:0071013(catalytic step 2 spliceosome);GO:0097157(pre-mRNA intronic binding)	mcha03040(Spliceosome)	M7ZX76.1 PF08083.9;PROCN;
qBSBN7-1 & qSI7	Gj7A164T41	1686	WRKY transcription factor 1-like isoform X1 [Coffea arabica]	WRKY transcription factor 1 OS=Arabidopsis thaliana GN=WRKY1 PE=1 SV=1	GO:0003700(DNA binding transcription factor activity);GO:0005634(nucleus);GO:0006351(transcription, DNA-templated);GO:0006355(regulation of transcription, DNA-templated);GO:0008270(zinc ion binding);GO:0009863(salicylic acid mediated signaling pathway);GO:0043565(sequence-specific DNA binding);GO:0045893(positive regulation of transcription, DNA-templated)	nta04626(Plant-pathogen interaction)	V4UA12.1 PF03106.13;WRKY;
qBSBN7-1 & qSI7	Gj7A165T29	2877	pentatricopeptide repeat-containing protein At3g06920-like [Coffea arabica]	Pentatricopeptide repeat-containing protein At3g06920 OS=Arabidopsis thaliana GN=At3g06920 PE=2 SV=1	GO:0005575(cellular_component);GO:0008150(biological_process)	-	B9HXU9.2 PF17177.2;PPR_long;
qBSBN7-1 & qSI7	Gj7A165T30	684	unnamed protein product [Coffea canephora]	60S ribosomal protein L10-2 OS=Arabidopsis thaliana GN=RPL10B PE=2 SV=2	GO:0000027(ribosomal large subunit assembly);GO:0003735(structural constituent of ribosome);GO:0006412(translation);GO:0022625(cytosolic large ribosomal subunit)	adu03010(Ribosome)	A0A078E6L3.1 PF00252.16;Ribosomal_L16;
qBSBN7-1 & qSI7	Gj7A165T31	1914	BTB/POZ domain-containing protein At5g48130 [Coffea eugenioides]	BTB/POZ domain-containing protein At5g48130 OS=Arabidopsis thaliana GN=At5g48130 PE=2 SV=1	GO:0005886(plasma membrane);GO:0009416(response to light stimulus);GO:0016567(protein ubiquitination)	-	K4CF04.1 PF03000.12;NPH3;
qBSBN7-1 & qSI7	Gj7A165T32	723	thymidine kinase a-like [Coffea eugenioides]	Thymidine kinase OS=Oryza sativa subsp. japonica GN=TK PE=2 SV=2	GO:0004797(thymidine kinase activity);GO:0006259(DNA metabolic process);GO:0046104(thymidine metabolic process)	nta00240(Pyrimidine metabolism)	F6HHL3.1 PF00265.16;TK;
qBSBN7-1 & qSI7	Gj7A168T20	1212	cytochrome b561 and DOMON domain-containing protein At5g47530-like [Coffea arabica]	Cytochrome b561 and DOMON domain-containing protein At5g35735 OS=Arabidopsis thaliana GN=At5g35735 PE=2 SV=1	GO:0005886(plasma membrane);GO:0016020(membrane);GO:0016021(integral component of membrane);GO:0046872(metal ion binding);GO:0055114(oxidation-reduction process)	-	A0A061GIA6.1 PF03188.14;Cytochrom_B561;
qBSBN7-1 & qSI7	Gj7A168T21	1398	threonine--tRNA ligase, chloroplastic/mitochondrial 2-like isoform X1 [Coffea arabica]	Threonine--tRNA ligase, chloroplastic/mitochondrial 2 OS=Arabidopsis thaliana GN=EMB2761 PE=2 SV=1	GO:0003723(RNA binding);GO:0004829(threonine-tRNA ligase activity);GO:0005739(mitochondrion);GO:0006435(threonyl-tRNA aminoacylation);GO:0009570(chloroplast stroma)	sind00970(Aminoacyl-tRNA biosynthesis)	M1A6F5.1 PF00587.23;tRNA-synt_2b;
qBSBN7-1 & qSI7	Gj7A168T22	534	threonine--tRNA ligase, chloroplastic/mitochondrial 2 isoform X1 [Coffea arabica]	Threonine--tRNA ligase, chloroplastic/mitochondrial 2 OS=Arabidopsis thaliana GN=EMB2761 PE=2 SV=1	GO:0003723(RNA binding);GO:0004829(threonine-tRNA ligase activity);GO:0005739(mitochondrion);GO:0006435(threonyl-tRNA aminoacylation);GO:0009570(chloroplast stroma)	sind00970(Aminoacyl-tRNA biosynthesis)	-
qBSBN7-1 & qSI7	Gj7A169T41	555	putative nuclease HARBI1 [Coffea arabica]	-	GO:0003674(molecular_function);GO:0005575(cellular_component);GO:0008150(biological_process)	-	A0A0C4F3A8.1 PF13359.4;DDE_Tnp_4;
qBSBN7-1 & qSI7	Gj7A169T42	306	uncharacterized protein LOC113688749 [Coffea arabica]	-	-	-	-
qBSBN7-1 & qSI7	Gj7A169T43	513	unnamed protein product [Coffea canephora]	40S ribosomal protein S18 OS=Arabidopsis thaliana GN=RPS18A PE=1 SV=1	GO:0005829(cytosol);GO:0006412(translation);GO:0015935(small ribosomal subunit);GO:0042254(ribosome biogenesis)	thj03010(Ribosome)	R0ILI2.1 PF00416.20;Ribosomal_S13;
qBSBN7-1 & qSI7	Gj7A16T41	1413	cytochrome P450 CYP82D47-like isoform X2 [Coffea arabica]	Cytochrome P450 82A3 OS=Glycine max GN=CYP82A3 PE=2 SV=1	GO:0016020(membrane);GO:0016709(oxidoreductase activity, acting on paired donors, with incorporation or reduction of molecular oxygen, NAD(P)H as one donor, and incorporation of one atom of oxygen);GO:0044550(secondary metabolite biosynthetic process)	NA(NA)	F6H019.1 PF00067.20;p450;
qBSBN7-1 & qSI7	Gj7A16T44	1938	unnamed protein product [Coffea canephora]	DEAD-box ATP-dependent RNA helicase 53 OS=Oryza sativa subsp. japonica GN=Os07g0143700 PE=2 SV=2	GO:0004004(ATP-dependent RNA helicase activity);GO:0010501(RNA secondary structure unwinding)	NA(NA)	M1CT73.1 PF00270.27;DEAD;
qBSBN7-1 & qSI7	Gj7A16T45	1536	Cytochrome P450 87A3 like [Actinidia chinensis var. chinensis]	Cytochrome P450 87A3 OS=Oryza sativa subsp. japonica GN=CYP87A3 PE=2 SV=3	GO:0004497(monooxygenase activity);GO:0007275(multicellular organism development);GO:0010268(brassinosteroid homeostasis);GO:0016125(sterol metabolic process);GO:0016132(brassinosteroid biosynthetic process)	NA(NA)	W9SX45.1 PF00067.20;p450;
qBSBN7-1 & qSI7	Gj7A170T11	267	histidine protein methyltransferase 1 homolog [Coffea arabica]	-	-	-	-
qBSBN7-1 & qSI7	Gj7A171T38	1524	protein FAR1-RELATED SEQUENCE 5-like [Coffea arabica]	-	-	NA(NA)	W9RWW4.1 PF03101.13;FAR1;
qBSBN7-1 & qSI7	Gj7A171T39	2754	MDIS1-interacting receptor like kinase 2-like [Coffea eugenioides]	MDIS1-interacting receptor like kinase 2 OS=Arabidopsis thaliana GN=MIK2 PE=1 SV=3	GO:0004674(protein serine/threonine kinase activity);GO:0005515(protein binding);GO:0005524(ATP binding);GO:0005634(nucleus);GO:0005886(plasma membrane);GO:0006468(protein phosphorylation);GO:0009506(plasmodesma);GO:0009755(hormone-mediated signaling pathway);GO:0010183(pollen tube guidance);GO:0016020(membrane);GO:0016021(integral component of membrane);GO:0016301(kinase activity);GO:0090406(pol…	NA(NA)	F6GSK7.1 PF00069.23;Pkinase;
qBSBN7-1 & qSI7	Gj7A171T40	2379	MDIS1-interacting receptor like kinase 2-like [Coffea eugenioides]	MDIS1-interacting receptor like kinase 2 OS=Arabidopsis thaliana GN=MIK2 PE=1 SV=3	GO:0004674(protein serine/threonine kinase activity);GO:0005515(protein binding);GO:0005524(ATP binding);GO:0005634(nucleus);GO:0005886(plasma membrane);GO:0006468(protein phosphorylation);GO:0009506(plasmodesma);GO:0009755(hormone-mediated signaling pathway);GO:0010183(pollen tube guidance);GO:0016020(membrane);GO:0016021(integral component of membrane);GO:0016301(kinase activity);GO:0090406(pol…	NA(NA)	F6GSK7.1 PF00069.23;Pkinase;
qBSBN7-1 & qSI7	Gj7A172T55	3441	putative disease resistance protein RGA1 [Coffea eugenioides]	Putative disease resistance protein RGA1 OS=Solanum bulbocastanum GN=RGA1 PE=2 SV=2	GO:0005524(ATP binding);GO:0005634(nucleus);GO:0006952(defense response);GO:0043531(ADP binding)	NA(NA)	A0A0D2QFJ4.1 PF00931.20;NB-ARC;
qBSBN7-1 & qSI7	Gj7A172T57	537	heat stress transcription factor A-5-like [Coffea arabica]	Heat stress transcription factor A-5 OS=Arabidopsis thaliana GN=HSFA5 PE=2 SV=1	GO:0003677(DNA binding);GO:0003700(DNA binding transcription factor activity);GO:0005634(nucleus);GO:0005737(cytoplasm);GO:0006351(transcription, DNA-templated);GO:0006355(regulation of transcription, DNA-templated);GO:0043565(sequence-specific DNA binding)	NA(NA)	A0A067L5F4.1 PF00447.15;HSF_DNA-bind;
qBSBN7-1 & qSI7	Gj7A172T59	1515	unnamed protein product [Coffea canephora]	Protein ENHANCED DOWNY MILDEW 2 OS=Arabidopsis thaliana GN=EDM2 PE=1 SV=1	GO:0003700(DNA binding transcription factor activity);GO:0005634(nucleus);GO:0007165(signal transduction);GO:0009911(positive regulation of flower development);GO:0010228(vegetative to reproductive phase transition of meristem);GO:0050832(defense response to fungus)	-	-
qBSBN7-1 & qSI7	Gj7A172T65	474	cytochrome P450 CYP749A22-like [Quercus suber]	Cysteine-rich PDZ-binding protein OS=Ictalurus punctatus GN=cript PE=3 SV=1	GO:0004497(monooxygenase activity)	rcu00905(Brassinosteroid biosynthesis)	W9QYY6.1 PF00067.20;p450;
qBSBN7-1 & qSI7	Gj7A172T66	1377	unnamed protein product [Coffea canephora]	Protein ENHANCED DOWNY MILDEW 2 OS=Arabidopsis thaliana GN=EDM2 PE=1 SV=1	GO:0003700(DNA binding transcription factor activity);GO:0005634(nucleus);GO:0007165(signal transduction);GO:0009911(positive regulation of flower development);GO:0010228(vegetative to reproductive phase transition of meristem);GO:0050832(defense response to fungus)	-	D7TE67.1 PF12047.6;DNMT1-RFD;
qBSBN7-1 & qSI7	Gj7A174T20	420	PREDICTED: uncharacterized protein LOC109208361 [Nicotiana attenuata]	-	GO:0003735(structural constituent of ribosome);GO:0005762(mitochondrial large ribosomal subunit);GO:0019843(rRNA binding);GO:0032543(mitochondrial translation)	nsy00190(Oxidative phosphorylation)	-
qBSBN7-1 & qSI7	Gj7A174T21	315	hypothetical protein VITISV_000627 [Vitis vinifera]	-	-	-	-
qBSBN7-1 & qSI7	Gj7A174T22	390	-	-	-	-	-
qBSBN7-1 & qSI7	Gj7A174T23	606	putative cytochrome c oxidase subunit 2 (mitochondrion) [Helianthus annuus]	Cytochrome c oxidase subunit 2 OS=Daucus carota GN=COX2 PE=3 SV=1	GO:0005739(mitochondrion)	spen00190(Oxidative phosphorylation)	K7VE21.1 PF00116.18;COX2;
qBSBN7-1 & qSI7	Gj7A176T54	1062	uncharacterized protein LOC113711540 [Coffea arabica]	-	-	sot00640(Propanoate metabolism);sot00280(Valine, leucine and isoleucine degradation);sot00410(beta-Alanine metabolism)	M1C617.1 PF13456.4;RVT_3;
qBSBN7-1 & qSI7	Gj7A176T55	951	pectinesterase 31-like [Coffea arabica]	Pectinesterase 31 OS=Arabidopsis thaliana GN=PME31 PE=1 SV=1	GO:0005618(cell wall);GO:0005634(nucleus);GO:0009505(plant-type cell wall);GO:0030599(pectinesterase activity);GO:0042545(cell wall modification);GO:0045330(aspartyl esterase activity);GO:0045488(pectin metabolic process);GO:0045490(pectin catabolic process);GO:0050829(defense response to Gram-negative bacterium)	egr00040(Pentose and glucuronate interconversions)	A0A059BED4.1 PF01095.17;Pectinesterase;
qBSBN7-1 & qSI7	Gj7A178T45	1068	GDSL esterase/lipase At2g04570-like [Coffea arabica]	GDSL esterase/lipase At2g04570 OS=Arabidopsis thaliana GN=At2g04570 PE=2 SV=1	GO:0005576(extracellular region);GO:0016042(lipid catabolic process);GO:0016788(hydrolase activity, acting on ester bonds);GO:0052689(carboxylic ester hydrolase activity)	NA(NA)	M5XCL1.1 PF00657.20;Lipase_GDSL;
qBSBN7-1 & qSI7	Gj7A178T46	366	putative nuclease HARBI1 [Coffea arabica]	-	GO:0005634(nucleus)	-	T1LZ00.1 PF13359.4;DDE_Tnp_4;
qBSBN7-1 & qSI7	Gj7A17T45	1470	uncharacterized protein LOC113690764 isoform X2 [Coffea arabica]	-	GO:0005737(cytoplasm);GO:0008150(biological_process);GO:0008270(zinc ion binding)	-	A0A0B0NFR7.1 PF12906.5;RINGv;
qBSBN7-1 & qSI7	Gj7A17T46	3879	unnamed protein product [Coffea canephora]	ABC transporter B family member 11 OS=Arabidopsis thaliana GN=ABCB11 PE=2 SV=1	GO:0016021(integral component of membrane);GO:0042626(ATPase activity, coupled to transmembrane movement of substances);GO:0055085(transmembrane transport)	vvi02010(ABC transporters)	F6HZG2.1 PF00664.21;ABC_membrane;
qBSBN7-1 & qSI7	Gj7A17T47	1224	unnamed protein product [Coffea canephora]	Endoplasmic reticulum-Golgi intermediate compartment protein 3 OS=Bos taurus GN=ERGIC3 PE=2 SV=1	GO:0003674(molecular_function);GO:0005783(endoplasmic reticulum);GO:0008150(biological_process);GO:0016021(integral component of membrane)	NA(NA)	M0ZK36.1 PF07970.10;COPIIcoated_ERV;
qBSBN7-1 & qSI7	Gj7A180T32	705	plant-specific TFIIB-related protein 1 [Coffea arabica]	Plant-specific TFIIB-related protein 1 OS=Arabidopsis thaliana GN=PBRP1 PE=2 SV=1	GO:0000182(rDNA binding);GO:0005634(nucleus);GO:0006355(regulation of transcription, DNA-templated);GO:0009527(plastid outer membrane);GO:0009707(chloroplast outer membrane);GO:0017025(TBP-class protein binding);GO:0046872(metal ion binding);GO:0070897(DNA-templated transcriptional preinitiation complex assembly)	mdm03022(Basal transcription factors)	-
qBSBN7-1 & qSI7	Gj7A180T33	1326	PREDICTED: UMP-CMP kinase 3 isoform X1 [Eucalyptus grandis]	UMP-CMP kinase 4 OS=Oryza sativa subsp. japonica GN=Os02g0778400 PE=2 SV=1	GO:0004127(cytidylate kinase activity);GO:0005524(ATP binding);GO:0005634(nucleus);GO:0005737(cytoplasm);GO:0005829(cytosol);GO:0006207('de novo' pyrimidine nucleobase biosynthetic process);GO:0006221(pyrimidine nucleotide biosynthetic process);GO:0009041(uridylate kinase activity);GO:0009173(pyrimidine ribonucleoside monophosphate metabolic process);GO:0048046(apoplast)	egr00240(Pyrimidine metabolism)	A0A059AR76.1 PF00406.20;ADK;
qBSBN7-1 & qSI7	Gj7A181T16	450	uncharacterized protein LOC113751439 [Coffea eugenioides]	-	-	-	-
qBSBN7-1 & qSI7	Gj7A182T8	429	uncharacterized protein LOC113770350 [Coffea eugenioides]	-	GO:0003723(RNA binding);GO:0004525(ribonuclease III activity);GO:0005634(nucleus);GO:0005737(cytoplasm);GO:0016442(RISC complex);GO:0030422(production of siRNA involved in RNA interference)	var00905(Brassinosteroid biosynthesis)	-
qBSBN7-1 & qSI7	Gj7A183T12	336	zinc finger BED domain-containing protein RICESLEEPER 2-like [Coffea arabica]	-	-	-	-
qBSBN7-1 & qSI7	Gj7A184T12	99	-	-	-	-	-
qBSBN7-1 & qSI7	Gj7A184T13	630	PREDICTED: uncharacterized protein LOC104595071 isoform X1 [Nelumbo nucifera]	-	-	-	-
qBSBN7-1 & qSI7	Gj7A184T14	807	probable N-acetylglucosaminyl-phosphatidylinositol de-N-acetylase isoform X1 [Coffea eugenioides]	N-acetylglucosaminyl-phosphatidylinositol de-N-acetylase OS=Bos taurus GN=PIGL PE=2 SV=1	GO:0003674(molecular_function);GO:0005576(extracellular region);GO:0008150(biological_process)	ini00563(Glycosylphosphatidylinositol(GPI)-anchor biosynthesis)	A0A067KPY0.1 PF02585.15;PIG-L;
qBSBN7-1 & qSI7	Gj7A185T17	300	mediator of RNA polymerase II transcription subunit 9 isoform X2 [Ricinus communis]	-	-	-	B9MWT2.1 PF07544.11;Med9;
qBSBN7-1 & qSI7	Gj7A185T18	381	unnamed protein product [Coffea canephora]	-	-	-	-
qBSBN7-1 & qSI7	Gj7A185T19	2091	unnamed protein product, partial [Coffea canephora]	-	-	-	M5W903.1 PF10536.7;PMD;
qBSBN7-1 & qSI7	Gj7A185T21	561	protein FAR1-RELATED SEQUENCE 5-like [Coffea eugenioides]	Putative protein FAR1-RELATED SEQUENCE 10 OS=Arabidopsis thaliana GN=FRS10 PE=2 SV=2	GO:0005634(nucleus);GO:0006355(regulation of transcription, DNA-templated);GO:0008270(zinc ion binding);GO:0009639(response to red or far red light)	NA(NA)	M5WYI8.1 PF10551.7;MULE;
qBSBN7-1 & qSI7	Gj7A186T13	282	-	-	-	-	-
qBSBN7-1 & qSI7	Gj7A188T15	330	triacylglycerol lipase 2-like [Coffea arabica]	-	GO:0003674(molecular_function);GO:0005739(mitochondrion);GO:0008150(biological_process);GO:0016021(integral component of membrane)	-	-
qBSBN7-1 & qSI7	Gj7A188T17	282	triacylglycerol lipase 2-like [Coffea arabica]	-	GO:0003674(molecular_function);GO:0005739(mitochondrion);GO:0008150(biological_process);GO:0016021(integral component of membrane)	-	-
qBSBN7-1 & qSI7	Gj7A18T49	1122	uncharacterized protein LOC113690826 [Coffea arabica]	-	-	-	Q46D33.1 PF00266.17;Aminotran_5;
qBSBN7-1 & qSI7	Gj7A18T50	210	protein transport protein Sec61 subunit gamma-1 [Solanum lycopersicum]	Protein transport protein Sec61 subunit gamma-1 OS=Arabidopsis thaliana GN=SEC61G1 PE=1 SV=1	GO:0005622(intracellular);GO:0005623(cell);GO:0006605(protein targeting);GO:0006886(intracellular protein transport)	sly03060(Protein export);sly04141(Protein processing in endoplasmic reticulum);sly04145(Phagosome)	M0VP35.1 PF00584.18;SecE;
qBSBN7-1 & qSI7	Gj7A18T51	603	F-box protein CPR1-like [Coffea eugenioides]	-	GO:0004842(ubiquitin-protein transferase activity);GO:0019005(SCF ubiquitin ligase complex);GO:0031146(SCF-dependent proteasomal ubiquitin-dependent protein catabolic process)	-	B9GLT5.1 PF07734.11;FBA_1;
qBSBN7-1 & qSI7	Gj7A18T52	579	1-aminocyclopropane-1-carboxylate oxidase homolog 1-like isoform X1 [Coffea eugenioides]	1-aminocyclopropane-1-carboxylate oxidase homolog 1 OS=Arabidopsis thaliana GN=At1g06620 PE=2 SV=1	GO:0051213(dioxygenase activity)	ini00940(Phenylpropanoid biosynthesis)	A0A067KVT6.1 PF03171.18;2OG-FeII_Oxy;
qBSBN7-1 & qSI7	Gj7A18T53	594	1-aminocyclopropane-1-carboxylate oxidase homolog 1-like [Durio zibethinus]	1-aminocyclopropane-1-carboxylate oxidase homolog 1 OS=Arabidopsis thaliana GN=At1g06620 PE=2 SV=1	GO:0051213(dioxygenase activity)	ini00940(Phenylpropanoid biosynthesis)	A0A067KVT6.1 PF03171.18;2OG-FeII_Oxy;
qBSBN7-1 & qSI7	Gj7A190T13	489	hypothetical protein CDL15_Pgr010497 [Punica granatum]	Protein DETOXIFICATION 33 OS=Arabidopsis thaliana GN=DTX33 PE=2 SV=1	GO:0006855(drug transmembrane transport)	NA(NA)	A0A067LP33.1 PF01554.16;MatE;
qBSBN7-1 & qSI7	Gj7A192T56	639	protein DETOXIFICATION 33-like [Coffea eugenioides]	Protein DETOXIFICATION 33 OS=Arabidopsis thaliana GN=DTX33 PE=2 SV=1	GO:0006855(drug transmembrane transport)	NA(NA)	A0A067LP33.1 PF01554.16;MatE;
qBSBN7-1 & qSI7	Gj7A192T57	471	zinc finger BED domain-containing protein RICESLEEPER 2-like [Coffea eugenioides]	Zinc finger BED domain-containing protein RICESLEEPER 1 OS=Oryza sativa subsp. japonica GN=Os05g0239150 PE=3 SV=1	GO:0000977(RNA polymerase II regulatory region sequence-specific DNA binding);GO:0003700(DNA binding transcription factor activity);GO:0005634(nucleus);GO:0006357(regulation of transcription by RNA polymerase II);GO:0009791(post-embryonic development)	-	A0A061EXG8.1 PF14372.4;DUF4413;
qBSBN7-1 & qSI7	Gj7A192T59	549	uncharacterized protein LOC113734671 [Coffea arabica]	-	-	-	-
qBSBN7-1 & qSI7	Gj7A192T60	405	uncharacterized protein LOC113734671 [Coffea arabica]	-	-	-	-
qBSBN7-1 & qSI7	Gj7A192T61	291	uncharacterized protein LOC113718276 [Coffea arabica]	-	-	-	-
qBSBN7-1 & qSI7	Gj7A192T62	1287	zinc finger CCCH domain-containing protein ZFN-like [Coffea eugenioides]	Zinc finger CCCH domain-containing protein 26 OS=Arabidopsis thaliana GN=ZFN2 PE=1 SV=1	GO:0003676(nucleic acid binding);GO:0003677(DNA binding);GO:0003729(mRNA binding);GO:0004518(nuclease activity);GO:0005634(nucleus);GO:0008150(biological_process);GO:0046872(metal ion binding)	boe00400(Phenylalanine, tyrosine and tryptophan biosynthesis)	M4CD86.1 PF00642.22;zf-CCCH;
qBSBN7-1 & qSI7	Gj7A193T9	330	uncharacterized protein LOC113718348 [Coffea arabica]	-	-	-	-
qBSBN7-1 & qSI7	Gj7A194T22	564	unnamed protein product [Coffea canephora]	Protein argonaute 16 OS=Oryza sativa subsp. japonica GN=AGO16 PE=2 SV=2	GO:0005634(nucleus);GO:0005737(cytoplasm);GO:0006306(DNA methylation);GO:0006342(chromatin silencing);GO:0006351(transcription, DNA-templated);GO:0006417(regulation of translation);GO:0030422(production of siRNA involved in RNA interference);GO:0035197(siRNA binding);GO:0051607(defense response to virus)	NA(NA)	F6HIF3.1 PF08699.8;ArgoL1;
qBSBN7-1 & qSI7	Gj7A194T23	273	protein argonaute 16-like [Coffea arabica]	-	-	NA(NA)	-
qBSBN7-1 & qSI7	Gj7A198T38	672	acylsugar acyltransferase 3-like [Coffea arabica]	Deacetylvindoline O-acetyltransferase OS=Catharanthus roseus GN=DAT PE=1 SV=1	-	nto00940(Phenylpropanoid biosynthesis);nto00945(Stilbenoid, diarylheptanoid and gingerol biosynthesis);nto00941(Flavonoid biosynthesis)	D7TAL4.1 PF02458.13;Transferase;
qBSBN7-1 & qSI7	Gj7A198T39	477	glutathione S-transferase U9-like [Coffea arabica]	Glutathione S-transferase U9 OS=Arabidopsis thaliana GN=GSTU9 PE=2 SV=1	GO:0004364(glutathione transferase activity);GO:0005737(cytoplasm);GO:0006749(glutathione metabolic process);GO:0009407(toxin catabolic process)	pavi00480(Glutathione metabolism)	M5W8U0.1 PF13417.4;GST_N_3;
qBSBN7-1 & qSI7	Gj7A200T44	645	uncharacterized protein LOC110746293 [Prunus avium]	-	-	-	-
qBSBN7-1 & qSI7	Gj7A202T37	945	uncharacterized protein LOC113696735 [Coffea arabica]	-	-	-	-
qBSBN7-1 & qSI7	Gj7A206T12	681	probable tyrosine-protein phosphatase DSP4 isoform X3 [Coffea arabica]	Probable tyrosine-protein phosphatase At1g05000 OS=Arabidopsis thaliana GN=At1g05000 PE=1 SV=1	GO:0004721(phosphoprotein phosphatase activity);GO:0004725(protein tyrosine phosphatase activity);GO:0005737(cytoplasm);GO:1900424(regulation of defense response to bacterium)	NA(NA)	V4UAM2.1 PF03162.11;Y_phosphatase2;
qBSBN7-1 & qSI7	Gj7A208T8	621	interactor of constitutive active ROPs 2, chloroplastic-like [Coffea arabica]	Interactor of constitutive active ROPs 2, chloroplastic OS=Arabidopsis thaliana GN=ICR2 PE=1 SV=1	GO:0051219(phosphoprotein binding)	NA(NA)	-
qBSBN7-1 & qSI7	Gj7A209T32	711	uncharacterized protein LOC113752104 [Coffea eugenioides]	-	-	-	-
qBSBN7-1 & qSI7	Gj7A20T30	846	DNA repair protein XRCC2 homolog isoform X1 [Coffea eugenioides]	DNA repair protein XRCC2 homolog OS=Arabidopsis thaliana GN=XRCC2 PE=2 SV=2	GO:0000150(recombinase activity);GO:0000400(four-way junction DNA binding);GO:0000707(meiotic DNA recombinase assembly);GO:0003690(double-stranded DNA binding);GO:0003697(single-stranded DNA binding);GO:0004520(endodeoxyribonuclease activity);GO:0005657(replication fork);GO:0006312(mitotic recombination);GO:0007131(reciprocal meiotic recombination);GO:0008094(DNA-dependent ATPase activity);GO:001…	sot03440(Homologous recombination)	I1LIW4.2 PF08423.9;Rad51;
qBSBN7-1 & qSI7	Gj7A20T31	747	reticulon-like protein B8 [Coffea eugenioides]	Reticulon-like protein B8 OS=Arabidopsis thaliana GN=RTNLB8 PE=2 SV=1	GO:0005783(endoplasmic reticulum);GO:0005789(endoplasmic reticulum membrane);GO:0005886(plasma membrane);GO:0016021(integral component of membrane);GO:0080167(response to karrikin)	NA(NA)	A0A061DLY1.1 PF02453.15;Reticulon;
qBSBN7-1 & qSI7	Gj7A20T32	513	acidic endochitinase-like [Coffea eugenioides]	Acidic endochitinase OS=Cucumis sativus PE=1 SV=1	GO:0004568(chitinase activity);GO:0005576(extracellular region);GO:0006032(chitin catabolic process);GO:0008061(chitin binding)	vra00520(Amino sugar and nucleotide sugar metabolism)	V7C5A1.1 PF00704.26;Glyco_hydro_18;
qBSBN7-1 & qSI7	Gj7A210T21	1476	transcription factor MYB119-like [Coffea arabica]	Transcription factor MYB98 OS=Arabidopsis thaliana GN=MYB98 PE=2 SV=1	GO:0000981(RNA polymerase II transcription factor activity, sequence-specific DNA binding);GO:0001135(transcription factor activity, RNA polymerase II transcription factor recruiting);GO:0003677(DNA binding);GO:0003700(DNA binding transcription factor activity);GO:0005634(nucleus);GO:0006351(transcription, DNA-templated);GO:0006355(regulation of transcription, DNA-templated);GO:0006357(regulation…	NA(NA)	B9SHZ4.1 PF13921.4;Myb_DNA-bind_6;
qBSBN7-1 & qSI7	Gj7A210T22	1212	uncharacterized protein LOC113693501 [Coffea arabica]	-	GO:0003674(molecular_function);GO:0005575(cellular_component);GO:0008150(biological_process)	NA(NA)	A0A061FKS1.1 PF00078.25;RVT_1;
qBSBN7-1 & qSI7	Gj7A210T23	1464	transcription factor MYB119-like [Coffea arabica]	Transcription factor MYB98 OS=Arabidopsis thaliana GN=MYB98 PE=2 SV=1	GO:0000981(RNA polymerase II transcription factor activity, sequence-specific DNA binding);GO:0001135(transcription factor activity, RNA polymerase II transcription factor recruiting);GO:0003677(DNA binding);GO:0003700(DNA binding transcription factor activity);GO:0005634(nucleus);GO:0006351(transcription, DNA-templated);GO:0006355(regulation of transcription, DNA-templated);GO:0006357(regulation…	NA(NA)	B9SHZ4.1 PF13921.4;Myb_DNA-bind_6;
qBSBN7-1 & qSI7	Gj7A212T33	960	1-aminocyclopropane-1-carboxylate oxidase 1-like [Coffea arabica]	1-aminocyclopropane-1-carboxylate oxidase 3 OS=Petunia hybrida GN=ACO3 PE=3 SV=1	GO:0009693(ethylene biosynthetic process);GO:0051213(dioxygenase activity)	nsy00270(Cysteine and methionine metabolism)	M4EE38.1 PF03171.18;2OG-FeII_Oxy;
qBSBN7-1 & qSI7	Gj7A212T34	990	unnamed protein product [Coffea canephora]	Alcohol dehydrogenase-like 1 OS=Arabidopsis thaliana GN=At1g22430 PE=2 SV=1	GO:0004022(alcohol dehydrogenase (NAD) activity);GO:0005737(cytoplasm);GO:0008270(zinc ion binding);GO:0016491(oxidoreductase activity);GO:0055114(oxidation-reduction process)	sind00010(Glycolysis / Gluconeogenesis);sind00071(Fatty acid degradation);sind00350(Tyrosine metabolism)	M1B712.1 PF00107.24;ADH_zinc_N;
qBSBN7-1 & qSI7	Gj7A212T35	234	alcohol dehydrogenase-like 1 [Coffea arabica]	Alcohol dehydrogenase class-3 OS=Dictyostelium discoideum GN=adh5 PE=3 SV=1	GO:0004022(alcohol dehydrogenase (NAD) activity);GO:0004024(alcohol dehydrogenase activity, zinc-dependent);GO:0005575(cellular_component);GO:0005737(cytoplasm);GO:0006069(ethanol oxidation);GO:0008270(zinc ion binding);GO:0016491(oxidoreductase activity);GO:0046872(metal ion binding);GO:0051903(S-(hydroxymethyl)glutathione dehydrogenase activity);GO:0055114(oxidation-reduction process)	pmum00010(Glycolysis / Gluconeogenesis);pmum00071(Fatty acid degradation);pmum00350(Tyrosine metabolism)	-
qBSBN7-1 & qSI7	Gj7A213T16	414	poly [ADP-ribose] polymerase 1-like [Coffea arabica]	Poly [ADP-ribose] polymerase 1 OS=Arabidopsis thaliana GN=PARP1 PE=1 SV=2	GO:0003677(DNA binding);GO:0003910(DNA ligase (ATP) activity);GO:0003950(NAD+ ADP-ribosyltransferase activity);GO:0005634(nucleus);GO:0005737(cytoplasm);GO:0006273(lagging strand elongation);GO:0006281(DNA repair);GO:0006471(protein ADP-ribosylation);GO:0006979(response to oxidative stress);GO:0008270(zinc ion binding);GO:0009737(response to abscisic acid);GO:0051103(DNA ligation involved in DNA …	csat03410(Base excision repair)	A0A0J8CE92.1 PF00644.18;PARP;
qBSBN7-1 & qSI7	Gj7A214T65	1083	L-idonate 5-dehydrogenase-like isoform X1 [Coffea arabica]	L-idonate 5-dehydrogenase OS=Vitis vinifera GN=VIT_16s0100g00290 PE=1 SV=2	GO:0005737(cytoplasm);GO:0005829(cytosol);GO:0005886(plasma membrane);GO:0008270(zinc ion binding);GO:0009506(plasmodesma);GO:0031966(mitochondrial membrane);GO:0055114(oxidation-reduction process)	NA(NA)	M1CDC1.1 PF00107.24;ADH_zinc_N;
qBSBN7-1 & qSI7	Gj7A214T66	684	hypothetical protein CK203_093180 [Vitis vinifera]	B3 domain-containing transcription factor VRN1 OS=Arabidopsis thaliana GN=VRN1 PE=1 SV=1	GO:0003677(DNA binding);GO:0005634(nucleus);GO:0005654(nucleoplasm);GO:0006351(transcription, DNA-templated);GO:0006355(regulation of transcription, DNA-templated);GO:0009909(regulation of flower development);GO:0010048(vernalization response);GO:0043565(sequence-specific DNA binding)	-	V7AEE9.1 PF02362.19;B3;
qBSBN7-1 & qSI7	Gj7A214T67	315	uncharacterized protein LOC113702460 isoform X2 [Coffea arabica]	-	-	-	-
qBSBN7-1 & qSI7	Gj7A214T68	318	-	-	-	-	-
qBSBN7-1 & qSI7	Gj7A214T69	639	replication factor A protein 1-like [Coffea eugenioides]	-	-	sot03030(DNA replication);sot03420(Nucleotide excision repair);sot03430(Mismatch repair);sot03440(Homologous recombination)	-
qBSBN7-1 & qSI7	Gj7A214T70	1008	unnamed protein product [Coffea canephora]	Alcohol dehydrogenase-like 1 OS=Arabidopsis thaliana GN=At1g22430 PE=2 SV=1	GO:0004022(alcohol dehydrogenase (NAD) activity);GO:0005737(cytoplasm);GO:0008270(zinc ion binding);GO:0016491(oxidoreductase activity);GO:0055114(oxidation-reduction process)	sind00010(Glycolysis / Gluconeogenesis);sind00071(Fatty acid degradation);sind00350(Tyrosine metabolism)	F6GV33.1 PF00107.24;ADH_zinc_N;
qBSBN7-1 & qSI7	Gj7A214T71	1440	glucan endo-1,3-beta-glucosidase 12 [Coffea arabica]	Glucan endo-1,3-beta-glucosidase 12 OS=Arabidopsis thaliana GN=At4g29360 PE=1 SV=1	GO:0004553(hydrolase activity, hydrolyzing O-glycosyl compounds);GO:0030247(polysaccharide binding);GO:0046658(anchored component of plasma membrane)	smo00500(Starch and sucrose metabolism)	V4U9R3.1 PF00332.16;Glyco_hydro_17;
qBSBN7-1 & qSI7	Gj7A215T15	750	uncharacterized protein LOC113771719 [Coffea eugenioides]	-	GO:0005634(nucleus);GO:0008150(biological_process)	-	A0A061FZI5.1 PF14111.4;DUF4283;
qBSBN7-1 & qSI7	Gj7A216T15	432	uncharacterized protein LOC113705242 isoform X2 [Coffea arabica]	-	-	-	-
qBSBN7-1 & qSI7	Gj7A217T20	639	1-aminocyclopropane-1-carboxylate oxidase 1-like [Coffea arabica]	1-aminocyclopropane-1-carboxylate oxidase 3 OS=Petunia hybrida GN=ACO3 PE=3 SV=1	GO:0009693(ethylene biosynthetic process);GO:0051213(dioxygenase activity)	vvi00270(Cysteine and methionine metabolism)	M4EE38.1 PF03171.18;2OG-FeII_Oxy;
qBSBN7-1 & qSI7	Gj7A217T21	327	1-aminocyclopropane-1-carboxylate oxidase 1-like [Coffea arabica]	1-aminocyclopropane-1-carboxylate oxidase 3 OS=Petunia hybrida GN=ACO3 PE=3 SV=1	GO:0009693(ethylene biosynthetic process);GO:0051213(dioxygenase activity)	nta00270(Cysteine and methionine metabolism)	P05116.2 PF14226.4;DIOX_N;
qBSBN7-1 & qSI7	Gj7A217T23	435	uncharacterized protein LOC113701989 [Coffea arabica]	-	-	-	-
qBSBN7-1 & qSI7	Gj7A219T4	315	uncharacterized protein LOC113692046 [Coffea arabica]	-	-	-	-
qBSBN7-1 & qSI7	Gj7A220T25	960	1-aminocyclopropane-1-carboxylate oxidase 1-like [Coffea arabica]	1-aminocyclopropane-1-carboxylate oxidase 3 OS=Petunia hybrida GN=ACO3 PE=3 SV=1	GO:0009693(ethylene biosynthetic process);GO:0051213(dioxygenase activity)	nsy00270(Cysteine and methionine metabolism)	P05116.2 PF14226.4;DIOX_N;
qBSBN7-1 & qSI7	Gj7A221T14	1740	uncharacterized protein LOC113688880 [Coffea arabica]	-	GO:0003674(molecular_function);GO:0005739(mitochondrion);GO:0009793(embryo development ending in seed dormancy)	-	-
qBSBN7-1 & qSI7	Gj7A221T15	324	uncharacterized protein LOC113688880 [Coffea arabica]	-	GO:0003674(molecular_function);GO:0005739(mitochondrion);GO:0009793(embryo development ending in seed dormancy)	-	-
qBSBN7-1 & qSI7	Gj7A223T17	1560	transcription initiation factor TFIID subunit 6-like isoform X2 [Coffea arabica]	Transcription initiation factor TFIID subunit 6 OS=Arabidopsis thaliana GN=TAF6 PE=1 SV=1	GO:0001102(RNA polymerase II activating transcription factor binding);GO:0005634(nucleus);GO:0006352(DNA-templated transcription, initiation);GO:0009860(pollen tube growth);GO:0046982(protein heterodimerization activity);GO:0051090(regulation of DNA binding transcription factor activity);GO:0051123(RNA polymerase II transcriptional preinitiation complex assembly)	pper03022(Basal transcription factors)	A0A0D2LWV6.1 PF02969.15;TAF;
qBSBN7-1 & qSI7	Gj7A224T74	240	-	-	-	-	-
qBSBN7-1 & qSI7	Gj7A224T75	438	uncharacterized protein LOC113693283 [Coffea arabica]	-	-	-	-
qBSBN7-1 & qSI7	Gj7A224T77	294	small ubiquitin-related modifier 1-like [Coffea arabica]	Small ubiquitin-related modifier 1 OS=Oryza sativa subsp. japonica GN=SUMO1 PE=1 SV=1	GO:0005634(nucleus);GO:0016925(protein sumoylation);GO:0031386(protein tag)	nta03013(RNA transport)	P55852.2 PF00240.21;ubiquitin;
qBSBN7-1 & qSI7	Gj7A224T80	1128	putative Peroxidase 48 isoform X1 [Coffea arabica]	Peroxidase 49 OS=Arabidopsis thaliana GN=PER49 PE=2 SV=2	GO:0004601(peroxidase activity);GO:0009505(plant-type cell wall);GO:0009664(plant-type cell wall organization)	zju00940(Phenylpropanoid biosynthesis)	K4BBA2.1 PF00141.21;peroxidase;
qBSBN7-1 & qSI7	Gj7A225T27	738	2-alkenal reductase (NADP(+)-dependent)-like [Coffea eugenioides]	2-alkenal reductase (NADP(+)-dependent) OS=Nicotiana tabacum GN=DBR PE=1 SV=1	GO:0005737(cytoplasm);GO:0006979(response to oxidative stress);GO:0016491(oxidoreductase activity);GO:0055114(oxidation-reduction process)	NA(NA)	A0A059AZM1.1 PF00107.24;ADH_zinc_N;
qBSBN7-1 & qSI7	Gj7A226T32	1494	probable leucine-rich repeat receptor-like protein kinase At2g33170 [Coffea arabica]	-	GO:0004672(protein kinase activity);GO:0005524(ATP binding);GO:0005886(plasma membrane);GO:0006468(protein phosphorylation);GO:0016021(integral component of membrane)	-	M4F6P1.1 PF13855.4;LRR_8;
qBSBN7-1 & qSI7	Gj7A228T41	2094	uncharacterized protein LOC113760363 [Coffea eugenioides]	-	-	NA(NA)	M5XSC4.1 PF10551.7;MULE;
qBSBN7-1 & qSI7	Gj7A230T22	267	uncharacterized protein LOC113752035 [Coffea eugenioides]	-	-	-	-
qBSBN7-1 & qSI7	Gj7A231T32	942	cystathionine beta-lyase, chloroplastic-like [Coffea arabica]	-	-	-	-
qBSBN7-1 & qSI7	Gj7A231T34	687	unnamed protein product [Coffea canephora]	Ribonuclease S-4 OS=Antirrhinum hispanicum GN=S4 PE=2 SV=1	GO:0003723(RNA binding);GO:0033897(ribonuclease T2 activity);GO:0090502(RNA phosphodiester bond hydrolysis, endonucleolytic)	NA(NA)	U1MRT5.1 PF00445.16;Ribonuclease_T2;
qBSBN7-1 & qSI7	Gj7A232T22	732	ribonuclease S-2-like [Coffea eugenioides]	Ribonuclease S-4 OS=Antirrhinum hispanicum GN=S4 PE=2 SV=1	GO:0003723(RNA binding);GO:0004540(ribonuclease activity);GO:0005615(extracellular space);GO:0005764(lysosome);GO:0005788(endoplasmic reticulum lumen);GO:0006401(RNA catabolic process);GO:0033897(ribonuclease T2 activity);GO:0043202(lysosomal lumen);GO:0090502(RNA phosphodiester bond hydrolysis, endonucleolytic)	NA(NA)	T1IEB5.1 PF00445.16;Ribonuclease_T2;
qBSBN7-1 & qSI7	Gj7A26T26	795	proline-rich receptor-like protein kinase PERK3 [Coffea arabica]	Proline-rich receptor-like protein kinase PERK8 OS=Arabidopsis thaliana GN=PERK8 PE=1 SV=1	GO:0005524(ATP binding);GO:0005634(nucleus);GO:0005886(plasma membrane);GO:0016301(kinase activity);GO:0016787(hydrolase activity)	NA(NA)	F6I6M8.1 PF07714.15;Pkinase_Tyr;
qBSBN7-1 & qSI7	Gj7A29T60	1536	uncharacterized protein LOC113739681 [Coffea arabica]	-	-	-	-
qBSBN7-1 & qSI7	Gj7A2T46	288	late embryogenesis abundant protein EMB564-like [Coffea eugenioides]	Late embryogenesis abundant protein EMB564 OS=Zea mays PE=2 SV=1	GO:0003677(DNA binding)	-	M0THU5.1 PF00477.15;LEA_5;
qBSBN7-1 & qSI7	Gj7A2T47	237	uncharacterized protein LOC113688490 [Coffea arabica]	-	-	-	-
qBSBN7-1 & qSI7	Gj7A2T48	1362	unnamed protein product [Coffea canephora]	UDP-glycosyltransferase 82A1 OS=Arabidopsis thaliana GN=UGT82A1 PE=2 SV=1	GO:0009813(flavonoid biosynthetic process);GO:0043231(intracellular membrane-bounded organelle);GO:0052696(flavonoid glucuronidation);GO:0080043(quercetin 3-O-glucosyltransferase activity);GO:0080044(quercetin 7-O-glucosyltransferase activity)	NA(NA)	G7KFD9.2 PF00201.16;UDPGT;
qBSBN7-1 & qSI7	Gj7A32T31	528	uncharacterized protein LOC113764894 [Coffea eugenioides]	-	-	-	-
qBSBN7-1 & qSI7	Gj7A32T32	891	acidic endochitinase-like [Coffea eugenioides]	Acidic endochitinase OS=Cucumis sativus PE=1 SV=1	GO:0004568(chitinase activity);GO:0005576(extracellular region);GO:0006032(chitin catabolic process);GO:0008061(chitin binding)	pavi00520(Amino sugar and nucleotide sugar metabolism)	M5XLM1.1 PF00704.26;Glyco_hydro_18;
qBSBN7-1 & qSI7	Gj7A32T33	444	uncharacterized protein LOC112100037 isoform X2 [Citrus clementina]	-	-	-	-
qBSBN7-1 & qSI7	Gj7A33T91	996	NADPH-dependent aldo-keto reductase, chloroplastic-like [Coffea eugenioides]	Aldo-keto reductase family 4 member C10 OS=Arabidopsis thaliana GN=AKR4C10 PE=1 SV=1	GO:0005634(nucleus);GO:0005737(cytoplasm);GO:0005829(cytosol);GO:0008106(alcohol dehydrogenase (NADP+) activity);GO:0016491(oxidoreductase activity);GO:0055114(oxidation-reduction process)	sind00010(Glycolysis / Gluconeogenesis);sind00040(Pentose and glucuronate interconversions);sind00561(Glycerolipid metabolism)	F6HL42.1 PF00248.19;Aldo_ket_red;
qBSBN7-1 & qSI7	Gj7A33T93	540	uncharacterized protein LOC113764894 [Coffea eugenioides]	-	-	-	-
qBSBN7-1 & qSI7	Gj7A33T94	564	PREDICTED: uncharacterized protein LOC109157330 [Ipomoea nil]	-	-	-	-
qBSBN7-1 & qSI7	Gj7A33T95	1323	auxin transporter-like protein 2 [Coffea eugenioides]	Auxin transporter-like protein 2 OS=Medicago truncatula GN=LAX2 PE=2 SV=1	GO:0003333(amino acid transmembrane transport);GO:0005886(plasma membrane);GO:0015171(amino acid transmembrane transporter activity)	nta04075(Plant hormone signal transduction)	D7T4S4.1 PF01490.16;Aa_trans;
qBSBN7-1 & qSI7	Gj7A34T74	996	NADPH-dependent aldo-keto reductase, chloroplastic-like [Coffea eugenioides]	Aldo-keto reductase family 4 member C10 OS=Arabidopsis thaliana GN=AKR4C10 PE=1 SV=1	GO:0005634(nucleus);GO:0005737(cytoplasm);GO:0005829(cytosol);GO:0008106(alcohol dehydrogenase (NADP+) activity);GO:0016491(oxidoreductase activity);GO:0055114(oxidation-reduction process)	sind00010(Glycolysis / Gluconeogenesis);sind00040(Pentose and glucuronate interconversions);sind00561(Glycerolipid metabolism)	F6HL42.1 PF00248.19;Aldo_ket_red;
qBSBN7-1 & qSI7	Gj7A34T75	693	-	-	-	-	-
qBSBN7-1 & qSI7	Gj7A34T76	798	uncharacterized protein LOC113758658, partial [Coffea eugenioides]	Replication protein A 70 kDa DNA-binding subunit B OS=Oryza sativa subsp. japonica GN=RPA1B PE=1 SV=1	GO:0005515(protein binding);GO:0005662(DNA replication factor A complex)	zju03030(DNA replication);zju03420(Nucleotide excision repair);zju03430(Mismatch repair);zju03440(Homologous recombination)	-
qBSBN7-1 & qSI7	Gj7A34T77	588	-	-	-	-	-
qBSBN7-1 & qSI7	Gj7A34T78	1575	ubiquitin-like-specific protease ESD4 [Coffea eugenioides]	-	-	-	-
qBSBN7-1 & qSI7	Gj7A35T15	792	unnamed protein product [Coffea canephora]	Oxygen-evolving enhancer protein 2-1, chloroplastic OS=Nicotiana tabacum GN=PSBP1 PE=3 SV=2	GO:0005509(calcium ion binding);GO:0008266(poly(U) RNA binding);GO:0009507(chloroplast);GO:0009534(chloroplast thylakoid);GO:0009535(chloroplast thylakoid membrane);GO:0009543(chloroplast thylakoid lumen);GO:0009570(chloroplast stroma);GO:0009579(thylakoid);GO:0009654(photosystem II oxygen evolving complex);GO:0009941(chloroplast envelope);GO:0019684(photosynthesis, light reaction);GO:0019898(ext…	nnu00195(Photosynthesis)	A0A0B0PBN3.1 PF01789.14;PsbP;
qBSBN7-1 & qSI7	Gj7A36T33	1746	unnamed protein product [Coffea canephora]	WD repeat-containing protein 26 OS=Danio rerio GN=wdr26 PE=1 SV=1	GO:0000166(nucleotide binding);GO:0005515(protein binding);GO:0005737(cytoplasm);GO:0006970(response to osmotic stress);GO:0009416(response to light stimulus);GO:0009723(response to ethylene);GO:0009733(response to auxin);GO:0009737(response to abscisic acid)	NA(NA)	A0A0K9NUQ5.1 PF08662.9;eIF2A;
qBSBN7-1 & qSI7	Gj7A36T34	1680	unnamed protein product [Coffea canephora]	2,3-bisphosphoglycerate-independent phosphoglycerate mutase OS=Mesembryanthemum crystallinum GN=PGM1 PE=2 SV=1	GO:0005737(cytoplasm);GO:0005740(mitochondrial envelope);GO:0005829(cytosol);GO:0005886(plasma membrane);GO:0006007(glucose catabolic process);GO:0006096(glycolytic process);GO:0009409(response to cold);GO:0009506(plasmodesma);GO:0009507(chloroplast);GO:0009555(pollen development);GO:0010118(stomatal movement);GO:0030145(manganese ion binding);GO:0046537(2,3-bisphosphoglycerate-independent phosph…	sind00010(Glycolysis / Gluconeogenesis);sind00260(Glycine, serine and threonine metabolism)	C5DB50.1 PF01676.16;Metalloenzyme;
qBSBN7-1 & qSI7	Gj7A36T35	1530	proline--tRNA ligase, cytoplasmic isoform X1 [Coffea arabica]	Proline--tRNA ligase, cytoplasmic OS=Arabidopsis thaliana GN=At3g62120 PE=1 SV=1	GO:0003723(RNA binding);GO:0004827(proline-tRNA ligase activity);GO:0005737(cytoplasm);GO:0006433(prolyl-tRNA aminoacylation)	egr00970(Aminoacyl-tRNA biosynthesis)	K4C807.1 PF00587.23;tRNA-synt_2b;
qBSBN7-1 & qSI7	Gj7A37T52	1809	cyclin-T1-5-like isoform X1 [Coffea arabica]	Cyclin-T1-3 OS=Oryza sativa subsp. japonica GN=CYCT1-3 PE=3 SV=2	GO:0000307(cyclin-dependent protein kinase holoenzyme complex);GO:0005634(nucleus);GO:0016538(cyclin-dependent protein serine/threonine kinase regulator activity);GO:0045737(positive regulation of cyclin-dependent protein serine/threonine kinase activity);GO:0045944(positive regulation of transcription by RNA polymerase II);GO:1901409(positive regulation of phosphorylation of RNA polymerase II C-…	NA(NA)	F6H2R2.1 PF00134.21;Cyclin_N;
qBSBN7-1 & qSI7	Gj7A37T56	753	6,7-dimethyl-8-ribityllumazine synthase, chloroplastic-like isoform X2 [Coffea arabica]	6,7-dimethyl-8-ribityllumazine synthase, chloroplastic OS=Arabidopsis thaliana GN=At2g44050 PE=2 SV=1	GO:0000906(6,7-dimethyl-8-ribityllumazine synthase activity);GO:0009231(riboflavin biosynthetic process);GO:0009570(chloroplast stroma)	ini00740(Riboflavin metabolism)	A0A058ZUN5.1 PF00885.17;DMRL_synthase;
qBSBN7-1 & qSI7	Gj7A38T55	1773	BTB/POZ domain and ankyrin repeat-containing protein NPR2-like [Coffea eugenioides]	BTB/POZ domain and ankyrin repeat-containing protein NPR2 OS=Oryza sativa subsp. japonica GN=NPR2 PE=1 SV=1	GO:0051245(negative regulation of cellular defense response)	sind04075(Plant hormone signal transduction)	A0A022RRW7.1 PF12313.6;NPR1_like_C;
qBSBN7-1 & qSI7	Gj7A38T56	750	BTB/POZ domain and ankyrin repeat-containing protein NPR2-like isoform X1 [Coffea arabica]	-	-	cann04075(Plant hormone signal transduction)	Q6GUF1.1 PF12313.6;NPR1_like_C;
qBSBN7-1 & qSI7	Gj7A38T57	810	BTB/POZ domain and ankyrin repeat-containing protein NPR2-like isoform X1 [Coffea arabica]	Regulatory protein NPR4 OS=Arabidopsis thaliana GN=NPR4 PE=1 SV=1	GO:0051245(negative regulation of cellular defense response)	sind04075(Plant hormone signal transduction)	B9GT05.2 PF00651.29;BTB;
qBSBN7-1 & qSI7	Gj7A38T58	1527	uncharacterized protein LOC113690191 [Coffea arabica]	-	-	-	-
qBSBN7-1 & qSI7	Gj7A38T61	1323	BTB/POZ domain and ankyrin repeat-containing protein NPR2-like [Coffea eugenioides]	BTB/POZ domain and ankyrin repeat-containing protein NPR2 OS=Oryza sativa subsp. japonica GN=NPR2 PE=1 SV=1	GO:0051245(negative regulation of cellular defense response)	pavi04075(Plant hormone signal transduction)	B9GT05.2 PF00651.29;BTB;
qBSBN7-1 & qSI7	Gj7A39T27	651	disease resistance protein RGA2-like [Coffea arabica]	Putative disease resistance protein RGA3 OS=Solanum bulbocastanum GN=RGA3 PE=2 SV=2	GO:0005515(protein binding);GO:0005524(ATP binding);GO:0005576(extracellular region);GO:0006952(defense response);GO:0043531(ADP binding)	NA(NA)	M5WK01.1 PF00931.20;NB-ARC;
qBSBN7-1 & qSI7	Gj7A3T54	786	OTU domain-containing protein DDB_G0284757 [Coffea eugenioides]	-	GO:0005634(nucleus);GO:0005886(plasma membrane);GO:0008234(cysteine-type peptidase activity);GO:0009507(chloroplast)	NA(NA)	A0A067FMD2.1 PF02338.17;OTU;
qBSBN7-1 & qSI7	Gj7A3T57	2820	heat shock 70 kDa protein 17 [Coffea arabica]	Heat shock 70 kDa protein 17 OS=Arabidopsis thaliana GN=HSP70-17 PE=2 SV=1	GO:0005774(vacuolar membrane);GO:0005783(endoplasmic reticulum);GO:0005794(Golgi apparatus);GO:0005829(cytosol);GO:0009507(chloroplast);GO:0034620(cellular response to unfolded protein);GO:0042026(protein refolding);GO:0051787(misfolded protein binding)	sind04141(Protein processing in endoplasmic reticulum)	K4CEL3.1 PF00012.18;HSP70;
qBSBN7-1 & qSI7	Gj7A3T58	714	B-box zinc finger protein 24-like [Coffea arabica]	B-box zinc finger protein 24 OS=Arabidopsis thaliana GN=BBX24 PE=1 SV=1	GO:0005634(nucleus);GO:0006355(regulation of transcription, DNA-templated);GO:0009640(photomorphogenesis)	-	Q2VY19.1 PF00643.22;zf-B_box;
qBSBN7-1 & qSI7	Gj7A41T59	1038	uncharacterized protein LOC113728751 [Coffea arabica]	-	-	-	-
qBSBN7-1 & qSI7	Gj7A41T60	1386	replication protein A 70 kDa DNA-binding subunit B-like [Coffea arabica]	-	-	ini03030(DNA replication);ini03420(Nucleotide excision repair);ini03430(Mismatch repair);ini03440(Homologous recombination)	-
qBSBN7-1 & qSI7	Gj7A42T52	942	uncharacterized protein LOC113774069 [Coffea eugenioides]	-	-	-	-
qBSBN7-1 & qSI7	Gj7A42T53	1164	replication protein A 70 kDa DNA-binding subunit B-like [Coffea arabica]	-	-	-	-
qBSBN7-1 & qSI7	Gj7A42T54	279	6,7-dimethyl-8-ribityllumazine synthase, chloroplastic-like isoform X4 [Coffea arabica]	-	-	-	-
qBSBN7-1 & qSI7	Gj7A43T43	462	thymidine kinase a-like isoform X1 [Coffea arabica]	Thymidine kinase OS=Oryza sativa subsp. japonica GN=TK PE=2 SV=2	GO:0004797(thymidine kinase activity);GO:0006259(DNA metabolic process);GO:0046104(thymidine metabolic process)	nta00240(Pyrimidine metabolism)	A0A0D2UIS2.1 PF00265.16;TK;
qBSBN7-1 & qSI7	Gj7A43T45	315	6,7-dimethyl-8-ribityllumazine synthase, chloroplastic-like isoform X4 [Coffea arabica]	-	-	-	-
qBSBN7-1 & qSI7	Gj7A43T47	378	unnamed protein product [Coffea canephora]	Pentatricopeptide repeat-containing protein At4g16470 OS=Arabidopsis thaliana GN=PCMP-E12 PE=2 SV=2	-	nta00240(Pyrimidine metabolism)	-
qBSBN7-1 & qSI7	Gj7A44T100	1161	uncharacterized protein LOC113709730 [Coffea arabica]	-	-	-	-
qBSBN7-1 & qSI7	Gj7A44T101	975	putative nuclease HARBI1 [Coffea eugenioides]	-	GO:0003674(molecular_function);GO:0005634(nucleus);GO:0008150(biological_process)	NA(NA)	W5DB43.1 PF13359.4;DDE_Tnp_4;
qBSBN7-1 & qSI7	Gj7A44T102	906	phosphoribosylglycinamide formyltransferase, chloroplastic-like [Coffea arabica]	Phosphoribosylglycinamide formyltransferase, chloroplastic OS=Vigna unguiculata GN=PUR3 PE=2 SV=2	GO:0004644(phosphoribosylglycinamide formyltransferase activity);GO:0006189('de novo' IMP biosynthetic process);GO:0008864(formyltetrahydrofolate deformylase activity);GO:0009058(biosynthetic process);GO:0009152(purine ribonucleotide biosynthetic process);GO:0009507(chloroplast);GO:0016742(hydroxymethyl-, formyl- and related transferase activity)	sind00230(Purine metabolism);sind00670(One carbon pool by folate)	B9NFU7.1 PF00551.17;Formyl_trans_N;
qBSBN7-1 & qSI7	Gj7A44T105	561	pre-rRNA-processing protein TSR1 homolog isoform X2 [Coffea arabica]	Phosphoglycolate phosphatase 2 OS=Arabidopsis thaliana GN=PGLP2 PE=1 SV=1	GO:0000462(maturation of SSU-rRNA from tricistronic rRNA transcript (SSU-rRNA, 5.8S rRNA, LSU-rRNA));GO:0000479(endonucleolytic cleavage of tricistronic rRNA transcript (SSU-rRNA, 5.8S rRNA, LSU-rRNA));GO:0003924(GTPase activity);GO:0005525(GTP binding);GO:0030688(preribosome, small subunit precursor);GO:0034511(U3 snoRNA binding)	NA(NA)	A0A059C8C2.1 PF04950.10;RIBIOP_C;
qBSBN7-1 & qSI7	Gj7A44T107	498	unnamed protein product [Coffea canephora]	Transcription initiation factor TFIID subunit 7 OS=Arabidopsis thaliana GN=TAF7 PE=1 SV=1	GO:0003713(transcription coactivator activity);GO:0005669(transcription factor TFIID complex);GO:0006357(regulation of transcription by RNA polymerase II);GO:0008134(transcription factor binding);GO:0035035(histone acetyltransferase binding);GO:0044212(transcription regulatory region DNA binding);GO:0051123(RNA polymerase II transcriptional preinitiation complex assembly)	ini03022(Basal transcription factors)	D7SLI3.1 PF04658.11;TAFII55_N;
qBSBN7-1 & qSI7	Gj7A45T58	876	expansin-B6-like [Coffea eugenioides]	Expansin-B15 OS=Oryza sativa subsp. japonica GN=EXPB15 PE=3 SV=2	GO:0005576(extracellular region);GO:0005618(cell wall);GO:0009826(unidimensional cell growth);GO:0009828(plant-type cell wall loosening);GO:0009831(plant-type cell wall modification involved in multidimensional cell growth);GO:0016020(membrane);GO:0019953(sexual reproduction);GO:0071555(cell wall organization)	NA(NA)	A0A022QY05.1 PF03330.16;DPBB_1;
qBSBN7-1 & qSI7	Gj7A45T60	1074	unnamed protein product [Coffea canephora]	Transcription initiation factor TFIID subunit 7 OS=Arabidopsis thaliana GN=TAF7 PE=1 SV=1	GO:0003713(transcription coactivator activity);GO:0005669(transcription factor TFIID complex);GO:0006357(regulation of transcription by RNA polymerase II);GO:0008134(transcription factor binding);GO:0035035(histone acetyltransferase binding);GO:0044212(transcription regulatory region DNA binding);GO:0051123(RNA polymerase II transcriptional preinitiation complex assembly)	ini03022(Basal transcription factors)	D7SLI3.1 PF04658.11;TAFII55_N;
qBSBN7-1 & qSI7	Gj7A46T26	654	flowering time control protein FPA-like [Coffea arabica]	-	-	-	-
qBSBN7-1 & qSI7	Gj7A46T27	375	replication protein A 70 kDa DNA-binding subunit B-like [Coffea arabica]	-	-	-	-
qBSBN7-1 & qSI7	Gj7A46T28	918	unnamed protein product [Coffea canephora]	Phosphoserine phosphatase, chloroplastic OS=Arabidopsis thaliana GN=PSP PE=1 SV=2	GO:0000287(magnesium ion binding);GO:0004647(phosphoserine phosphatase activity);GO:0006564(L-serine biosynthetic process);GO:0009507(chloroplast)	cit00260(Glycine, serine and threonine metabolism)	A0A059A544.1 PF00702.24;Hydrolase;
qBSBN7-1 & qSI7	Gj7A47T29	954	putative disease resistance protein At1g50180 [Coffea eugenioides]	-	-	mtr04626(Plant-pathogen interaction)	F6HCD4.1 PF00931.20;NB-ARC;
qBSBN7-1 & qSI7	Gj7A47T30	384	anaphase-promoting complex subunit 10 isoform X5 [Coffea arabica]	Anaphase-promoting complex subunit 10 OS=Arabidopsis thaliana GN=APC10 PE=1 SV=2	GO:0005680(anaphase-promoting complex);GO:0070979(protein K11-linked ubiquitination)	sind04120(Ubiquitin mediated proteolysis)	B9MXN0.1 PF03256.14;ANAPC10;
qBSBN7-1 & qSI7	Gj7A47T31	1320	F-box/FBD/LRR-repeat protein At1g13570-like [Coffea eugenioides]	F-box/LRR-repeat protein At3g59200 OS=Arabidopsis thaliana GN=At3g59200 PE=2 SV=1	GO:0003674(molecular_function);GO:0005634(nucleus);GO:0008150(biological_process)	NA(NA)	M1B9Z8.1 PF00646.31;F-box;
qBSBN7-1 & qSI7	Gj7A48T29	1014	unnamed protein product [Coffea canephora]	F-box/LRR-repeat protein At3g59250 OS=Arabidopsis thaliana GN=At3g59250 PE=2 SV=1	-	-	M1B9Z8.1 PF00646.31;F-box;
qBSBN7-1 & qSI7	Gj7A48T31	507	BTB/POZ domain and ankyrin repeat-containing protein NPR2-like [Coffea eugenioides]	-	-	ccaj04075(Plant hormone signal transduction)	-
qBSBN7-1 & qSI7	Gj7A49T28	669	unnamed protein product [Coffea canephora]	-	GO:0004842(ubiquitin-protein transferase activity);GO:0019005(SCF ubiquitin ligase complex);GO:0031146(SCF-dependent proteasomal ubiquitin-dependent protein catabolic process)	-	I1LDB4.2 PF07734.11;FBA_1;
qBSBN7-1 & qSI7	Gj7A4T42	2796	glutamate receptor 2.8-like [Coffea arabica]	Glutamate receptor 2.8 OS=Arabidopsis thaliana GN=GLR2.8 PE=2 SV=2	GO:0004970(ionotropic glutamate receptor activity);GO:0005217(intracellular ligand-gated ion channel activity);GO:0006811(ion transport);GO:0006874(cellular calcium ion homeostasis);GO:0009416(response to light stimulus);GO:0016021(integral component of membrane)	NA(NA)	F6H9G7.1 PF00497.18;SBP_bac_3;
qBSBN7-1 & qSI7	Gj7A4T43	210	-	-	-	-	-
qBSBN7-1 & qSI7	Gj7A50T50	786	expansin-B6-like [Coffea arabica]	Expansin-B18 OS=Oryza sativa subsp. japonica GN=EXPB18 PE=2 SV=1	GO:0005576(extracellular region);GO:0005618(cell wall);GO:0009826(unidimensional cell growth);GO:0009828(plant-type cell wall loosening);GO:0009831(plant-type cell wall modification involved in multidimensional cell growth);GO:0016020(membrane);GO:0019953(sexual reproduction);GO:0071555(cell wall organization)	NA(NA)	A0A022QY05.1 PF03330.16;DPBB_1;
qBSBN7-1 & qSI7	Gj7A51T78	963	uncharacterized protein LOC113694775 [Coffea arabica]	-	-	-	-
qBSBN7-1 & qSI7	Gj7A51T79	993	putative nuclease HARBI1 [Coffea arabica]	-	GO:0003674(molecular_function);GO:0005575(cellular_component);GO:0008150(biological_process)	NA(NA)	A0A061EE93.1 PF13359.4;DDE_Tnp_4;
qBSBN7-1 & qSI7	Gj7A51T81	1131	Retrovirus-related Pol polyprotein from transposon TNT 1-94 [Vitis vinifera]	-	-	-	M1DKM4.1 PF13976.4;gag_pre-integrs;
qBSBN7-1 & qSI7	Gj7A51T82	1272	unnamed protein product [Coffea canephora]	GDSL esterase/lipase At3g26430 OS=Arabidopsis thaliana GN=At3g26430 PE=2 SV=1	GO:0004104(cholinesterase activity);GO:0005576(extracellular region);GO:0016042(lipid catabolic process);GO:0016298(lipase activity);GO:0052689(carboxylic ester hydrolase activity)	lang00511(Other glycan degradation)	D7SMB7.1 PF00657.20;Lipase_GDSL;
qBSBN7-1 & qSI7	Gj7A52T19	1185	GDSL esterase/lipase At3g26430-like [Coffea eugenioides]	GDSL esterase/lipase At3g26430 OS=Arabidopsis thaliana GN=At3g26430 PE=2 SV=1	GO:0004104(cholinesterase activity);GO:0005576(extracellular region);GO:0016042(lipid catabolic process);GO:0016298(lipase activity);GO:0052689(carboxylic ester hydrolase activity)	lang00511(Other glycan degradation)	D7SMB7.1 PF00657.20;Lipase_GDSL;
qBSBN7-1 & qSI7	Gj7A53T26	1491	protein OBERON 4-like isoform X1 [Coffea eugenioides]	Protein OBERON 4 OS=Arabidopsis thaliana GN=OBE4 PE=1 SV=2	GO:0001708(cell fate specification);GO:0005515(protein binding);GO:0005634(nucleus);GO:0009880(embryonic pattern specification);GO:0046872(metal ion binding);GO:0090421(embryonic meristem initiation)	-	A0A067GV08.1 PF07227.9;PHD_Oberon;
qBSBN7-1 & qSI7	Gj7A53T27	1017	replication protein A 70 kDa DNA-binding subunit D-like [Coffea eugenioides]	-	-	-	-
qBSBN7-1 & qSI7	Gj7A54T32	498	uncharacterized protein LOC113711540 [Coffea arabica]	-	-	-	-
qBSBN7-1 & qSI7	Gj7A54T33	804	transmembrane protein 56-B-like [Coffea eugenioides]	Transmembrane protein 56-B OS=Xenopus laevis GN=tmem56-b PE=2 SV=1	GO:0003674(molecular_function);GO:0008150(biological_process)	-	F6H578.1 PF03798.14;TRAM_LAG1_CLN8;
qBSBN7-1 & qSI7	Gj7A54T34	726	probable transcription factor KAN3 [Coffea arabica]	Putative Myb family transcription factor At1g14600 OS=Arabidopsis thaliana GN=At1g14600 PE=2 SV=2	GO:0005634(nucleus);GO:0006355(regulation of transcription, DNA-templated);GO:0044212(transcription regulatory region DNA binding)	cvr04933(AGE-RAGE signaling pathway in diabetic complications)	K7M4P3.1 PF00249.29;Myb_DNA-binding;
qBSBN7-1 & qSI7	Gj7A54T35	654	uncharacterized protein LOC113722706 [Coffea arabica]	Putative Myb family transcription factor At1g14600 OS=Arabidopsis thaliana GN=At1g14600 PE=2 SV=2	GO:0005634(nucleus);GO:0006355(regulation of transcription, DNA-templated);GO:0044212(transcription regulatory region DNA binding)	cvr04933(AGE-RAGE signaling pathway in diabetic complications)	K7M4P3.1 PF00249.29;Myb_DNA-binding;
qBSBN7-1 & qSI7	Gj7A54T36	687	uncharacterized protein LOC113722706 [Coffea arabica]	Putative Myb family transcription factor At1g14600 OS=Arabidopsis thaliana GN=At1g14600 PE=2 SV=2	GO:0005634(nucleus);GO:0006355(regulation of transcription, DNA-templated);GO:0044212(transcription regulatory region DNA binding)	cvr04933(AGE-RAGE signaling pathway in diabetic complications)	K7M4P3.1 PF00249.29;Myb_DNA-binding;
qBSBN7-1 & qSI7	Gj7A55T16	984	uncharacterized protein LOC113713962 [Coffea arabica]	Dolichyl-diphosphooligosaccharide--protein glycosyltransferase 48 kDa subunit OS=Arabidopsis thaliana GN=OST48 PE=2 SV=1	GO:0004579(dolichyl-diphosphooligosaccharide-protein glycotransferase activity);GO:0005576(extracellular region);GO:0005730(nucleolus);GO:0005773(vacuole);GO:0005774(vacuolar membrane);GO:0005783(endoplasmic reticulum);GO:0005789(endoplasmic reticulum membrane);GO:0005794(Golgi apparatus);GO:0008250(oligosaccharyltransferase complex);GO:0009505(plant-type cell wall);GO:0009506(plasmodesma);GO:000…	ini00510(N-Glycan biosynthesis);ini04141(Protein processing in endoplasmic reticulum)	A0A0J8BGE5.1 PF03345.12;DDOST_48kD;
qBSBN7-1 & qSI7	Gj7A55T37	2337	centromere/kinetochore protein zw10 homolog isoform X2 [Coffea arabica]	Centromere/kinetochore protein zw10 homolog OS=Arabidopsis thaliana GN=ZW10 PE=1 SV=1	GO:0006888(ER to Golgi vesicle-mediated transport);GO:0007094(mitotic spindle assembly checkpoint);GO:1990423(RZZ complex)	NA(NA)	F6HIF8.1 PF06248.11;Zw10;
qBSBN7-1 & qSI7	Gj7A56T8	444	1-aminocyclopropane-1-carboxylate oxidase homolog 1-like [Quercus suber]	1-aminocyclopropane-1-carboxylate oxidase homolog OS=Solanum lycopersicum GN=ACO3 PE=2 SV=1	GO:0051213(dioxygenase activity)	zma00402(Benzoxazinoid biosynthesis)	F6HKM9.1 PF14226.4;DIOX_N;
qBSBN7-1 & qSI7	Gj7A57T90	1161	putative pectate lyase 2 [Coffea arabica]	Putative pectate lyase 2 OS=Arabidopsis thaliana GN=At1g11920 PE=3 SV=2	GO:0005576(extracellular region);GO:0016829(lyase activity);GO:0030570(pectate lyase activity);GO:0045490(pectin catabolic process);GO:0046872(metal ion binding)	sind00040(Pentose and glucuronate interconversions)	F6H7G9.1 PF00544.17;Pec_lyase_C;
qBSBN7-1 & qSI7	Gj7A57T91	507	S-norcoclaurine synthase 1-like [Coffea arabica]	S-norcoclaurine synthase 1 OS=Coptis japonica GN=NCS1 PE=1 SV=1	GO:0051213(dioxygenase activity)	-	M5WUP4.1 PF14226.4;DIOX_N;
qBSBN7-1 & qSI7	Gj7A57T92	1077	S-norcoclaurine synthase 1-like [Coffea eugenioides]	S-norcoclaurine synthase 1 OS=Coptis japonica GN=NCS1 PE=1 SV=1	GO:0051213(dioxygenase activity)	fve00941(Flavonoid biosynthesis)	A0A0B0P1F3.1 PF03171.18;2OG-FeII_Oxy;
qBSBN7-1 & qSI7	Gj7A58T31	1656	probable plastidic glucose transporter 1 isoform X1 [Coffea arabica]	Probable plastidic glucose transporter 1 OS=Arabidopsis thaliana GN=At1g05030 PE=2 SV=2	GO:0005351(carbohydrate:proton symporter activity);GO:0005886(plasma membrane);GO:0008643(carbohydrate transport);GO:0015144(carbohydrate transmembrane transporter activity);GO:0016020(membrane);GO:0016021(integral component of membrane);GO:0022857(transmembrane transporter activity);GO:0031969(chloroplast membrane);GO:0055085(transmembrane transport)	NA(NA)	D7TED3.1 PF00083.22;Sugar_tr;
qBSBN7-1 & qSI7	Gj7A58T32	1137	putative E3 ubiquitin-protein ligase RING1a [Coffea eugenioides]	-	GO:0005634(nucleus)	NA(NA)	M1A9S5.1 PF13445.4;zf-RING_UBOX;
qBSBN7-1 & qSI7	Gj7A58T33	1722	glycosyltransferase family 92 protein RCOM_0530710-like [Coffea eugenioides]	Glycosyltransferase family 92 protein RCOM_0530710 OS=Ricinus communis GN=RCOM_0530710 PE=3 SV=1	GO:0005634(nucleus)	-	A0A059AQ54.1 PF01697.25;Glyco_transf_92;
qBSBN7-1 & qSI7	Gj7A58T34	240	putative nuclease HARBI1 isoform X1 [Coffea arabica]	-	GO:0005634(nucleus)	-	K4DEE0.1 PF13359.4;DDE_Tnp_4;
qBSBN7-1 & qSI7	Gj7A58T35	402	uncharacterized protein LOC113727284 isoform X2 [Coffea arabica]	-	GO:0005576(extracellular region);GO:0005783(endoplasmic reticulum);GO:0005829(cytosol);GO:0008171(O-methyltransferase activity);GO:0008276(protein methyltransferase activity)	-	A0A067HFF1.1 PF01596.15;Methyltransf_3;
qBSBN7-1 & qSI7	Gj7A58T36	2601	uncharacterized protein LOC113732501 [Coffea arabica]	-	GO:0000171(ribonuclease MRP activity);GO:0000172(ribonuclease MRP complex);GO:0004526(ribonuclease P activity);GO:0005655(nucleolar ribonuclease P complex);GO:0008033(tRNA processing);GO:0090502(RNA phosphodiester bond hydrolysis, endonucleolytic)	nta03013(RNA transport);nta03008(Ribosome biogenesis in eukaryotes)	A0A078EKD5.1 PF06978.9;POP1;
qBSBN7-1 & qSI7	Gj7A5T35	2808	glutamate receptor 2.8-like [Coffea eugenioides]	Glutamate receptor 2.7 OS=Arabidopsis thaliana GN=GLR2.7 PE=2 SV=3	GO:0004970(ionotropic glutamate receptor activity);GO:0005217(intracellular ligand-gated ion channel activity);GO:0005634(nucleus);GO:0005773(vacuole);GO:0006874(cellular calcium ion homeostasis);GO:0009416(response to light stimulus);GO:0016021(integral component of membrane)	NA(NA)	F6H9G7.1 PF00497.18;SBP_bac_3;
qBSBN7-1 & qSI7	Gj7A60T33	1452	long chain base biosynthesis protein 1-like isoform X1 [Coffea arabica]	Long chain base biosynthesis protein 1 OS=Arabidopsis thaliana GN=LCB1 PE=1 SV=1	GO:0003824(catalytic activity);GO:0004758(serine C-palmitoyltransferase activity);GO:0005515(protein binding);GO:0005783(endoplasmic reticulum);GO:0005789(endoplasmic reticulum membrane);GO:0009058(biosynthetic process);GO:0009507(chloroplast);GO:0009793(embryo development ending in seed dormancy);GO:0009825(multidimensional cell growth);GO:0016021(integral component of membrane);GO:0030148(sphin…	nsy00600(Sphingolipid metabolism)	D7TB41.1 PF00155.19;Aminotran_1_2;
qBSBN7-1 & qSI7	Gj7A60T34	1245	unnamed protein product [Coffea canephora]	-	GO:0005634(nucleus);GO:0008150(biological_process);GO:0016740(transferase activity)	-	-
qBSBN7-1 & qSI7	Gj7A60T35	1212	phytoene synthase 2, chloroplastic-like isoform X1 [Coffea arabica]	Phytoene synthase, chloroplastic OS=Daucus carota GN=PSY PE=2 SV=1	GO:0009536(plastid)	zju00906(Carotenoid biosynthesis)	A0A061DM08.1 PF00494.17;SQS_PSY;
qBSBN7-1 & qSI7	Gj7A62T28	1425	protein JASON-like isoform X1 [Coffea eugenioides]	Protein JASON OS=Arabidopsis thaliana GN=JASON PE=2 SV=1	GO:0003674(molecular_function);GO:0005634(nucleus);GO:0006355(regulation of transcription, DNA-templated);GO:0007142(male meiosis II);GO:0009556(microsporogenesis)	-	-
qBSBN7-1 & qSI7	Gj7A63T25	1071	purine permease 3-like [Coffea eugenioides]	Purine permease 3 OS=Arabidopsis thaliana GN=PUP3 PE=2 SV=1	GO:0005345(purine nucleobase transmembrane transporter activity);GO:0006863(purine nucleobase transport);GO:0009507(chloroplast);GO:0016020(membrane);GO:0016021(integral component of membrane)	cpap00010(Glycolysis / Gluconeogenesis);cpap00030(Pentose phosphate pathway);cpap00051(Fructose and mannose metabolism);cpap00052(Galactose metabolism);cpap03018(RNA degradation)	M5XSB1.1 PF16913.3;PUNUT;
qBSBN7-1 & qSI7	Gj7A63T26	888	phosphoserine phosphatase, chloroplastic-like [Coffea arabica]	Phosphoserine phosphatase, chloroplastic OS=Arabidopsis thaliana GN=PSP PE=1 SV=2	GO:0000287(magnesium ion binding);GO:0004647(phosphoserine phosphatase activity);GO:0006564(L-serine biosynthetic process);GO:0009507(chloroplast)	jcu00260(Glycine, serine and threonine metabolism)	A0A059A544.1 PF00702.24;Hydrolase;
qBSBN7-1 & qSI7	Gj7A63T27	354	uncharacterized protein LOC113718256 [Coffea arabica]	-	-	-	M1BXK5.1 PF13966.4;zf-RVT;
qBSBN7-1 & qSI7	Gj7A64T48	498	style cell-cycle inhibitor 1-A-like [Coffea arabica]	-	GO:0003674(molecular_function);GO:0005634(nucleus);GO:0048467(gynoecium development);GO:0071365(cellular response to auxin stimulus)	-	-
qBSBN7-1 & qSI7	Gj7A64T49	702	PREDICTED: UMP-CMP kinase 3 isoform X1 [Eucalyptus grandis]	UMP-CMP kinase 3 OS=Arabidopsis thaliana GN=UMK3 PE=1 SV=1	GO:0004127(cytidylate kinase activity);GO:0005524(ATP binding);GO:0005634(nucleus);GO:0005737(cytoplasm);GO:0005829(cytosol);GO:0006207('de novo' pyrimidine nucleobase biosynthetic process);GO:0006221(pyrimidine nucleotide biosynthetic process);GO:0009041(uridylate kinase activity);GO:0009173(pyrimidine ribonucleoside monophosphate metabolic process);GO:0048046(apoplast)	egr00240(Pyrimidine metabolism)	A0A059AR76.1 PF00406.20;ADK;
qBSBN7-1 & qSI7	Gj7A64T51	1374	PREDICTED: UMP-CMP kinase 3 isoform X1 [Eucalyptus grandis]	UMP-CMP kinase 4 OS=Oryza sativa subsp. japonica GN=Os02g0778400 PE=2 SV=1	GO:0004127(cytidylate kinase activity);GO:0005524(ATP binding);GO:0005634(nucleus);GO:0005737(cytoplasm);GO:0005829(cytosol);GO:0006207('de novo' pyrimidine nucleobase biosynthetic process);GO:0006221(pyrimidine nucleotide biosynthetic process);GO:0009041(uridylate kinase activity);GO:0009173(pyrimidine ribonucleoside monophosphate metabolic process);GO:0048046(apoplast)	egr00240(Pyrimidine metabolism)	A0A059AR76.1 PF00406.20;ADK;
qBSBN7-1 & qSI7	Gj7A67T8	258	-	-	-	-	-
qBSBN7-1 & qSI7	Gj7A68T28	423	S-norcoclaurine synthase 1-like [Coffea eugenioides]	S-norcoclaurine synthase 1 OS=Coptis japonica GN=NCS1 PE=1 SV=1	GO:0051213(dioxygenase activity)	-	A0A059CHI4.1 PF14226.4;DIOX_N;
qBSBN7-1 & qSI7	Gj7A68T30	1212	probable S-adenosylmethionine-dependent methyltransferase At5g38780 [Coffea eugenioides]	Probable S-adenosylmethionine-dependent methyltransferase At5g38780 OS=Arabidopsis thaliana GN=At5g38780 PE=2 SV=1	GO:0008168(methyltransferase activity);GO:0008757(S-adenosylmethionine-dependent methyltransferase activity);GO:0009507(chloroplast);GO:0032259(methylation);GO:0046872(metal ion binding)	NA(NA)	A0A022RX97.1 PF03492.13;Methyltransf_7;
qBSBN7-1 & qSI7	Gj7A68T34	621	S-norcoclaurine synthase 1-like [Coffea arabica]	S-norcoclaurine synthase 1 OS=Coptis japonica GN=NCS1 PE=1 SV=1	GO:0051213(dioxygenase activity)	ccaj00940(Phenylpropanoid biosynthesis)	A0A0B0P1F3.1 PF03171.18;2OG-FeII_Oxy;
qBSBN7-1 & qSI7	Gj7A69T25	534	unnamed protein product [Coffea canephora]	-	-	-	-
qBSBN7-1 & qSI7	Gj7A6T33	2655	glutamate receptor 2.8-like [Coffea arabica]	Glutamate receptor 2.7 OS=Arabidopsis thaliana GN=GLR2.7 PE=2 SV=3	GO:0004970(ionotropic glutamate receptor activity);GO:0005217(intracellular ligand-gated ion channel activity);GO:0005634(nucleus);GO:0005773(vacuole);GO:0006874(cellular calcium ion homeostasis);GO:0009416(response to light stimulus);GO:0016021(integral component of membrane)	NA(NA)	M5XJX6.1 PF00497.18;SBP_bac_3;
qBSBN7-1 & qSI7	Gj7A73T41	636	Adenylate kinase [Corchorus olitorius]	UMP-CMP kinase 3 OS=Arabidopsis thaliana GN=UMK3 PE=1 SV=1	GO:0004127(cytidylate kinase activity);GO:0005524(ATP binding);GO:0005634(nucleus);GO:0005737(cytoplasm);GO:0005829(cytosol);GO:0006207('de novo' pyrimidine nucleobase biosynthetic process);GO:0006221(pyrimidine nucleotide biosynthetic process);GO:0009041(uridylate kinase activity);GO:0009173(pyrimidine ribonucleoside monophosphate metabolic process);GO:0048046(apoplast)	bvg00240(Pyrimidine metabolism)	A0A0J8CQN0.1 PF00406.20;ADK;
qBSBN7-1 & qSI7	Gj7A73T42	798	replication protein A 70 kDa DNA-binding subunit E-like [Coffea arabica]	-	-	zju03030(DNA replication);zju03420(Nucleotide excision repair);zju03430(Mismatch repair);zju03440(Homologous recombination)	-
qBSBN7-1 & qSI7	Gj7A73T44	432	PREDICTED: UMP-CMP kinase 3 isoform X1 [Eucalyptus grandis]	UMP-CMP kinase 4 OS=Oryza sativa subsp. japonica GN=Os02g0778400 PE=2 SV=1	GO:0004127(cytidylate kinase activity);GO:0005524(ATP binding);GO:0005634(nucleus);GO:0005737(cytoplasm);GO:0005829(cytosol);GO:0006207('de novo' pyrimidine nucleobase biosynthetic process);GO:0006221(pyrimidine nucleotide biosynthetic process);GO:0009041(uridylate kinase activity);GO:0009173(pyrimidine ribonucleoside monophosphate metabolic process);GO:0048046(apoplast)	egr00240(Pyrimidine metabolism)	A0A059AR76.1 PF00406.20;ADK;
qBSBN7-1 & qSI7	Gj7A73T45	414	uncharacterized protein LOC113727947 [Coffea arabica]	-	-	-	-
qBSBN7-1 & qSI7	Gj7A73T46	1113	uncharacterized protein LOC113724675 [Coffea arabica]	-	-	-	-
qBSBN7-1 & qSI7	Gj7A74T46	738	hypothetical protein JCGZ_11786 [Jatropha curcas]	UMP-CMP kinase 3 OS=Arabidopsis thaliana GN=UMK3 PE=1 SV=1	GO:0004127(cytidylate kinase activity);GO:0005524(ATP binding);GO:0005634(nucleus);GO:0005737(cytoplasm);GO:0005829(cytosol);GO:0006207('de novo' pyrimidine nucleobase biosynthetic process);GO:0006221(pyrimidine nucleotide biosynthetic process);GO:0009041(uridylate kinase activity);GO:0009173(pyrimidine ribonucleoside monophosphate metabolic process);GO:0048046(apoplast)	jcu00240(Pyrimidine metabolism)	A0A059AR76.1 PF00406.20;ADK;
qBSBN7-1 & qSI7	Gj7A74T47	633	UMP-CMP kinase 3-like isoform X1 [Manihot esculenta]	UMP-CMP kinase 3 OS=Arabidopsis thaliana GN=UMK3 PE=1 SV=1	GO:0004127(cytidylate kinase activity);GO:0005524(ATP binding);GO:0005634(nucleus);GO:0005737(cytoplasm);GO:0005829(cytosol);GO:0006207('de novo' pyrimidine nucleobase biosynthetic process);GO:0006221(pyrimidine nucleotide biosynthetic process);GO:0009041(uridylate kinase activity);GO:0009173(pyrimidine ribonucleoside monophosphate metabolic process);GO:0048046(apoplast)	jcu00240(Pyrimidine metabolism)	A0A059AR76.1 PF00406.20;ADK;
qBSBN7-1 & qSI7	Gj7A74T48	774	putative nuclease HARBI1 [Coffea arabica]	-	GO:0003674(molecular_function);GO:0005634(nucleus);GO:0008150(biological_process)	NA(NA)	W5DB43.1 PF13359.4;DDE_Tnp_4;
qBSBN7-1 & qSI7	Gj7A74T49	375	uncharacterized protein LOC113693283 [Coffea arabica]	-	-	-	-
qBSBN7-1 & qSI7	Gj7A74T50	579	uncharacterized protein LOC113690309 [Coffea arabica]	-	-	-	-
qBSBN7-1 & qSI7	Gj7A75T55	1731	PREDICTED: subtilisin-like protease SBT1.4 [Daucus carota subsp. sativus]	Subtilisin-like protease SBT1.4 OS=Arabidopsis thaliana GN=SBT1.4 PE=2 SV=1	GO:0004252(serine-type endopeptidase activity);GO:0005618(cell wall)	NA(NA)	A0A059CGR5.1 PF00082.20;Peptidase_S8;
qBSBN7-1 & qSI7	Gj7A75T56	534	uncharacterized protein LOC113728936 [Coffea arabica]	-	-	-	-
qBSBN7-1 & qSI7	Gj7A75T57	1200	COP1-interacting protein 7 isoform X1 [Coffea arabica]	-	GO:0005515(protein binding);GO:0005634(nucleus);GO:0005794(Golgi apparatus);GO:0005886(plasma membrane);GO:0006351(transcription, DNA-templated);GO:0009416(response to light stimulus);GO:0009718(anthocyanin-containing compound biosynthetic process);GO:0015995(chlorophyll biosynthetic process);GO:0045893(positive regulation of transcription, DNA-templated)	-	-
qBSBN7-1 & qSI7	Gj7A76T35	906	transcription factor JUNGBRUNNEN 1-like [Coffea eugenioides]	Transcription factor JUNGBRUNNEN 1 OS=Arabidopsis thaliana GN=JUB1 PE=1 SV=1	GO:0003677(DNA binding);GO:0003700(DNA binding transcription factor activity);GO:0005634(nucleus);GO:0005992(trehalose biosynthetic process);GO:0006351(transcription, DNA-templated);GO:0006355(regulation of transcription, DNA-templated);GO:0006561(proline biosynthetic process);GO:0007275(multicellular organism development);GO:0009718(anthocyanin-containing compound biosynthetic process);GO:001012…	lja04141(Protein processing in endoplasmic reticulum);lja04120(Ubiquitin mediated proteolysis)	K7M4P0.1 PF02365.13;NAM;
qBSBN7-1 & qSI7	Gj7A76T36	1095	zinc transporter 5-like [Coffea eugenioides]	Zinc transporter 3 OS=Arabidopsis thaliana GN=ZIP3 PE=2 SV=1	GO:0005385(zinc ion transmembrane transporter activity);GO:0005886(plasma membrane);GO:0071577(zinc II ion transmembrane transport)	NA(NA)	A0A059A1B6.1 PF02535.20;Zip;
qBSBN7-1 & qSI7	Gj7A77T32	483	AP-1 complex subunit sigma-2 [Morus notabilis]	AP-1 complex subunit sigma-2 OS=Arabidopsis thaliana GN=AAP19-2 PE=2 SV=1	GO:0005794(Golgi apparatus);GO:0006886(intracellular protein transport);GO:0016192(vesicle-mediated transport);GO:0030117(membrane coat);GO:0030125(clathrin vesicle coat);GO:0030665(clathrin-coated vesicle membrane)	NA(NA)	A0A067KBM0.1 PF01217.18;Clat_adaptor_s;
qBSBN7-1 & qSI7	Gj7A77T33	1512	switch-associated protein 70-like [Coffea arabica]	-	GO:0004674(protein serine/threonine kinase activity);GO:0005622(intracellular);GO:0018105(peptidyl-serine phosphorylation);GO:0035556(intracellular signal transduction)	-	B9S2Z9.1 PF00169.27;PH;
qBSBN7-1 & qSI7	Gj7A77T43	1719	uncharacterized protein LOC113771152 [Coffea eugenioides]	-	-	-	-
qBSBN7-1 & qSI7	Gj7A78T110	2730	anaphase-promoting complex subunit 5 [Coffea eugenioides]	Anaphase-promoting complex subunit 5 OS=Arabidopsis thaliana GN=APC5 PE=1 SV=1	GO:0005515(protein binding);GO:0005634(nucleus);GO:0007049(cell cycle);GO:0016567(protein ubiquitination);GO:0031145(anaphase-promoting complex-dependent catabolic process);GO:0051301(cell division)	vvi04120(Ubiquitin mediated proteolysis)	A0A0B0PC61.1 PF12862.5;ANAPC5;
qBSBN7-1 & qSI7	Gj7A78T111	1245	4-hydroxyphenylpyruvate dioxygenase [Coffea eugenioides]	4-hydroxyphenylpyruvate dioxygenase OS=Daucus carota PE=2 SV=1	GO:0003868(4-hydroxyphenylpyruvate dioxygenase activity);GO:0006559(L-phenylalanine catabolic process);GO:0006572(tyrosine catabolic process)	nta00350(Tyrosine metabolism);nta00360(Phenylalanine metabolism);nta00130(Ubiquinone and other terpenoid-quinone biosynthesis)	K4CER3.1 PF00903.23;Glyoxalase;
qBSBN7-1 & qSI7	Gj7A78T112	303	phospholipid:diacylglycerol acyltransferase 1-like [Coffea arabica]	Phospholipid:diacylglycerol acyltransferase 1 OS=Arabidopsis thaliana GN=PDAT1 PE=2 SV=1	GO:0004607(phosphatidylcholine-sterol O-acyltransferase activity);GO:0005634(nucleus);GO:0005773(vacuole);GO:0005783(endoplasmic reticulum);GO:0006071(glycerol metabolic process);GO:0006629(lipid metabolic process);GO:0008374(O-acyltransferase activity);GO:0016021(integral component of membrane);GO:0019432(triglyceride biosynthetic process);GO:0046027(phospholipid:diacylglycerol acyltransferase a…	nta00561(Glycerolipid metabolism)	K4BMZ4.1 PF02450.13;LCAT;
qBSBN7-1 & qSI7	Gj7A78T113	576	probable phosphopantothenoylcysteine decarboxylase [Coffea eugenioides]	Phosphopantothenoylcysteine decarboxylase OS=Arabidopsis thaliana GN=HAL3A PE=1 SV=1	GO:0004633(phosphopantothenoylcysteine decarboxylase activity);GO:0005737(cytoplasm);GO:0005829(cytosol);GO:0010181(FMN binding);GO:0015937(coenzyme A biosynthetic process);GO:0040008(regulation of growth);GO:0042538(hyperosmotic salinity response)	sind00770(Pantothenate and CoA biosynthesis)	B9SJW3.1 PF02441.17;Flavoprotein;
qBSBN7-1 & qSI7	Gj7A78T114	531	putative nuclease HARBI1 [Coffea arabica]	-	-	-	W5DB43.1 PF13359.4;DDE_Tnp_4;
qBSBN7-1 & qSI7	Gj7A78T116	360	uncharacterized protein LOC113727947 [Coffea arabica]	-	-	-	-
qBSBN7-1 & qSI7	Gj7A78T117	699	uncharacterized protein LOC113757192 [Coffea eugenioides]	-	-	gmx00040(Pentose and glucuronate interconversions)	-
qBSBN7-1 & qSI7	Gj7A78T118	474	uncharacterized protein LOC113695366 [Coffea arabica]	-	-	-	-
qBSBN7-1 & qSI7	Gj7A78T119	966	60S acidic ribosomal protein P0-like [Coffea arabica]	60S acidic ribosomal protein P0-2 OS=Arabidopsis thaliana GN=RPP0B PE=1 SV=2	GO:0002181(cytoplasmic translation);GO:0003735(structural constituent of ribosome);GO:0022625(cytosolic large ribosomal subunit);GO:0030687(preribosome, large subunit precursor);GO:0070180(large ribosomal subunit rRNA binding)	vvi03010(Ribosome)	W1PIE2.1 PF00466.18;Ribosomal_L10;
qBSBN7-1 & qSI7	Gj7A78T120	1599	putative protein FAR1-RELATED SEQUENCE 10 [Coffea arabica]	Putative protein FAR1-RELATED SEQUENCE 10 OS=Arabidopsis thaliana GN=FRS10 PE=2 SV=2	GO:0005634(nucleus);GO:0006355(regulation of transcription, DNA-templated);GO:0008270(zinc ion binding);GO:0009639(response to red or far red light)	NA(NA)	K4CEV8.1 PF10551.7;MULE;
qBSBN7-1 & qSI7	Gj7A80T33	549	auxin-responsive protein SAUR71-like [Coffea arabica]	Auxin-responsive protein SAUR71 OS=Arabidopsis thaliana GN=SAUR71 PE=2 SV=1	GO:0003674(molecular_function);GO:0005737(cytoplasm);GO:0007275(multicellular organism development);GO:0009733(response to auxin);GO:0009734(auxin-activated signaling pathway);GO:0040008(regulation of growth)	mtr04075(Plant hormone signal transduction)	M5WW15.1 PF02519.12;Auxin_inducible;
qBSBN7-1 & qSI7	Gj7A81T8	351	lactoylglutathione lyase GLX1-like [Olea europaea var. sylvestris]	Probable lactoylglutathione lyase, chloroplastic OS=Arabidopsis thaliana GN=At1g67280 PE=1 SV=1	GO:0004462(lactoylglutathione lyase activity);GO:0005739(mitochondrion);GO:0005975(carbohydrate metabolic process);GO:0009409(response to cold);GO:0009507(chloroplast);GO:0009570(chloroplast stroma);GO:0009579(thylakoid);GO:0010319(stromule);GO:0019243(methylglyoxal catabolic process to D-lactate via S-lactoyl-glutathione);GO:0031977(thylakoid lumen);GO:0046872(metal ion binding)	nnu00620(Pyruvate metabolism)	M0T8H3.1 PF00903.23;Glyoxalase;
qBSBN7-1 & qSI7	Gj7A82T26	705	PREDICTED: BUD13 homolog [Malus domestica]	-	GO:0003674(molecular_function);GO:0005634(nucleus);GO:0005829(cytosol);GO:0008150(biological_process)	NA(NA)	-
qBSBN7-1 & qSI7	Gj7A82T27	768	uncharacterized protein LOC113688024 isoform X1 [Coffea arabica]	-	GO:0003674(molecular_function);GO:0008150(biological_process)	-	V4UC78.1 PF12049.6;DUF3531;
qBSBN7-1 & qSI7	Gj7A82T28	624	endo-1,3;1,4-beta-D-glucanase-like [Coffea arabica]	-	GO:0005737(cytoplasm);GO:0005829(cytosol);GO:0016787(hydrolase activity)	-	W9RL66.1 PF01738.16;DLH;
qBSBN7-1 & qSI7	Gj7A82T29	330	unnamed protein product [Coffea canephora]	Endo-1,3;1,4-beta-D-glucanase OS=Zea mays PE=1 SV=1	GO:0005634(nucleus);GO:0005737(cytoplasm);GO:0005829(cytosol);GO:0005886(plasma membrane);GO:0009651(response to salt stress);GO:0016787(hydrolase activity);GO:0048046(apoplast)	-	B9HED9.2 PF01738.16;DLH;
qBSBN7-1 & qSI7	Gj7A83T28	1791	protein MAIN-LIKE 2-like [Coffea arabica]	-	GO:0005634(nucleus);GO:0008483(transaminase activity);GO:0010073(meristem maintenance);GO:0010082(regulation of root meristem growth);GO:0016458(gene silencing)	NA(NA)	M5WUT2.1 PF10536.7;PMD;
qBSBN7-1 & qSI7	Gj7A89T20	1131	V-type proton ATPase subunit C-like [Coffea arabica]	V-type proton ATPase subunit C OS=Arabidopsis thaliana GN=VHA-C PE=1 SV=1	GO:0000221(vacuolar proton-transporting V-type ATPase, V1 domain);GO:0000325(plant-type vacuole);GO:0005515(protein binding);GO:0005773(vacuole);GO:0005774(vacuolar membrane);GO:0005794(Golgi apparatus);GO:0005829(cytosol);GO:0005886(plasma membrane);GO:0008553(proton-exporting ATPase activity, phosphorylative mechanism);GO:0009507(chloroplast);GO:0009809(lignin biosynthetic process);GO:0009826(u…	sind00190(Oxidative phosphorylation);sind04145(Phagosome)	A0A022QA71.1 PF03223.13;V-ATPase_C;
qBSBN7-1 & qSI7	Gj7A8T76	231	unnamed protein product [Coffea canephora]	-	-	-	-
qBSBN7-1 & qSI7	Gj7A91T19	312	kinetochore protein SPC24 homolog [Coffea arabica]	-	-	-	-
qBSBN7-1 & qSI7	Gj7A91T20	1119	unnamed protein product [Coffea canephora]	GDSL esterase/lipase At1g71250 OS=Arabidopsis thaliana GN=At1g71250 PE=2 SV=1	GO:0005576(extracellular region);GO:0016042(lipid catabolic process);GO:0016298(lipase activity);GO:0052689(carboxylic ester hydrolase activity)	cic00561(Glycerolipid metabolism)	A0A022QV66.1 PF00657.20;Lipase_GDSL;
qBSBN7-1 & qSI7	Gj7A92T52	1602	unnamed protein product [Coffea canephora]	Cytochrome P450 82G1 OS=Arabidopsis thaliana GN=CYP82G1 PE=1 SV=1	GO:0016020(membrane);GO:0016709(oxidoreductase activity, acting on paired donors, with incorporation or reduction of molecular oxygen, NAD(P)H as one donor, and incorporation of one atom of oxygen);GO:0044550(secondary metabolite biosynthetic process)	han00904(Diterpenoid biosynthesis)	M1B795.1 PF00067.20;p450;
qBSBN7-1 & qSI7	Gj7A93T19	750	phosducin-like protein 3 [Coffea eugenioides]	Phosducin-like protein 3 OS=Homo sapiens GN=PDCL3 PE=1 SV=1	GO:0005737(cytoplasm);GO:0008479(queuine tRNA-ribosyltransferase activity);GO:0008616(queuosine biosynthetic process)	-	V4W334.1 PF02114.14;Phosducin;
qBSBN7-1 & qSI7	Gj7A94T60	1104	uncharacterized protein LOC113709730 [Coffea arabica]	-	-	-	-
qBSBN7-1 & qSI7	Gj7A94T61	984	protein ALP1-like [Coffea arabica]	40S ribosomal protein S18 OS=Arabidopsis thaliana GN=RPS18A PE=1 SV=1	GO:0005829(cytosol);GO:0006412(translation);GO:0015935(small ribosomal subunit);GO:0042254(ribosome biogenesis)	NA(NA)	W5DB43.1 PF13359.4;DDE_Tnp_4;
qBSBN7-1 & qSI7	Gj7A94T62	1608	probable glycosyltransferase At5g03795 [Coffea arabica]	Probable glycosyltransferase At5g03795 OS=Arabidopsis thaliana GN=At5g03795 PE=3 SV=2	GO:0000139(Golgi membrane);GO:0005794(Golgi apparatus);GO:0006486(protein glycosylation);GO:0016021(integral component of membrane);GO:0016757(transferase activity, transferring glycosyl groups);GO:0071555(cell wall organization)	NA(NA)	K4BYZ5.1 PF03016.13;Exostosin;
qBSBN7-1 & qSI7	Gj7A96T33	399	uncharacterized protein LOC113733777 [Coffea arabica]	-	-	-	-
qBSBN7-1 & qSI7	Gj7A96T34	1416	probable glycosyltransferase At3g07620 [Coffea arabica]	Probable glycosyltransferase At3g07620 OS=Arabidopsis thaliana GN=At3g07620 PE=3 SV=1	GO:0000139(Golgi membrane);GO:0003824(catalytic activity);GO:0005794(Golgi apparatus);GO:0006486(protein glycosylation);GO:0016020(membrane);GO:0016021(integral component of membrane);GO:0016757(transferase activity, transferring glycosyl groups);GO:0071555(cell wall organization)	NA(NA)	B9IAW3.2 PF03016.13;Exostosin;
qBSBN7-1 & qSI7	Gj7A97T19	897	GEM-like protein 5 [Coffea arabica]	GEM-like protein 5 OS=Arabidopsis thaliana GN=At5g13200 PE=1 SV=1	GO:0003674(molecular_function);GO:0005737(cytoplasm);GO:0009793(embryo development ending in seed dormancy);GO:0009845(seed germination);GO:0010029(regulation of seed germination);GO:0098755(maintenance of seed dormancy by absisic acid)	gmx04141(Protein processing in endoplasmic reticulum);gmx04120(Ubiquitin mediated proteolysis);gmx03420(Nucleotide excision repair)	M5XCN4.1 PF02893.18;GRAM;
qBSBN7-1 & qSI7	Gj7A97T20	1416	probable glycosyltransferase At3g07620 [Coffea arabica]	Probable glycosyltransferase At3g07620 OS=Arabidopsis thaliana GN=At3g07620 PE=3 SV=1	GO:0000139(Golgi membrane);GO:0003824(catalytic activity);GO:0005794(Golgi apparatus);GO:0006486(protein glycosylation);GO:0016020(membrane);GO:0016021(integral component of membrane);GO:0016757(transferase activity, transferring glycosyl groups);GO:0071555(cell wall organization)	NA(NA)	B9IAW3.2 PF03016.13;Exostosin;
qBSBN7-1 & qSI7	Gj7A98T23	795	GEM-like protein 5 [Coffea arabica]	GEM-like protein 5 OS=Arabidopsis thaliana GN=At5g13200 PE=1 SV=1	GO:0003674(molecular_function);GO:0005737(cytoplasm);GO:0009793(embryo development ending in seed dormancy);GO:0009845(seed germination);GO:0010029(regulation of seed germination);GO:0098755(maintenance of seed dormancy by absisic acid)	gmx04141(Protein processing in endoplasmic reticulum);gmx04120(Ubiquitin mediated proteolysis);gmx03420(Nucleotide excision repair)	A0A059B414.1 PF02893.18;GRAM;
qBSBN7-1 & qSI7	Gj7A98T24	819	GEM-like protein 5 [Coffea arabica]	GEM-like protein 5 OS=Arabidopsis thaliana GN=At5g13200 PE=1 SV=1	GO:0003674(molecular_function);GO:0005737(cytoplasm);GO:0009793(embryo development ending in seed dormancy);GO:0009845(seed germination);GO:0010029(regulation of seed germination);GO:0098755(maintenance of seed dormancy by absisic acid)	NA(NA)	M5XCN4.1 PF02893.18;GRAM;
qBSBN7-1 & qSI7	Gj7A99T41	2955	110 kDa U5 small nuclear ribonucleoprotein component CLO-like [Coffea arabica]	110 kDa U5 small nuclear ribonucleoprotein component CLO OS=Arabidopsis thaliana GN=CLO PE=1 SV=1	GO:0003924(GTPase activity);GO:0005622(intracellular);GO:0006412(translation)	sind03040(Spliceosome)	A0A022QDR9.1 PF00009.25;GTP_EFTU;
qBSBN7-1 & qSI7	Gj7E102T1	303	CO(2)-response secreted protease-like [Coffea arabica]	Subtilisin-like protease SBT2.5 OS=Arabidopsis thaliana GN=SBT2.5 PE=2 SV=1	GO:0004252(serine-type endopeptidase activity);GO:0005618(cell wall)	-	W5B8F6.1 PF00082.20;Peptidase_S8;
qBSBN7-1 & qSI7	Gj7E170T0	201	unnamed protein product [Coffea canephora]	-	-	-	-
qBSBN7-1 & qSI7	Gj7E171T1	156	histidine protein methyltransferase 1 homolog [Coffea arabica]	-	-	-	-
qBSBN7-1 & qSI7	Gj7E190T1	231	protein DETOXIFICATION 33-like [Coffea eugenioides]	Protein DETOXIFICATION 33 OS=Arabidopsis thaliana GN=DTX33 PE=2 SV=1	GO:0006855(drug transmembrane transport)	NA(NA)	K4B3E5.1 PF01554.16;MatE;
qBSBN7-1 & qSI7	Gj7E192T1	231	protein DETOXIFICATION 33-like [Coffea eugenioides]	Protein DETOXIFICATION 33 OS=Arabidopsis thaliana GN=DTX33 PE=2 SV=1	GO:0006855(drug transmembrane transport)	NA(NA)	K4B3E5.1 PF01554.16;MatE;
qBSBN7-1 & qSI7	Gj7E202T1	288	uncharacterized protein LOC113754809, partial [Coffea eugenioides]	-	-	-	-
qBSBN7-1 & qSI7	Gj7E214T2	924	uncharacterized protein LOC113706952 [Coffea arabica]	-	-	-	-
qBSBN7-1 & qSI7	Gj7E231T0	153	-	-	-	-	-
qBSBN7-1 & qSI7	Gj7E41T0	186	-	-	-	-	-
qBSBN7-1 & qSI7	Gj7E42T1	84	-	-	-	-	-
qBSBN7-1 & qSI7	Gj7E43T1	162	unnamed protein product [Coffea canephora]	Thymidine kinase OS=Oryza sativa subsp. japonica GN=TK PE=2 SV=2	GO:0004797(thymidine kinase activity);GO:0006259(DNA metabolic process);GO:0046104(thymidine metabolic process)	zju00240(Pyrimidine metabolism)	M1B0X6.1 PF00265.16;TK;
qBSBN7-1 & qSI7	Gj7E43T3	186	unnamed protein product [Coffea canephora]	Thymidine kinase OS=Oryza sativa subsp. japonica GN=TK PE=2 SV=2	GO:0004797(thymidine kinase activity);GO:0006259(DNA metabolic process);GO:0046104(thymidine metabolic process)	zju00240(Pyrimidine metabolism)	M1B0X6.1 PF00265.16;TK;
qBSBN7-1 & qSI7	Gj7E45T1	168	-	-	-	-	-
qBSBN7-1 & qSI7	Gj7E73T0	204	Cytochrome P450 [Corchorus olitorius]	Cytochrome P450 CYP749A22 OS=Panax ginseng PE=2 SV=1	GO:0004497(monooxygenase activity)	hbr00905(Brassinosteroid biosynthesis)	A0A067KYS7.1 PF00067.20;p450;
qBSBN7-1 & qSI7	Gj7P101T0	1491	xyloglucan galactosyltransferase XLT2-like [Coffea eugenioides]	Xyloglucan galactosyltransferase XLT2 OS=Arabidopsis thaliana GN=XLT2 PE=1 SV=1	GO:0003824(catalytic activity);GO:0005794(Golgi apparatus);GO:0008378(galactosyltransferase activity);GO:0009969(xyloglucan biosynthetic process);GO:0016020(membrane)	NA(NA)	B9R9L8.1 PF03016.13;Exostosin;
qBSBN7-1 & qSI7	Gj7P103T3	1428	anthocyanidin 3-O-glucosyltransferase 2-like [Coffea arabica]	UDP-glucose flavonoid 3-O-glucosyltransferase 6 OS=Fragaria ananassa GN=GT6 PE=1 SV=1	GO:0009813(flavonoid biosynthetic process);GO:0043231(intracellular membrane-bounded organelle);GO:0052696(flavonoid glucuronidation);GO:0080043(quercetin 3-O-glucosyltransferase activity);GO:0080044(quercetin 7-O-glucosyltransferase activity)	NA(NA)	W9R0L2.1 PF00201.16;UDPGT;
qBSBN7-1 & qSI7	Gj7P104T2	3594	protein ENHANCED DOWNY MILDEW 2-like isoform X1 [Coffea arabica]	Protein ENHANCED DOWNY MILDEW 2 OS=Arabidopsis thaliana GN=EDM2 PE=1 SV=1	GO:0003700(DNA binding transcription factor activity);GO:0005634(nucleus);GO:0007165(signal transduction);GO:0009911(positive regulation of flower development);GO:0010228(vegetative to reproductive phase transition of meristem);GO:0050832(defense response to fungus)	-	D7TE67.1 PF12047.6;DNMT1-RFD;
qBSBN7-1 & qSI7	Gj7P104T3	933	protein transport protein SFT2-like [Coffea arabica]	Protein transport protein SFT2 OS=Saccharomyces cerevisiae (strain ATCC 204508 / S288c) GN=SFT2 PE=1 SV=1	GO:0003674(molecular_function);GO:0005768(endosome);GO:0005794(Golgi apparatus);GO:0005802(trans-Golgi network);GO:0015031(protein transport);GO:0016021(integral component of membrane);GO:0016192(vesicle-mediated transport)	-	A0A022RRN2.1 PF04178.10;Got1;
qBSBN7-1 & qSI7	Gj7P109T1	936	Retrovirus-related Pol polyprotein from transposon TNT 1-94 [Artemisia annua]	-	-	-	-
qBSBN7-1 & qSI7	Gj7P10T2	267	mitochondrial proton/calcium exchanger protein-like [Coffea arabica]	-	-	-	-
qBSBN7-1 & qSI7	Gj7P10T3	408	mitochondrial proton/calcium exchanger protein-like [Coffea eugenioides]	-	GO:0005509(calcium ion binding);GO:0005739(mitochondrion);GO:0006875(cellular metal ion homeostasis)	NA(NA)	-
qBSBN7-1 & qSI7	Gj7P10T4	2808	transcription factor PHYTOCHROME INTERACTING FACTOR-LIKE 13-like isoform X1 [Coffea arabica]	Uncharacterized oxidoreductase At1g06690, chloroplastic OS=Arabidopsis thaliana GN=At1g06690 PE=1 SV=1	GO:0004033(aldo-keto reductase (NADP) activity);GO:0005737(cytoplasm);GO:0008270(zinc ion binding);GO:0009507(chloroplast);GO:0009535(chloroplast thylakoid membrane);GO:0009941(chloroplast envelope);GO:0010287(plastoglobule);GO:0016491(oxidoreductase activity);GO:0055114(oxidation-reduction process)	spen04075(Plant hormone signal transduction)	B9S6H0.1 PF00248.19;Aldo_ket_red;
qBSBN7-1 & qSI7	Gj7P10T6	1068	probable LRR receptor-like serine/threonine-protein kinase At3g47570 [Coffea arabica]	Leucine-rich repeat receptor-like serine/threonine-protein kinase BAM1 OS=Arabidopsis thaliana GN=BAM1 PE=1 SV=1	GO:0004672(protein kinase activity);GO:0004674(protein serine/threonine kinase activity);GO:0005515(protein binding);GO:0005524(ATP binding);GO:0005886(plasma membrane);GO:0006468(protein phosphorylation);GO:0007169(transmembrane receptor protein tyrosine kinase signaling pathway);GO:0009934(regulation of meristem structural organization);GO:0010075(regulation of meristem growth);GO:0010480(micro…	nta04016(MAPK signaling pathway - plant);nta04626(Plant-pathogen interaction)	V4S465.1 PF08263.10;LRRNT_2;
qBSBN7-1 & qSI7	Gj7P110T2	867	probable E3 ubiquitin-protein ligase XERICO [Coffea arabica]	Probable E3 ubiquitin-protein ligase XERICO OS=Arabidopsis thaliana GN=XERICO PE=1 SV=1	GO:0005515(protein binding);GO:0006970(response to osmotic stress);GO:0008270(zinc ion binding);GO:0009651(response to salt stress);GO:0009687(abscisic acid metabolic process);GO:0009688(abscisic acid biosynthetic process);GO:0009739(response to gibberellin);GO:0010200(response to chitin);GO:0016021(integral component of membrane);GO:0016567(protein ubiquitination);GO:0043161(proteasome-mediated …	NA(NA)	M5WRH0.1 PF13639.4;zf-RING_2;
qBSBN7-1 & qSI7	Gj7P110T6	879	U-box domain-containing protein 4-like [Coffea arabica]	U-box domain-containing protein 45 OS=Arabidopsis thaliana GN=PUB45 PE=1 SV=1	GO:0005634(nucleus);GO:0005737(cytoplasm)	NA(NA)	B4FXT0.2 PF04826.11;Arm_2;
qBSBN7-1 & qSI7	Gj7P110T7	501	U-box domain-containing protein 4-like [Coffea arabica]	-	GO:0005634(nucleus);GO:0005737(cytoplasm)	NA(NA)	-
qBSBN7-1 & qSI7	Gj7P110T8	588	unnamed protein product [Coffea canephora]	-	-	NA(NA)	M5X731.1 PF14009.4;DUF4228;
qBSBN7-1 & qSI7	Gj7P112T2	360	uncharacterized protein LOC113758063 [Coffea eugenioides]	-	-	-	-
qBSBN7-1 & qSI7	Gj7P112T3	612	uncharacterized protein LOC113713901 [Coffea arabica]	-	-	-	-
qBSBN7-1 & qSI7	Gj7P116T3	282	-	-	-	-	-
qBSBN7-1 & qSI7	Gj7P117T2	2937	L-arabinokinase-like [Coffea eugenioides]	L-arabinokinase OS=Arabidopsis thaliana GN=ARA1 PE=1 SV=1	GO:0004335(galactokinase activity);GO:0005524(ATP binding);GO:0005534(galactose binding);GO:0005737(cytoplasm);GO:0005829(cytosol);GO:0009506(plasmodesma);GO:0009702(L-arabinokinase activity);GO:0016021(integral component of membrane);GO:0019566(arabinose metabolic process)	sind00520(Amino sugar and nucleotide sugar metabolism)	A0A022Q4F0.1 PF08544.11;GHMP_kinases_C;
qBSBN7-1 & qSI7	Gj7P119T6	1353	uncharacterized protein LOC113743489 isoform X1 [Coffea arabica]	-	GO:0003674(molecular_function);GO:0009507(chloroplast)	-	G7J8U7.1 PF13396.4;PLDc_N;
qBSBN7-1 & qSI7	Gj7P11T2	387	uncharacterized protein LOC113695333 [Coffea arabica]	-	-	-	-
qBSBN7-1 & qSI7	Gj7P11T6	765	40S ribosomal protein S5 [Coffea arabica]	40S ribosomal protein S5-2 OS=Arabidopsis thaliana GN=RPS5B PE=1 SV=2	GO:0000028(ribosomal small subunit assembly);GO:0003729(mRNA binding);GO:0003735(structural constituent of ribosome);GO:0006412(translation);GO:0019843(rRNA binding);GO:0022627(cytosolic small ribosomal subunit)	sind03010(Ribosome)	M4E2W2.1 PF00177.19;Ribosomal_S7;
qBSBN7-1 & qSI7	Gj7P120T2	639	-	-	-	-	-
qBSBN7-1 & qSI7	Gj7P121T3	423	unnamed protein product [Coffea canephora]	-	-	-	A0A022R3Y4.1 PF16719.3;SAWADEE;
qBSBN7-1 & qSI7	Gj7P121T8	1194	uncharacterized protein LOC111991740 [Quercus suber]	-	GO:0005634(nucleus);GO:0008150(biological_process)	-	U5G9P3.1 PF14111.4;DUF4283;
qBSBN7-1 & qSI7	Gj7P12T4	453	SNF2 domain-containing protein CLASSY 3-like isoform X1 [Coffea arabica]	-	-	nta03440(Homologous recombination)	-
qBSBN7-1 & qSI7	Gj7P12T5	573	F-box protein CPR1-like [Coffea eugenioides]	F-box protein CPR30 OS=Arabidopsis thaliana GN=CPR30 PE=1 SV=2	GO:0004842(ubiquitin-protein transferase activity);GO:0019005(SCF ubiquitin ligase complex);GO:0031146(SCF-dependent proteasomal ubiquitin-dependent protein catabolic process)	-	A0A061GG94.1 PF07734.11;FBA_1;
qBSBN7-1 & qSI7	Gj7P130T6	759	protein ACTIVITY OF BC1 COMPLEX KINASE 7, chloroplastic-like [Coffea arabica]	Uncharacterized protein sll1770 OS=Synechocystis sp. (strain PCC 6803 / Kazusa) GN=sll1770 PE=3 SV=1	GO:0005215(transporter activity);GO:0005524(ATP binding);GO:0005886(plasma membrane);GO:0006810(transport);GO:0006979(response to oxidative stress);GO:0007623(circadian rhythm);GO:0009507(chloroplast);GO:0009644(response to high light intensity);GO:0009941(chloroplast envelope);GO:0010150(leaf senescence);GO:0016021(integral component of membrane);GO:0016301(kinase activity);GO:0016310(phosphoryl…	vvi04626(Plant-pathogen interaction)	-
qBSBN7-1 & qSI7	Gj7P133T0	1224	uncharacterized protein LOC113714028 [Coffea arabica]	-	-	-	-
qBSBN7-1 & qSI7	Gj7P134T1	1812	unnamed protein product [Coffea canephora]	NAD-dependent protein deacetylase SRT1 OS=Arabidopsis thaliana GN=SRT1 PE=2 SV=1	GO:0003677(DNA binding);GO:0005634(nucleus);GO:0005677(chromatin silencing complex);GO:0005737(cytoplasm);GO:0006342(chromatin silencing);GO:0006355(regulation of transcription, DNA-templated);GO:0016787(hydrolase activity);GO:0046872(metal ion binding);GO:0070403(NAD+ binding)	NA(NA)	W1PDN6.1 PF02146.15;SIR2;
qBSBN7-1 & qSI7	Gj7P140T1	2376	replication protein A 70 kDa DNA-binding subunit B-like [Coffea eugenioides]	Replication protein A 70 kDa DNA-binding subunit B OS=Oryza sativa subsp. japonica GN=RPA1B PE=1 SV=1	GO:0005515(protein binding);GO:0005662(DNA replication factor A complex)	nta03030(DNA replication);nta03420(Nucleotide excision repair);nta03430(Mismatch repair);nta03440(Homologous recombination)	-
qBSBN7-1 & qSI7	Gj7P141T3	2256	uncharacterized protein LOC113687985 [Coffea arabica]	-	GO:0005634(nucleus);GO:0006974(cellular response to DNA damage stimulus);GO:0007050(cell cycle arrest);GO:0046983(protein dimerization activity)	NA(NA)	-
qBSBN7-1 & qSI7	Gj7P144T2	432	chloride channel protein CLC-f isoform X1 [Coffea arabica]	Chloride channel protein CLC-f OS=Arabidopsis thaliana GN=CLC-F PE=2 SV=2	GO:0005247(voltage-gated chloride channel activity);GO:0005794(Golgi apparatus);GO:0005886(plasma membrane);GO:0006821(chloride transport);GO:0009507(chloroplast);GO:0016020(membrane);GO:0034707(chloride channel complex);GO:0034765(regulation of ion transmembrane transport)	-	A0A022R4J5.1 PF00654.18;Voltage_CLC;
qBSBN7-1 & qSI7	Gj7P144T4	363	glucan endo-1,3-beta-glucosidase 5 [Coffea arabica]	Glucan endo-1,3-beta-glucosidase 6 OS=Arabidopsis thaliana GN=At5g58090 PE=1 SV=2	GO:0004553(hydrolase activity, hydrolyzing O-glycosyl compounds);GO:0030247(polysaccharide binding);GO:0046658(anchored component of plasma membrane)	pmum00500(Starch and sucrose metabolism)	V4UB42.1 PF00332.16;Glyco_hydro_17;
qBSBN7-1 & qSI7	Gj7P148T1	3327	cadmium/zinc-transporting ATPase HMA3-like [Coffea arabica]	Cadmium/zinc-transporting ATPase HMA2 OS=Arabidopsis thaliana GN=HMA2 PE=2 SV=1	GO:0005385(zinc ion transmembrane transporter activity);GO:0005887(integral component of plasma membrane);GO:0015086(cadmium ion transmembrane transporter activity);GO:0019829(cation-transporting ATPase activity);GO:0043231(intracellular membrane-bounded organelle)	NA(NA)	U5G607.1 PF00122.18;E1-E2_ATPase;
qBSBN7-1 & qSI7	Gj7P149T1	3327	cadmium/zinc-transporting ATPase HMA3-like [Coffea arabica]	Cadmium/zinc-transporting ATPase HMA2 OS=Arabidopsis thaliana GN=HMA2 PE=2 SV=1	GO:0005385(zinc ion transmembrane transporter activity);GO:0005887(integral component of plasma membrane);GO:0015086(cadmium ion transmembrane transporter activity);GO:0019829(cation-transporting ATPase activity);GO:0043231(intracellular membrane-bounded organelle)	NA(NA)	U5G607.1 PF00122.18;E1-E2_ATPase;
qBSBN7-1 & qSI7	Gj7P14T1	1362	zinc finger BED domain-containing protein RICESLEEPER 2-like [Coffea eugenioides]	Zinc finger BED domain-containing protein RICESLEEPER 2 OS=Oryza sativa subsp. japonica GN=Os03g0733400 PE=2 SV=1	GO:0000977(RNA polymerase II regulatory region sequence-specific DNA binding);GO:0003700(DNA binding transcription factor activity);GO:0005634(nucleus);GO:0006357(regulation of transcription by RNA polymerase II)	NA(NA)	A0A061EXG8.1 PF14372.4;DUF4413;
qBSBN7-1 & qSI7	Gj7P150T0	855	uncharacterized protein LOC113740866 [Coffea arabica]	-	-	-	-
qBSBN7-1 & qSI7	Gj7P151T2	1194	uncharacterized protein LOC113711475 [Coffea arabica]	-	-	boe00970(Aminoacyl-tRNA biosynthesis)	-
qBSBN7-1 & qSI7	Gj7P152T5	1131	transcriptional regulator STERILE APETALA [Coffea arabica]	Transcriptional regulator STERILE APETALA OS=Arabidopsis thaliana GN=SAP PE=1 SV=1	GO:0003700(DNA binding transcription factor activity);GO:0005515(protein binding);GO:0005634(nucleus);GO:0006351(transcription, DNA-templated);GO:0006355(regulation of transcription, DNA-templated);GO:0009554(megasporogenesis);GO:0009908(flower development);GO:0030154(cell differentiation);GO:0030163(protein catabolic process);GO:0046622(positive regulation of organ growth)	-	-
qBSBN7-1 & qSI7	Gj7P15T3	1929	pentatricopeptide repeat-containing protein At2g35030, mitochondrial-like [Coffea arabica]	Pentatricopeptide repeat-containing protein At2g35030, mitochondrial OS=Arabidopsis thaliana GN=PCMP-E15 PE=2 SV=1	GO:0003723(RNA binding);GO:0004519(endonuclease activity);GO:0005739(mitochondrion);GO:0009451(RNA modification);GO:0043231(intracellular membrane-bounded organelle)	NA(NA)	M1AVC2.1 PF17177.2;PPR_long;
qBSBN7-1 & qSI7	Gj7P15T6	1281	protein DETOXIFICATION 41-like [Coffea arabica]	Protein DETOXIFICATION 41 OS=Arabidopsis thaliana GN=DTX41 PE=2 SV=1	GO:0005774(vacuolar membrane);GO:0006855(drug transmembrane transport);GO:0015299(solute:proton antiporter activity)	NA(NA)	E0CTZ6.1 PF01554.16;MatE;
qBSBN7-1 & qSI7	Gj7P15T7	2607	auxin response factor 6-like [Coffea arabica]	Auxin response factor 6 OS=Oryza sativa subsp. indica GN=ARF6 PE=3 SV=1	GO:0003677(DNA binding);GO:0003700(DNA binding transcription factor activity);GO:0005515(protein binding);GO:0005634(nucleus);GO:0006351(transcription, DNA-templated);GO:0006355(regulation of transcription, DNA-templated);GO:0009733(response to auxin);GO:0009734(auxin-activated signaling pathway);GO:0009908(flower development)	bvg04075(Plant hormone signal transduction)	A0A022RS87.1 PF02309.14;AUX_IAA;
qBSBN7-1 & qSI7	Gj7P160T1	588	uncharacterized protein LOC113690843 isoform X1 [Coffea arabica]	-	GO:0003674(molecular_function);GO:0005737(cytoplasm);GO:0008150(biological_process)	-	V4TKK8.1 PF07647.15;SAM_2;
qBSBN7-1 & qSI7	Gj7P164T1	1914	uncharacterized protein LOC113771719 [Coffea eugenioides]	-	GO:0005634(nucleus);GO:0008150(biological_process)	-	A0A061FZI5.1 PF14111.4;DUF4283;
qBSBN7-1 & qSI7	Gj7P169T5	2403	unnamed protein product [Coffea canephora]	Probable LRR receptor-like serine/threonine-protein kinase At1g56130 OS=Arabidopsis thaliana GN=At1g56130 PE=2 SV=2	GO:0004674(protein serine/threonine kinase activity);GO:0005886(plasma membrane)	NA(NA)	A0A061FAZ5.1 PF11721.6;Malectin;
qBSBN7-1 & qSI7	Gj7P16T2	1206	N-acetyl-D-glucosamine kinase-like [Coffea eugenioides]	N-acetyl-D-glucosamine kinase OS=Mus musculus GN=Nagk PE=1 SV=3	GO:0005737(cytoplasm);GO:0008150(biological_process);GO:0016887(ATPase activity)	-	E0CTZ3.1 PF01869.18;BcrAD_BadFG;
qBSBN7-1 & qSI7	Gj7P16T5	303	BnaC07g06910D [Brassica napus]	ABC transporter B family member 11 OS=Arabidopsis thaliana GN=ABCB11 PE=2 SV=1	GO:0016021(integral component of membrane);GO:0042626(ATPase activity, coupled to transmembrane movement of substances);GO:0055085(transmembrane transport)	pmum02010(ABC transporters)	M5Y178.1 PF00005.25;ABC_tran;
qBSBN7-1 & qSI7	Gj7P16T8	729	putative F-box protein At5g55150 [Coffea arabica]	-	GO:0003674(molecular_function);GO:0008150(biological_process)	NA(NA)	A0A022QN02.1 PF10151.7;TMEM214;
qBSBN7-1 & qSI7	Gj7P172T4	2940	unnamed protein product [Coffea canephora]	Putative late blight resistance protein homolog R1B-16 OS=Solanum demissum GN=R1B-16 PE=3 SV=1	-	sly04626(Plant-pathogen interaction)	-
qBSBN7-1 & qSI7	Gj7P172T6	729	heat stress transcription factor A-5-like [Coffea arabica]	Heat stress transcription factor A-5 OS=Arabidopsis thaliana GN=HSFA5 PE=2 SV=1	GO:0003677(DNA binding);GO:0003700(DNA binding transcription factor activity);GO:0005634(nucleus);GO:0005737(cytoplasm);GO:0006351(transcription, DNA-templated);GO:0006355(regulation of transcription, DNA-templated);GO:0043565(sequence-specific DNA binding)	NA(NA)	-
qBSBN7-1 & qSI7	Gj7P176T12	435	uncharacterized protein LOC113701272 [Coffea arabica]	-	-	-	-
qBSBN7-1 & qSI7	Gj7P176T3	891	GDSL esterase/lipase At2g42990-like [Coffea eugenioides]	GDSL esterase/lipase At2g42990 OS=Arabidopsis thaliana GN=At2g42990 PE=2 SV=1	GO:0005576(extracellular region);GO:0016042(lipid catabolic process);GO:0016788(hydrolase activity, acting on ester bonds);GO:0052689(carboxylic ester hydrolase activity)	NA(NA)	M1B7D7.1 PF00657.20;Lipase_GDSL;
qBSBN7-1 & qSI7	Gj7P176T4	561	GDSL esterase/lipase At2g42990-like [Coffea arabica]	GDSL esterase/lipase At4g26790 OS=Arabidopsis thaliana GN=At4g26790 PE=2 SV=1	GO:0005576(extracellular region);GO:0016042(lipid catabolic process);GO:0016788(hydrolase activity, acting on ester bonds);GO:0052689(carboxylic ester hydrolase activity)	-	A0A0D2Q334.1 PF00657.20;Lipase_GDSL;
qBSBN7-1 & qSI7	Gj7P176T5	1017	PREDICTED: uncharacterized protein LOC107842622 [Capsicum annuum]	-	-	-	-
qBSBN7-1 & qSI7	Gj7P176T7	459	PREDICTED: uncharacterized protein LOC104608253 [Nelumbo nucifera]	-	-	-	-
qBSBN7-1 & qSI7	Gj7P176T8	345	uncharacterized protein LOC113741054 [Coffea arabica]	-	-	-	A0A0D3C4S9.1 PF13975.4;gag-asp_proteas;
qBSBN7-1 & qSI7	Gj7P183T2	1200	triacylglycerol lipase 2-like [Coffea arabica]	Triacylglycerol lipase 2 OS=Arabidopsis thaliana GN=LIP2 PE=2 SV=1	GO:0002213(defense response to insect);GO:0003824(catalytic activity);GO:0004806(triglyceride lipase activity);GO:0005576(extracellular region);GO:0016042(lipid catabolic process);GO:0016298(lipase activity)	hbr00100(Steroid biosynthesis)	W5BTN1.1 PF00561.18;Abhydrolase_1;
qBSBN7-1 & qSI7	Gj7P185T10	237	-	-	-	-	-
qBSBN7-1 & qSI7	Gj7P185T8	633	protein FAR1-RELATED SEQUENCE 5-like [Coffea arabica]	-	-	-	-
qBSBN7-1 & qSI7	Gj7P188T2	1107	triacylglycerol lipase 2-like [Coffea arabica]	Triacylglycerol lipase 2 OS=Arabidopsis thaliana GN=LIP2 PE=2 SV=1	GO:0002213(defense response to insect);GO:0003824(catalytic activity);GO:0004806(triglyceride lipase activity);GO:0005576(extracellular region);GO:0016042(lipid catabolic process);GO:0016298(lipase activity)	vvi00100(Steroid biosynthesis)	D7UBD6.1 PF00561.18;Abhydrolase_1;
qBSBN7-1 & qSI7	Gj7P18T11	720	glucuronoxylan 4-O-methyltransferase 3-like [Coffea arabica]	-	GO:0008168(methyltransferase activity);GO:0009507(chloroplast);GO:0032259(methylation);GO:0045492(xylan biosynthetic process)	NA(NA)	A0A0D2LSS0.1 PF04669.11;Polysacc_synt_4;
qBSBN7-1 & qSI7	Gj7P18T5	753	membrane-associated progesterone-binding protein 4 [Coffea eugenioides]	Membrane-associated progesterone-binding protein 4 OS=Arabidopsis thaliana GN=MAPR4 PE=2 SV=1	GO:0012505(endomembrane system);GO:0016020(membrane);GO:0020037(heme binding)	-	S8CYY6.1 PF00173.26;Cyt-b5;
qBSBN7-1 & qSI7	Gj7P18T6	1395	protein ROOT PRIMORDIUM DEFECTIVE 1 [Coffea eugenioides]	Protein ROOT PRIMORDIUM DEFECTIVE 1 OS=Arabidopsis thaliana GN=RPD1 PE=1 SV=1	GO:0009507(chloroplast);GO:0016787(hydrolase activity)	-	M1DL80.1 PF11955.6;PORR;
qBSBN7-1 & qSI7	Gj7P194T2	768	uncharacterized protein LOC113771108 [Coffea eugenioides]	-	-	NA(NA)	M5Y8S8.1 PF10551.7;MULE;
qBSBN7-1 & qSI7	Gj7P194T3	465	unnamed protein product [Coffea canephora]	Protein argonaute 16 OS=Oryza sativa subsp. japonica GN=AGO16 PE=2 SV=2	GO:0005634(nucleus);GO:0005737(cytoplasm);GO:0006306(DNA methylation);GO:0006342(chromatin silencing);GO:0006351(transcription, DNA-templated);GO:0006417(regulation of translation);GO:0030422(production of siRNA involved in RNA interference);GO:0035197(siRNA binding);GO:0051607(defense response to virus)	NA(NA)	F6HIF3.1 PF02171.15;Piwi;
qBSBN7-1 & qSI7	Gj7P194T4	462	protein argonaute 16-like [Coffea arabica]	Protein argonaute 6 OS=Arabidopsis thaliana GN=AGO6 PE=2 SV=2	GO:0005634(nucleus);GO:0005737(cytoplasm);GO:0006306(DNA methylation);GO:0006342(chromatin silencing);GO:0006351(transcription, DNA-templated);GO:0006417(regulation of translation);GO:0030422(production of siRNA involved in RNA interference);GO:0035197(siRNA binding);GO:0051607(defense response to virus)	NA(NA)	-
qBSBN7-1 & qSI7	Gj7P198T6	2823	protein argonaute 16-like [Coffea arabica]	Protein argonaute 16 OS=Oryza sativa subsp. japonica GN=AGO16 PE=2 SV=2	GO:0005634(nucleus);GO:0005737(cytoplasm);GO:0006306(DNA methylation);GO:0006342(chromatin silencing);GO:0006351(transcription, DNA-templated);GO:0006417(regulation of translation);GO:0030422(production of siRNA involved in RNA interference);GO:0035197(siRNA binding);GO:0051607(defense response to virus)	NA(NA)	F6HIF3.1 PF02171.15;Piwi;
qBSBN7-1 & qSI7	Gj7P200T5	390	PREDICTED: uncharacterized protein LOC107887609 [Gossypium hirsutum]	-	-	-	-
qBSBN7-1 & qSI7	Gj7P200T8	2277	E3 ubiquitin-protein ligase COP1-like [Coffea arabica]	E3 ubiquitin-protein ligase COP1 OS=Arabidopsis thaliana GN=COP1 PE=1 SV=2	GO:0005654(nucleoplasm);GO:0032436(positive regulation of proteasomal ubiquitin-dependent protein catabolic process);GO:0061630(ubiquitin protein ligase activity)	cann04120(Ubiquitin mediated proteolysis);cann04712(Circadian rhythm - plant)	A0A0J8EHJ9.1 PF00400.30;WD40;
qBSBN7-1 & qSI7	Gj7P209T3	504	uncharacterized protein LOC113693372 [Coffea arabica]	-	-	NA(NA)	A2Y7S3.1 PF10551.7;MULE;
qBSBN7-1 & qSI7	Gj7P20T6	210	increased DNA methylation 1 [Coffea arabica]	-	-	-	V7BTS0.1 PF16135.3;Jas;
qBSBN7-1 & qSI7	Gj7P211T0	858	uncharacterized protein LOC113771719 [Coffea eugenioides]	-	-	-	-
qBSBN7-1 & qSI7	Gj7P215T3	630	-	-	-	-	-
qBSBN7-1 & qSI7	Gj7P215T5	291	-	-	-	-	-
qBSBN7-1 & qSI7	Gj7P216T3	609	uncharacterized protein LOC113707738 [Coffea arabica]	-	-	-	-
qBSBN7-1 & qSI7	Gj7P217T2	486	1-aminocyclopropane-1-carboxylate oxidase 1-like [Coffea arabica]	1-aminocyclopropane-1-carboxylate oxidase 1 OS=Petunia hybrida GN=ACO1 PE=1 SV=1	GO:0009693(ethylene biosynthetic process);GO:0051213(dioxygenase activity)	cann00270(Cysteine and methionine metabolism)	W9S5P6.1 PF14226.4;DIOX_N;
qBSBN7-1 & qSI7	Gj7P217T3	273	-	-	-	-	-
qBSBN7-1 & qSI7	Gj7P217T4	621	uncharacterized protein LOC113701989 [Coffea arabica]	-	-	-	-
qBSBN7-1 & qSI7	Gj7P218T0	1422	uncharacterized protein LOC113688880 [Coffea arabica]	-	GO:0003674(molecular_function);GO:0005739(mitochondrion);GO:0009793(embryo development ending in seed dormancy)	-	-
qBSBN7-1 & qSI7	Gj7P219T2	1140	uncharacterized protein LOC113694833 [Coffea arabica]	-	GO:0003677(DNA binding);GO:0005634(nucleus);GO:0008150(biological_process);GO:0046983(protein dimerization activity)	NA(NA)	U5GKX3.1 PF04937.13;DUF659;
qBSBN7-1 & qSI7	Gj7P21T0	1230	uncharacterized protein LOC113770999 [Coffea eugenioides]	-	GO:0005737(cytoplasm);GO:0008757(S-adenosylmethionine-dependent methyltransferase activity);GO:0032259(methylation)	-	D7M6G2.1 PF05050.10;Methyltransf_21;
qBSBN7-1 & qSI7	Gj7P21T1	846	acidic endochitinase SE2-like [Coffea eugenioides]	Hevamine-A OS=Hevea brasiliensis PE=1 SV=2	GO:0004568(chitinase activity);GO:0005576(extracellular region);GO:0006032(chitin catabolic process);GO:0008061(chitin binding)	soe00520(Amino sugar and nucleotide sugar metabolism)	A0A0D2T7V6.1 PF00704.26;Glyco_hydro_18;
qBSBN7-1 & qSI7	Gj7P220T3	333	-	-	-	-	-
qBSBN7-1 & qSI7	Gj7P223T2	567	-	-	-	-	-
qBSBN7-1 & qSI7	Gj7P224T11	1947	uncharacterized protein LOC113690733 [Coffea arabica]	-	GO:0005654(nucleoplasm);GO:0032436(positive regulation of proteasomal ubiquitin-dependent protein catabolic process);GO:0061630(ubiquitin protein ligase activity)	-	-
qBSBN7-1 & qSI7	Gj7P224T6	342	uncharacterized protein LOC113690309 [Coffea arabica]	-	-	-	-
qBSBN7-1 & qSI7	Gj7P224T8	696	protein ALP1-like [Coffea arabica]	-	GO:0003674(molecular_function);GO:0005634(nucleus);GO:0008150(biological_process)	-	W5DB43.1 PF13359.4;DDE_Tnp_4;
qBSBN7-1 & qSI7	Gj7P225T3	459	cytosolic Fe-S cluster assembly factor NBP35-like [Coffea arabica]	Cytosolic Fe-S cluster assembly factor NBP35 OS=Arabidopsis thaliana GN=NBP35 PE=1 SV=1	GO:0000166(nucleotide binding);GO:0005524(ATP binding);GO:0005634(nucleus);GO:0005829(cytosol);GO:0016226(iron-sulfur cluster assembly);GO:0042803(protein homodimerization activity);GO:0046872(metal ion binding);GO:0051536(iron-sulfur cluster binding);GO:0051539(4 iron, 4 sulfur cluster binding)	-	A0A067LPA4.1 PF10609.7;ParA;
qBSBN7-1 & qSI7	Gj7P225T4	618	unnamed protein product [Coffea canephora]	Cytosolic Fe-S cluster assembly factor NBP35 OS=Arabidopsis thaliana GN=NBP35 PE=1 SV=1	GO:0000166(nucleotide binding);GO:0005524(ATP binding);GO:0005634(nucleus);GO:0005829(cytosol);GO:0016226(iron-sulfur cluster assembly);GO:0042803(protein homodimerization activity);GO:0046872(metal ion binding);GO:0051536(iron-sulfur cluster binding);GO:0051539(4 iron, 4 sulfur cluster binding)	NA(NA)	M0TUH9.1 PF10609.7;ParA;
qBSBN7-1 & qSI7	Gj7P226T2	1167	probable leucine-rich repeat receptor-like protein kinase At2g33170 [Coffea arabica]	Leucine-rich repeat receptor-like tyrosine-protein kinase PXC3 OS=Arabidopsis thaliana GN=PXC3 PE=2 SV=1	GO:0004672(protein kinase activity);GO:0005524(ATP binding);GO:0005886(plasma membrane);GO:0006468(protein phosphorylation);GO:0016021(integral component of membrane)	NA(NA)	A0A067H8K1.1 PF00069.23;Pkinase;
qBSBN7-1 & qSI7	Gj7P226T3	528	ribonuclease S-2-like [Coffea eugenioides]	-	-	-	-
qBSBN7-1 & qSI7	Gj7P227T0	1440	replication protein A 70 kDa DNA-binding subunit B-like [Coffea arabica]	-	-	NA(NA)	Q9AYF0.1 PF05970.12;PIF1;
qBSBN7-1 & qSI7	Gj7P227T2	567	uncharacterized protein LOC113711290 [Coffea arabica]	-	-	-	-
qBSBN7-1 & qSI7	Gj7P228T1	855	F-box protein CPR1-like [Coffea eugenioides]	F-box protein CPR30 OS=Arabidopsis thaliana GN=CPR30 PE=1 SV=2	GO:0004842(ubiquitin-protein transferase activity);GO:0019005(SCF ubiquitin ligase complex);GO:0031146(SCF-dependent proteasomal ubiquitin-dependent protein catabolic process)	var04141(Protein processing in endoplasmic reticulum);var04626(Plant-pathogen interaction)	M1AK40.1 PF07734.11;FBA_1;
qBSBN7-1 & qSI7	Gj7P228T2	732	ribonuclease S-2-like [Coffea eugenioides]	Ribonuclease S-4 OS=Antirrhinum hispanicum GN=S4 PE=2 SV=1	GO:0003723(RNA binding);GO:0004521(endoribonuclease activity);GO:0005576(extracellular region);GO:0006401(RNA catabolic process);GO:0033897(ribonuclease T2 activity);GO:0090502(RNA phosphodiester bond hydrolysis, endonucleolytic)	NA(NA)	T1IEB5.1 PF00445.16;Ribonuclease_T2;
qBSBN7-1 & qSI7	Gj7P228T3	621	ribonuclease S-2-like [Coffea eugenioides]	Ribonuclease T2 OS=Homo sapiens GN=RNASET2 PE=1 SV=2	GO:0003723(RNA binding);GO:0033897(ribonuclease T2 activity);GO:0090502(RNA phosphodiester bond hydrolysis, endonucleolytic)	NA(NA)	T1IEB5.1 PF00445.16;Ribonuclease_T2;
qBSBN7-1 & qSI7	Gj7P231T6	1002	protein FAR1-RELATED SEQUENCE 5-like [Coffea eugenioides]	-	-	NA(NA)	W5BGJ1.1 PF03101.13;FAR1;
qBSBN7-1 & qSI7	Gj7P231T7	609	uncharacterized protein LOC113729037 [Coffea arabica]	-	-	-	A0A061FZI5.1 PF14111.4;DUF4283;
qBSBN7-1 & qSI7	Gj7P231T8	981	uncharacterized protein LOC113777945 [Coffea eugenioides]	-	GO:0005634(nucleus);GO:0008150(biological_process)	-	A0A0D2UWQ7.1 PF14111.4;DUF4283;
qBSBN7-1 & qSI7	Gj7P24T2	1965	sn1-specific diacylglycerol lipase beta-like [Coffea arabica]	Sn1-specific diacylglycerol lipase beta OS=Mus musculus GN=Daglb PE=1 SV=2	GO:0004806(triglyceride lipase activity);GO:0005886(plasma membrane);GO:0006629(lipid metabolic process)	hbr00190(Oxidative phosphorylation);hbr04145(Phagosome)	W9RYW4.1 PF01764.23;Lipase_3;
qBSBN7-1 & qSI7	Gj7P24T3	303	putative lipase class 3 family protein [Helianthus annuus]	-	-	-	-
qBSBN7-1 & qSI7	Gj7P26T1	282	uncharacterized protein LOC113708633 isoform X1 [Coffea arabica]	-	-	-	-
qBSBN7-1 & qSI7	Gj7P26T2	690	uncharacterized protein LOC113717544 [Coffea arabica]	-	-	-	-
qBSBN7-1 & qSI7	Gj7P27T1	582	uncharacterized protein LOC113716066 [Coffea arabica]	-	-	-	-
qBSBN7-1 & qSI7	Gj7P27T2	912	hevamine-A-like [Coffea arabica]	Acidic endochitinase OS=Cucumis sativus PE=1 SV=1	GO:0004568(chitinase activity);GO:0006032(chitin catabolic process);GO:0050832(defense response to fungus)	ccaj00520(Amino sugar and nucleotide sugar metabolism)	A0A0A0KJJ3.1 PF00704.26;Glyco_hydro_18;
qBSBN7-1 & qSI7	Gj7P28T0	768	unnamed protein product [Coffea canephora]	Caffeic acid 3-O-methyltransferase OS=Clarkia breweri GN=COMT PE=1 SV=1	GO:0008172(S-methyltransferase activity)	rcu00940(Phenylpropanoid biosynthesis)	-
qBSBN7-1 & qSI7	Gj7P29T1	777	acidic endochitinase-like [Coffea eugenioides]	Acidic endochitinase OS=Cicer arietinum PE=2 SV=1	GO:0004568(chitinase activity);GO:0005576(extracellular region);GO:0006032(chitin catabolic process);GO:0008061(chitin binding)	mcha00520(Amino sugar and nucleotide sugar metabolism)	I1MPC5.1 PF00704.26;Glyco_hydro_18;
qBSBN7-1 & qSI7	Gj7P29T2	993	unnamed protein product [Coffea canephora]	Acidic endochitinase OS=Cicer arietinum PE=2 SV=1	GO:0004568(chitinase activity);GO:0005576(extracellular region);GO:0006032(chitin catabolic process);GO:0008061(chitin binding)	mdm00520(Amino sugar and nucleotide sugar metabolism)	U7DVN4.1 PF00704.26;Glyco_hydro_18;
qBSBN7-1 & qSI7	Gj7P29T3	993	unnamed protein product [Coffea canephora]	Acidic endochitinase OS=Cicer arietinum PE=2 SV=1	GO:0004568(chitinase activity);GO:0005576(extracellular region);GO:0006032(chitin catabolic process);GO:0008061(chitin binding)	mdm00520(Amino sugar and nucleotide sugar metabolism)	U7DVN4.1 PF00704.26;Glyco_hydro_18;
qBSBN7-1 & qSI7	Gj7P2T8	594	uncharacterized protein LOC113715810 [Coffea arabica]	-	-	-	-
qBSBN7-1 & qSI7	Gj7P30T1	816	acidic endochitinase-like [Coffea arabica]	Acidic endochitinase OS=Cicer arietinum PE=2 SV=1	GO:0004568(chitinase activity);GO:0005576(extracellular region);GO:0006032(chitin catabolic process);GO:0008061(chitin binding)	mdm00520(Amino sugar and nucleotide sugar metabolism)	U7DVN4.1 PF00704.26;Glyco_hydro_18;
qBSBN7-1 & qSI7	Gj7P30T4	1125	acidic endochitinase-like [Coffea arabica]	Hevamine-A OS=Hevea brasiliensis PE=1 SV=2	GO:0004568(chitinase activity);GO:0005576(extracellular region);GO:0006032(chitin catabolic process);GO:0008061(chitin binding)	hbr00520(Amino sugar and nucleotide sugar metabolism)	U7DVN4.1 PF00704.26;Glyco_hydro_18;
qBSBN7-1 & qSI7	Gj7P31T0	975	acidic endochitinase-like [Coffea arabica]	Hevamine-A OS=Hevea brasiliensis PE=1 SV=2	GO:0004568(chitinase activity);GO:0005576(extracellular region);GO:0006032(chitin catabolic process);GO:0008061(chitin binding)	hbr00520(Amino sugar and nucleotide sugar metabolism)	B9RIP3.1 PF00704.26;Glyco_hydro_18;
qBSBN7-1 & qSI7	Gj7P31T2	720	acidic endochitinase-like [Coffea arabica]	Hevamine-A OS=Hevea brasiliensis PE=1 SV=2	GO:0004568(chitinase activity);GO:0005576(extracellular region);GO:0006032(chitin catabolic process);GO:0008061(chitin binding)	mdm00520(Amino sugar and nucleotide sugar metabolism)	U7DVN4.1 PF00704.26;Glyco_hydro_18;
qBSBN7-1 & qSI7	Gj7P32T5	576	uncharacterized protein LOC113771618 [Coffea eugenioides]	-	-	-	-
qBSBN7-1 & qSI7	Gj7P33T11	1110	uncharacterized protein LOC112006522 [Quercus suber]	-	-	-	C5YCU3.1 PF03372.21;Exo_endo_phos;
qBSBN7-1 & qSI7	Gj7P33T12	702	Endonuclease/exonuclease/phosphatase, partial [Corchorus olitorius]	-	GO:0005634(nucleus);GO:0008150(biological_process)	-	U5G9P3.1 PF14111.4;DUF4283;
qBSBN7-1 & qSI7	Gj7P33T4	645	-	-	-	-	-
qBSBN7-1 & qSI7	Gj7P33T6	582	uncharacterized protein LOC113700360 [Coffea arabica]	-	-	-	-
qBSBN7-1 & qSI7	Gj7P33T8	411	-	-	-	-	-
qBSBN7-1 & qSI7	Gj7P33T9	306	reverse transcriptase [Corchorus capsularis]	-	GO:0003964(RNA-directed DNA polymerase activity);GO:0005737(cytoplasm)	nto03018(RNA degradation)	A0A087GPJ8.1 PF00078.25;RVT_1;
qBSBN7-1 & qSI7	Gj7P34T3	2337	hypothetical protein A4A49_11269 [Nicotiana attenuata]	-	GO:0005634(nucleus);GO:0008150(biological_process)	-	A0A061G6R9.1 PF14111.4;DUF4283;
qBSBN7-1 & qSI7	Gj7P34T4	1803	uncharacterized protein LOC112040772 [Quercus suber]	-	-	NA(NA)	C5X1I6.1 PF03372.21;Exo_endo_phos;
qBSBN7-1 & qSI7	Gj7P34T5	1353	uncharacterized protein LOC113759204 [Coffea eugenioides]	Acidic endochitinase OS=Phaseolus angularis PE=2 SV=1	GO:0004568(chitinase activity);GO:0005576(extracellular region);GO:0006032(chitin catabolic process);GO:0008061(chitin binding)	vvi00520(Amino sugar and nucleotide sugar metabolism)	A0A067JXD3.1 PF00704.26;Glyco_hydro_18;
qBSBN7-1 & qSI7	Gj7P34T9	735	protein FAR1-RELATED SEQUENCE 5-like [Coffea eugenioides]	Putative protein FAR1-RELATED SEQUENCE 10 OS=Arabidopsis thaliana GN=FRS10 PE=2 SV=2	GO:0005634(nucleus);GO:0006355(regulation of transcription, DNA-templated);GO:0008270(zinc ion binding);GO:0009639(response to red or far red light)	NA(NA)	Q7XVP7.2 PF03101.13;FAR1;
qBSBN7-1 & qSI7	Gj7P35T2	840	-	-	-	-	-
qBSBN7-1 & qSI7	Gj7P35T4	939	reverse transcriptase [Corchorus capsularis]	-	-	-	-
qBSBN7-1 & qSI7	Gj7P36T6	585	60S ribosomal protein L9-like [Coffea arabica]	60S ribosomal protein L9 OS=Pisum sativum GN=RPL9 PE=2 SV=1	GO:0002181(cytoplasmic translation);GO:0003723(RNA binding);GO:0003735(structural constituent of ribosome);GO:0022625(cytosolic large ribosomal subunit)	nta03010(Ribosome)	M1CD37.1 PF00347.21;Ribosomal_L6;
qBSBN7-1 & qSI7	Gj7P36T7	297	-	-	-	-	-
qBSBN7-1 & qSI7	Gj7P37T5	3060	DExH-box ATP-dependent RNA helicase DExH6 [Coffea eugenioides]	DExH-box ATP-dependent RNA helicase DExH6 OS=Arabidopsis thaliana GN=HVT1 PE=2 SV=1	GO:0004004(ATP-dependent RNA helicase activity);GO:0005634(nucleus);GO:0005737(cytoplasm);GO:0006396(RNA processing)	nsy03018(RNA degradation)	S8CWS3.1 PF00271.29;Helicase_C;
qBSBN7-1 & qSI7	Gj7P37T6	765	Thymidine kinase [Corchorus capsularis]	Thymidine kinase OS=Oryza sativa subsp. japonica GN=TK PE=2 SV=2	GO:0004797(thymidine kinase activity);GO:0006259(DNA metabolic process);GO:0046104(thymidine metabolic process)	han00240(Pyrimidine metabolism)	I1P6T5.1 PF00265.16;TK;
qBSBN7-1 & qSI7	Gj7P37T9	1266	disease resistance protein RGA2-like [Coffea arabica]	Putative disease resistance protein RGA3 OS=Solanum bulbocastanum GN=RGA3 PE=2 SV=2	GO:0005515(protein binding);GO:0005524(ATP binding);GO:0005576(extracellular region);GO:0006952(defense response);GO:0043531(ADP binding)	NA(NA)	M1D7C1.1 PF00931.20;NB-ARC;
qBSBN7-1 & qSI7	Gj7P38T13	990	unnamed protein product [Coffea canephora]	Phosphoserine phosphatase, chloroplastic OS=Arabidopsis thaliana GN=PSP PE=1 SV=2	GO:0000287(magnesium ion binding);GO:0004647(phosphoserine phosphatase activity);GO:0006564(L-serine biosynthetic process);GO:0009507(chloroplast)	cit00260(Glycine, serine and threonine metabolism)	A0A059A544.1 PF00702.24;Hydrolase;
qBSBN7-1 & qSI7	Gj7P38T6	1377	xyloglucan galactosyltransferase XLT2-like [Coffea arabica]	Xyloglucan galactosyltransferase XLT2 OS=Arabidopsis thaliana GN=XLT2 PE=1 SV=1	GO:0003824(catalytic activity);GO:0005794(Golgi apparatus);GO:0008378(galactosyltransferase activity);GO:0009969(xyloglucan biosynthetic process);GO:0016020(membrane)	NA(NA)	A0A022RV35.1 PF03016.13;Exostosin;
qBSBN7-1 & qSI7	Gj7P38T7	657	zinc finger MYM-type protein 1-like [Coffea eugenioides]	-	GO:0003690(double-stranded DNA binding);GO:0046403(polynucleotide 3'-phosphatase activity);GO:0046404(ATP-dependent polydeoxyribonucleotide 5'-hydroxyl-kinase activity);GO:0098504(DNA 3' dephosphorylation involved in DNA repair);GO:0098506(polynucleotide 3' dephosphorylation)	-	B9GT04.2 PF13671.4;AAA_33;
qBSBN7-1 & qSI7	Gj7P39T1	732	unnamed protein product [Coffea canephora]	-	-	-	-
qBSBN7-1 & qSI7	Gj7P39T3	351	unnamed protein product [Coffea canephora]	Pentatricopeptide repeat-containing protein At4g35130, chloroplastic OS=Arabidopsis thaliana GN=PCMP-H27 PE=3 SV=1	GO:0008150(biological_process);GO:0008270(zinc ion binding);GO:0009507(chloroplast)	nta00240(Pyrimidine metabolism)	M5X4D1.1 PF13041.4;PPR_2;
qBSBN7-1 & qSI7	Gj7P39T4	660	unnamed protein product [Coffea canephora]	Pentatricopeptide repeat-containing protein At3g14330 OS=Arabidopsis thaliana GN=PCMP-H57 PE=2 SV=2	GO:0004797(thymidine kinase activity);GO:0006259(DNA metabolic process);GO:0046104(thymidine metabolic process)	mdm00240(Pyrimidine metabolism)	V4WA23.1 PF00265.16;TK;
qBSBN7-1 & qSI7	Gj7P3T12	1452	uncharacterized protein LOC113777905 [Coffea eugenioides]	-	GO:0005575(cellular_component);GO:0008150(biological_process);GO:0008270(zinc ion binding)	NA(NA)	-
qBSBN7-1 & qSI7	Gj7P3T7	1554	transcription termination factor MTERF4, chloroplastic-like [Coffea eugenioides]	Transcription termination factor MTERF4, chloroplastic OS=Arabidopsis thaliana GN=MTERF4 PE=1 SV=1	GO:0003690(double-stranded DNA binding);GO:0005739(mitochondrion);GO:0006355(regulation of transcription, DNA-templated);GO:0019843(rRNA binding);GO:0032502(developmental process)	NA(NA)	M0REX8.1 PF02536.12;mTERF;
qBSBN7-1 & qSI7	Gj7P3T8	3621	UDP-glucose 4-epimerase [Trema orientale]	UDP-arabinose 4-epimerase 1 OS=Arabidopsis thaliana GN=MUR4 PE=1 SV=1	GO:0000290(deadenylation-dependent decapping of nuclear-transcribed mRNA);GO:0000932(P-body);GO:0003723(RNA binding);GO:0033962(cytoplasmic mRNA processing body assembly)	sind03018(RNA degradation)	M5XC38.1 PF16363.3;GDP_Man_Dehyd;
qBSBN7-1 & qSI7	Gj7P40T1	765	disease resistance protein RGA2-like [Coffea arabica]	Disease resistance protein RGA2 OS=Solanum bulbocastanum GN=RGA2 PE=1 SV=1	GO:0005515(protein binding);GO:0005524(ATP binding);GO:0005576(extracellular region);GO:0006952(defense response);GO:0043531(ADP binding)	NA(NA)	A0A067DNG0.1 PF00931.20;NB-ARC;
qBSBN7-1 & qSI7	Gj7P41T2	831	unnamed protein product [Coffea canephora]	Pentatricopeptide repeat-containing protein At4g16470 OS=Arabidopsis thaliana GN=PCMP-E12 PE=2 SV=2	GO:0003723(RNA binding);GO:0004519(endonuclease activity);GO:0005739(mitochondrion);GO:0008270(zinc ion binding);GO:0009451(RNA modification);GO:0009793(embryo development ending in seed dormancy);GO:0043231(intracellular membrane-bounded organelle)	mdm00240(Pyrimidine metabolism)	W9R7E7.1 PF00265.16;TK;
qBSBN7-1 & qSI7	Gj7P41T3	1269	disease resistance protein RGA2-like [Coffea arabica]	Disease resistance protein RGA2 OS=Solanum bulbocastanum GN=RGA2 PE=1 SV=1	GO:0005515(protein binding);GO:0005524(ATP binding);GO:0005576(extracellular region);GO:0006952(defense response);GO:0043531(ADP binding)	NA(NA)	M1D7C1.1 PF00931.20;NB-ARC;
qBSBN7-1 & qSI7	Gj7P41T4	1236	putative disease resistance protein RGA3 [Coffea eugenioides]	Putative disease resistance protein RGA3 OS=Solanum bulbocastanum GN=RGA3 PE=2 SV=2	GO:0005515(protein binding);GO:0005524(ATP binding);GO:0005576(extracellular region);GO:0006952(defense response);GO:0043531(ADP binding)	NA(NA)	A0A061GIX0.1 PF00931.20;NB-ARC;
qBSBN7-1 & qSI7	Gj7P42T5	975	unnamed protein product [Coffea canephora]	Pentatricopeptide repeat-containing protein At4g16470 OS=Arabidopsis thaliana GN=PCMP-E12 PE=2 SV=2	GO:0005739(mitochondrion);GO:0008270(zinc ion binding)	nta00240(Pyrimidine metabolism)	A0A0E0RBT0.1 PF17177.2;PPR_long;
qBSBN7-1 & qSI7	Gj7P42T6	1350	disease resistance protein RGA2-like [Coffea arabica]	Putative disease resistance protein RGA3 OS=Solanum bulbocastanum GN=RGA3 PE=2 SV=2	GO:0005515(protein binding);GO:0005524(ATP binding);GO:0005576(extracellular region);GO:0006952(defense response);GO:0043531(ADP binding)	NA(NA)	M1D7C1.1 PF00931.20;NB-ARC;
qBSBN7-1 & qSI7	Gj7P43T5	264	unnamed protein product [Coffea canephora]	Pentatricopeptide repeat-containing protein At5g39350 OS=Arabidopsis thaliana GN=PCMP-E16 PE=2 SV=1	GO:0003674(molecular_function);GO:0005739(mitochondrion);GO:0008150(biological_process)	mdm00240(Pyrimidine metabolism)	-
qBSBN7-1 & qSI7	Gj7P43T8	564	unnamed protein product [Coffea canephora]	-	-	lja00240(Pyrimidine metabolism)	-
qBSBN7-1 & qSI7	Gj7P44T10	2100	uncharacterized protein LOC113771082 [Coffea eugenioides]	-	GO:0003677(DNA binding);GO:0005515(protein binding);GO:0005634(nucleus);GO:0006355(regulation of transcription, DNA-templated);GO:0016746(transferase activity, transferring acyl groups);GO:0046872(metal ion binding)	-	A0A0J8BK18.1 PF16135.3;Jas;
qBSBN7-1 & qSI7	Gj7P44T17	456	pre-rRNA-processing protein TSR1 homolog isoform X2 [Coffea arabica]	-	GO:0000462(maturation of SSU-rRNA from tricistronic rRNA transcript (SSU-rRNA, 5.8S rRNA, LSU-rRNA));GO:0000479(endonucleolytic cleavage of tricistronic rRNA transcript (SSU-rRNA, 5.8S rRNA, LSU-rRNA));GO:0003924(GTPase activity);GO:0005525(GTP binding);GO:0030688(preribosome, small subunit precursor);GO:0034511(U3 snoRNA binding)	NA(NA)	A0A061ENN2.1 PF10151.7;TMEM214;
qBSBN7-1 & qSI7	Gj7P44T18	1290	F-box/FBD/LRR-repeat protein At1g13570-like [Coffea eugenioides]	F-box/LRR-repeat protein At4g14103 OS=Arabidopsis thaliana GN=At4g14103 PE=2 SV=1	GO:0003674(molecular_function);GO:0005634(nucleus);GO:0008150(biological_process)	-	M1B9Z8.1 PF00646.31;F-box;
qBSBN7-1 & qSI7	Gj7P44T22	228	phosphatidate cytidylyltransferase, mitochondrial-like [Coffea arabica]	-	GO:0004605(phosphatidate cytidylyltransferase activity);GO:0009507(chloroplast);GO:0032049(cardiolipin biosynthetic process)	NA(NA)	M1AB99.1 PF09139.9;Mmp37;
qBSBN7-1 & qSI7	Gj7P44T23	438	phosphatidate cytidylyltransferase, mitochondrial [Coffea eugenioides]	Phosphatidate cytidylyltransferase, mitochondrial OS=Homo sapiens GN=TAMM41 PE=1 SV=2	GO:0004605(phosphatidate cytidylyltransferase activity);GO:0009507(chloroplast);GO:0032049(cardiolipin biosynthetic process)	NA(NA)	A0A067LEJ3.1 PF09139.9;Mmp37;
qBSBN7-1 & qSI7	Gj7P44T8	2031	pentatricopeptide repeat-containing protein At4g20090 [Coffea eugenioides]	Pentatricopeptide repeat-containing protein At4g20090 OS=Arabidopsis thaliana GN=EMB1025 PE=3 SV=1	GO:0003723(RNA binding);GO:0004519(endonuclease activity);GO:0005739(mitochondrion);GO:0009451(RNA modification);GO:0009793(embryo development ending in seed dormancy);GO:0032543(mitochondrial translation)	-	A0A0J8C0R0.1 PF13812.4;PPR_3;
qBSBN7-1 & qSI7	Gj7P45T10	621	-	-	-	-	-
qBSBN7-1 & qSI7	Gj7P45T11	1290	unnamed protein product [Coffea canephora]	F-box/LRR-repeat protein At4g14103 OS=Arabidopsis thaliana GN=At4g14103 PE=2 SV=1	GO:0003674(molecular_function);GO:0005634(nucleus);GO:0008150(biological_process)	NA(NA)	M1B9Z8.1 PF00646.31;F-box;
qBSBN7-1 & qSI7	Gj7P45T13	1290	F-box/FBD/LRR-repeat protein At1g13570-like [Coffea eugenioides]	F-box/LRR-repeat protein At4g14103 OS=Arabidopsis thaliana GN=At4g14103 PE=2 SV=1	GO:0003674(molecular_function);GO:0005634(nucleus);GO:0008150(biological_process)	-	M1B9Z8.1 PF00646.31;F-box;
qBSBN7-1 & qSI7	Gj7P45T14	462	unnamed protein product [Coffea canephora]	-	GO:0003713(transcription coactivator activity);GO:0005669(transcription factor TFIID complex);GO:0006357(regulation of transcription by RNA polymerase II);GO:0008134(transcription factor binding);GO:0035035(histone acetyltransferase binding);GO:0044212(transcription regulatory region DNA binding);GO:0051123(RNA polymerase II transcriptional preinitiation complex assembly)	nnu03022(Basal transcription factors)	-
qBSBN7-1 & qSI7	Gj7P45T15	1299	unnamed protein product [Coffea canephora]	F-box/LRR-repeat protein At4g14103 OS=Arabidopsis thaliana GN=At4g14103 PE=2 SV=1	GO:0003674(molecular_function);GO:0005634(nucleus);GO:0008150(biological_process)	-	M1DVS0.1 PF00646.31;F-box;
qBSBN7-1 & qSI7	Gj7P45T8	2073	uncharacterized protein LOC113689065 [Coffea arabica]	-	GO:0003677(DNA binding);GO:0005515(protein binding);GO:0005634(nucleus);GO:0006355(regulation of transcription, DNA-templated);GO:0016746(transferase activity, transferring acyl groups);GO:0046872(metal ion binding)	-	A0A0J8BK18.1 PF16135.3;Jas;
qBSBN7-1 & qSI7	Gj7P45T9	486	hypothetical protein MANES_17G020900 [Manihot esculenta]	-	-	-	-
qBSBN7-1 & qSI7	Gj7P47T3	2319	BTB/POZ domain and ankyrin repeat-containing protein NPR2-like isoform X1 [Coffea arabica]	BTB/POZ domain and ankyrin repeat-containing protein NPR2 OS=Oryza sativa subsp. japonica GN=NPR2 PE=1 SV=1	GO:0051245(negative regulation of cellular defense response)	sind04075(Plant hormone signal transduction)	B9GT05.2 PF00651.29;BTB;
qBSBN7-1 & qSI7	Gj7P48T1	291	-	-	-	-	-
qBSBN7-1 & qSI7	Gj7P48T10	561	uncharacterized protein LOC113740838 [Coffea arabica]	-	-	-	-
qBSBN7-1 & qSI7	Gj7P48T11	285	uncharacterized protein LOC113728943 [Coffea arabica]	-	-	-	-
qBSBN7-1 & qSI7	Gj7P48T4	972	unnamed protein product [Coffea canephora]	-	-	-	-
qBSBN7-1 & qSI7	Gj7P48T6	399	F-box/FBD/LRR-repeat protein At1g13570-like isoform X1 [Coffea arabica]	-	-	-	-
qBSBN7-1 & qSI7	Gj7P49T5	561	uncharacterized protein LOC113770442 [Coffea eugenioides]	-	GO:0003674(molecular_function);GO:0005634(nucleus);GO:0008150(biological_process)	-	-
qBSBN7-1 & qSI7	Gj7P49T6	567	PREDICTED: transcription initiation factor TFIID subunit 7 [Nelumbo nucifera]	Transcription initiation factor TFIID subunit 7 OS=Arabidopsis thaliana GN=TAF7 PE=1 SV=1	GO:0003713(transcription coactivator activity);GO:0005669(transcription factor TFIID complex);GO:0006357(regulation of transcription by RNA polymerase II);GO:0008134(transcription factor binding);GO:0035035(histone acetyltransferase binding);GO:0044212(transcription regulatory region DNA binding);GO:0051123(RNA polymerase II transcriptional preinitiation complex assembly)	nnu03022(Basal transcription factors)	A0A061GS15.1 PF04658.11;TAFII55_N;
qBSBN7-1 & qSI7	Gj7P49T7	1290	F-box/FBD/LRR-repeat protein At1g13570-like [Coffea eugenioides]	F-box/LRR-repeat protein At4g14103 OS=Arabidopsis thaliana GN=At4g14103 PE=2 SV=1	GO:0003674(molecular_function);GO:0005634(nucleus);GO:0008150(biological_process)	NA(NA)	M1B9Z8.1 PF00646.31;F-box;
qBSBN7-1 & qSI7	Gj7P4T6	1788	glutamate receptor 2.8-like [Coffea arabica]	Glutamate receptor 2.3 OS=Arabidopsis thaliana GN=GLR2.3 PE=2 SV=1	GO:0004970(ionotropic glutamate receptor activity);GO:0005217(intracellular ligand-gated ion channel activity);GO:0006811(ion transport);GO:0006874(cellular calcium ion homeostasis);GO:0009416(response to light stimulus);GO:0016021(integral component of membrane)	NA(NA)	A0A061GIM7.1 PF01094.26;ANF_receptor;
qBSBN7-1 & qSI7	Gj7P50T1	684	-	-	-	-	-
qBSBN7-1 & qSI7	Gj7P50T2	1641	uncharacterized protein LOC113771082 [Coffea eugenioides]	-	GO:0003677(DNA binding);GO:0005515(protein binding);GO:0005634(nucleus);GO:0006355(regulation of transcription, DNA-templated);GO:0016746(transferase activity, transferring acyl groups);GO:0046872(metal ion binding)	-	A0A0J8BK18.1 PF16135.3;Jas;
qBSBN7-1 & qSI7	Gj7P50T3	444	uncharacterized protein LOC113689065 [Coffea arabica]	-	-	-	-
qBSBN7-1 & qSI7	Gj7P50T4	1569	alkane hydroxylase MAH1-like [Coffea eugenioides]	Alkane hydroxylase MAH1 OS=Arabidopsis thaliana GN=CYP96A15 PE=2 SV=1	GO:0005576(extracellular region)	boe00073(Cutin, suberine and wax biosynthesis)	K4D4B2.1 PF00067.20;p450;
qBSBN7-1 & qSI7	Gj7P50T8	363	probable leucine-rich repeat receptor-like protein kinase At1g35710 [Coffea arabica]	-	-	-	-
qBSBN7-1 & qSI7	Gj7P51T3	561	uncharacterized protein LOC113770442 [Coffea eugenioides]	-	GO:0003674(molecular_function);GO:0005634(nucleus);GO:0008150(biological_process)	-	-
qBSBN7-1 & qSI7	Gj7P51T4	444	F-box protein CPR1-like isoform X2 [Coffea arabica]	-	GO:0004842(ubiquitin-protein transferase activity);GO:0019005(SCF ubiquitin ligase complex);GO:0031146(SCF-dependent proteasomal ubiquitin-dependent protein catabolic process)	-	I1LDB4.2 PF07734.11;FBA_1;
qBSBN7-1 & qSI7	Gj7P53T1	432	GDSL esterase/lipase At3g26430-like [Coffea eugenioides]	Alpha-L-fucosidase 3 OS=Arabidopsis thaliana GN=FXG1 PE=2 SV=1	GO:0004560(alpha-L-fucosidase activity);GO:0005576(extracellular region);GO:0008152(metabolic process);GO:0009505(plant-type cell wall);GO:0016788(hydrolase activity, acting on ester bonds);GO:0048046(apoplast);GO:0052689(carboxylic ester hydrolase activity)	lang00511(Other glycan degradation)	A0A022QTI5.1 PF00657.20;Lipase_GDSL;
qBSBN7-1 & qSI7	Gj7P53T4	1530	F-box/kelch-repeat protein At3g23880-like isoform X1 [Coffea arabica]	F-box protein CPR30 OS=Arabidopsis thaliana GN=CPR30 PE=1 SV=2	GO:0004842(ubiquitin-protein transferase activity);GO:0019005(SCF ubiquitin ligase complex);GO:0031146(SCF-dependent proteasomal ubiquitin-dependent protein catabolic process)	NA(NA)	M5X2E1.1 PF01909.21;NTP_transf_2;
qBSBN7-1 & qSI7	Gj7P54T5	270	uncharacterized protein LOC113711540 [Coffea arabica]	-	-	-	-
qBSBN7-1 & qSI7	Gj7P55T2	276	-	-	-	-	-
qBSBN7-1 & qSI7	Gj7P55T5	1545	transcriptional adapter ADA2-like isoform X1 [Coffea arabica]	Transcriptional adapter ADA2 OS=Oryza sativa subsp. japonica GN=ADA2 PE=2 SV=2	GO:0003682(chromatin binding);GO:0003700(DNA binding transcription factor activity);GO:0003713(transcription coactivator activity);GO:0004402(histone acetyltransferase activity);GO:0005634(nucleus);GO:0006338(chromatin remodeling);GO:0006357(regulation of transcription by RNA polymerase II);GO:0035066(positive regulation of histone acetylation)	NA(NA)	A0A061E9Q0.1 PF00249.29;Myb_DNA-binding;
qBSBN7-1 & qSI7	Gj7P56T0	378	uncharacterized protein LOC113759571 [Coffea eugenioides]	-	-	-	-
qBSBN7-1 & qSI7	Gj7P57T6	1104	RNA pseudouridine synthase 7-like isoform X1 [Coffea arabica]	RNA pseudouridine synthase 7 OS=Oryza sativa subsp. japonica GN=Os02g0512300 PE=2 SV=2	GO:0005739(mitochondrion);GO:0009982(pseudouridine synthase activity);GO:0019239(deaminase activity);GO:0031119(tRNA pseudouridine synthesis)	NA(NA)	F6GSZ9.1 PF00849.20;PseudoU_synth_2;
qBSBN7-1 & qSI7	Gj7P57T7	1116	probable S-adenosylmethionine-dependent methyltransferase At5g38780 [Coffea eugenioides]	Probable S-adenosylmethionine-dependent methyltransferase At5g38780 OS=Arabidopsis thaliana GN=At5g38780 PE=2 SV=1	GO:0008168(methyltransferase activity);GO:0008757(S-adenosylmethionine-dependent methyltransferase activity);GO:0009507(chloroplast);GO:0032259(methylation);GO:0046872(metal ion binding)	NA(NA)	A0A022RX97.1 PF03492.13;Methyltransf_7;
qBSBN7-1 & qSI7	Gj7P57T9	378	S-norcoclaurine synthase 1-like [Coffea arabica]	S-norcoclaurine synthase 1 OS=Coptis japonica GN=NCS1 PE=1 SV=1	GO:0051213(dioxygenase activity)	pavi00940(Phenylpropanoid biosynthesis)	A0A0D2S288.1 PF03171.18;2OG-FeII_Oxy;
qBSBN7-1 & qSI7	Gj7P5T1	1530	cytochrome P450 94A1-like [Coffea eugenioides]	Cytochrome P450 94A1 OS=Vicia sativa GN=CYP94A1 PE=2 SV=2	GO:0005506(iron ion binding);GO:0009507(chloroplast);GO:0009611(response to wounding);GO:0009694(jasmonic acid metabolic process);GO:0016021(integral component of membrane);GO:0016705(oxidoreductase activity, acting on paired donors, with incorporation or reduction of molecular oxygen);GO:0019825(oxygen binding);GO:0020037(heme binding);GO:0052694(jasmonoyl-isoleucine-12-hydroxylase activity);GO:…	ini00073(Cutin, suberine and wax biosynthesis)	M1D3U5.1 PF00067.20;p450;
qBSBN7-1 & qSI7	Gj7P60T4	492	uncharacterized protein LOC113751902 [Coffea eugenioides]	-	-	-	-
qBSBN7-1 & qSI7	Gj7P62T2	1674	uncharacterized protein LOC113728943 [Coffea arabica]	-	-	-	M5W642.1 PF10551.7;MULE;
qBSBN7-1 & qSI7	Gj7P62T4	699	uncharacterized protein LOC113771283 [Coffea eugenioides]	-	-	NA(NA)	V4T259.1 PF10551.7;MULE;
qBSBN7-1 & qSI7	Gj7P62T5	387	-	-	-	-	-
qBSBN7-1 & qSI7	Gj7P64T6	1461	DEAD-box ATP-dependent RNA helicase 10-like [Coffea arabica]	DEAD-box ATP-dependent RNA helicase 10 OS=Arabidopsis thaliana GN=RH10 PE=2 SV=2	GO:0004004(ATP-dependent RNA helicase activity);GO:0006364(rRNA processing);GO:0010501(RNA secondary structure unwinding)	NA(NA)	Q172U1.1 PF00271.29;Helicase_C;
qBSBN7-1 & qSI7	Gj7P64T7	276	-	-	-	-	-
qBSBN7-1 & qSI7	Gj7P67T2	984	long chain base biosynthesis protein 1-like isoform X1 [Coffea arabica]	Long chain base biosynthesis protein 1 OS=Arabidopsis thaliana GN=LCB1 PE=1 SV=1	GO:0003824(catalytic activity);GO:0004758(serine C-palmitoyltransferase activity);GO:0005515(protein binding);GO:0005783(endoplasmic reticulum);GO:0005789(endoplasmic reticulum membrane);GO:0009058(biosynthetic process);GO:0009507(chloroplast);GO:0009793(embryo development ending in seed dormancy);GO:0009825(multidimensional cell growth);GO:0016021(integral component of membrane);GO:0030148(sphin…	nsy00600(Sphingolipid metabolism)	M5XCL8.1 PF00155.19;Aminotran_1_2;
qBSBN7-1 & qSI7	Gj7P69T0	1215	uncharacterized protein LOC113703750 [Coffea arabica]	-	-	gra00020(Citrate cycle (TCA cycle));gra00620(Pyruvate metabolism)	-
qBSBN7-1 & qSI7	Gj7P69T1	282	-	-	-	-	-
qBSBN7-1 & qSI7	Gj7P6T2	1428	cytochrome P450 94A2-like [Coffea arabica]	Cytochrome P450 94A1 OS=Vicia sativa GN=CYP94A1 PE=2 SV=2	GO:0005506(iron ion binding);GO:0009507(chloroplast);GO:0009611(response to wounding);GO:0009694(jasmonic acid metabolic process);GO:0016021(integral component of membrane);GO:0016705(oxidoreductase activity, acting on paired donors, with incorporation or reduction of molecular oxygen);GO:0019825(oxygen binding);GO:0020037(heme binding);GO:0052694(jasmonoyl-isoleucine-12-hydroxylase activity);GO:…	ini00073(Cutin, suberine and wax biosynthesis)	F6GXN1.1 PF00067.20;p450;
qBSBN7-1 & qSI7	Gj7P71T2	399	dnaJ protein ERDJ3A-like [Coffea arabica]	DnaJ protein ERDJ3A OS=Arabidopsis thaliana GN=ERDJ3A PE=1 SV=1	GO:0005788(endoplasmic reticulum lumen);GO:0006457(protein folding);GO:0009408(response to heat);GO:0009506(plasmodesma);GO:0009860(pollen tube growth);GO:0016491(oxidoreductase activity);GO:0034605(cellular response to heat)	-	-
qBSBN7-1 & qSI7	Gj7P72T0	1329	uncharacterized protein LOC113688116 [Coffea arabica]	-	-	-	-
qBSBN7-1 & qSI7	Gj7P72T1	774	uncharacterized protein LOC113772083 [Coffea eugenioides]	-	-	-	-
qBSBN7-1 & qSI7	Gj7P73T5	369	uncharacterized protein LOC113704512 [Coffea arabica]	-	-	-	-
qBSBN7-1 & qSI7	Gj7P74T6	372	glycine cleavage system H protein 2, mitochondrial-like [Coffea arabica]	Glycine cleavage system H protein 2, mitochondrial OS=Arabidopsis thaliana GN=GDH2 PE=2 SV=1	GO:0004375(glycine dehydrogenase (decarboxylating) activity);GO:0005524(ATP binding);GO:0005739(mitochondrion);GO:0005960(glycine cleavage complex);GO:0006546(glycine catabolic process);GO:0019464(glycine decarboxylation via glycine cleavage system)	pper00630(Glyoxylate and dicarboxylate metabolism);pper00260(Glycine, serine and threonine metabolism)	M5WVL5.1 PF01597.17;GCV_H;
qBSBN7-1 & qSI7	Gj7P74T7	306	putative nuclease HARBI1 [Coffea arabica]	-	-	-	-
qBSBN7-1 & qSI7	Gj7P75T3	663	uncharacterized protein LOC113724525 [Coffea arabica]	-	-	NA(NA)	U5G7S0.1 PF10551.7;MULE;
qBSBN7-1 & qSI7	Gj7P75T6	810	hypothetical protein PRUPE_5G085400 [Prunus persica]	Subtilisin-like protease SBT1.9 OS=Arabidopsis thaliana GN=SBT1.9 PE=2 SV=1	GO:0004252(serine-type endopeptidase activity);GO:0005618(cell wall)	ghi03008(Ribosome biogenesis in eukaryotes);ghi03018(RNA degradation)	A0A022PSS5.1 PF00082.20;Peptidase_S8;
qBSBN7-1 & qSI7	Gj7P75T7	684	uncharacterized protein LOC113728936 [Coffea arabica]	-	-	-	-
qBSBN7-1 & qSI7	Gj7P75T8	621	uncharacterized protein LOC113724525 [Coffea arabica]	-	-	NA(NA)	U5G7S0.1 PF10551.7;MULE;
qBSBN7-1 & qSI7	Gj7P76T2	213	protein RADIALIS-like 3 [Coffea arabica]	Protein RADIALIS-like 1 OS=Arabidopsis thaliana GN=RL1 PE=2 SV=1	GO:0003677(DNA binding);GO:0003700(DNA binding transcription factor activity);GO:0005634(nucleus);GO:0006355(regulation of transcription, DNA-templated)	-	-
qBSBN7-1 & qSI7	Gj7P77T11	384	PREDICTED: kinesin-1-like protein PSS1 [Nicotiana sylvestris]	-	-	sot04144(Endocytosis)	-
qBSBN7-1 & qSI7	Gj7P77T12	1746	pentatricopeptide repeat-containing protein At4g21065 [Coffea eugenioides]	Pentatricopeptide repeat-containing protein At4g21065 OS=Arabidopsis thaliana GN=PCMP-H28 PE=2 SV=2	GO:0005739(mitochondrion);GO:0008150(biological_process);GO:0008270(zinc ion binding)	cic03440(Homologous recombination)	M1CJ72.1 PF14432.4;DYW_deaminase;
qBSBN7-1 & qSI7	Gj7P77T5	852	-	-	-	-	-
qBSBN7-1 & qSI7	Gj7P77T6	696	uncharacterized protein LOC113729037 [Coffea arabica]	-	GO:0005634(nucleus);GO:0008150(biological_process)	-	A0A061FZI5.1 PF14111.4;DUF4283;
qBSBN7-1 & qSI7	Gj7P77T7	276	-	-	-	-	-
qBSBN7-1 & qSI7	Gj7P78T14	756	unnamed protein product [Coffea canephora]	-	-	-	-
qBSBN7-1 & qSI7	Gj7P78T15	372	uncharacterized protein LOC113759441 [Coffea eugenioides]	-	-	-	A0A078GDV1.1 PF03372.21;Exo_endo_phos;
qBSBN7-1 & qSI7	Gj7P78T16	507	-	-	-	-	-
qBSBN7-1 & qSI7	Gj7P78T17	1320	uncharacterized protein LOC113771719 [Coffea eugenioides]	-	GO:0005634(nucleus);GO:0008150(biological_process)	-	A0A067D4V7.1 PF14111.4;DUF4283;
qBSBN7-1 & qSI7	Gj7P78T20	315	uncharacterized protein LOC113724579 [Coffea arabica]	-	-	NA(NA)	-
qBSBN7-1 & qSI7	Gj7P78T21	774	uncharacterized protein LOC113724675 [Coffea arabica]	-	-	-	-
qBSBN7-1 & qSI7	Gj7P78T24	516	uncharacterized protein LOC113724589 [Coffea arabica]	-	-	-	-
qBSBN7-1 & qSI7	Gj7P78T37	327	LOW QUALITY PROTEIN: putative protein FAR1-RELATED SEQUENCE 10 [Coffea arabica]	Putative protein FAR1-RELATED SEQUENCE 10 OS=Arabidopsis thaliana GN=FRS10 PE=2 SV=2	GO:0005634(nucleus);GO:0006355(regulation of transcription, DNA-templated);GO:0008270(zinc ion binding);GO:0009639(response to red or far red light)	NA(NA)	A0A022RRS6.1 PF03101.13;FAR1;
qBSBN7-1 & qSI7	Gj7P79T1	444	uncharacterized protein LOC113689094 [Coffea arabica]	-	-	-	-
qBSBN7-1 & qSI7	Gj7P79T3	306	auxin-responsive protein SAUR40-like [Coffea arabica]	-	GO:0005516(calmodulin binding);GO:0009734(auxin-activated signaling pathway)	mus04075(Plant hormone signal transduction)	M5WW15.1 PF02519.12;Auxin_inducible;
qBSBN7-1 & qSI7	Gj7P79T5	285	uncharacterized protein LOC113755392 [Coffea eugenioides]	-	-	-	-
qBSBN7-1 & qSI7	Gj7P80T2	294	auxin-responsive protein SAUR71-like [Coffea arabica]	-	GO:0005516(calmodulin binding);GO:0009734(auxin-activated signaling pathway)	mtr04075(Plant hormone signal transduction)	M5WW15.1 PF02519.12;Auxin_inducible;
qBSBN7-1 & qSI7	Gj7P80T3	285	uncharacterized protein LOC113720154 [Coffea arabica]	-	-	-	-
qBSBN7-1 & qSI7	Gj7P80T4	363	auxin-responsive protein SAUR71-like [Coffea arabica]	Auxin-responsive protein SAUR71 OS=Arabidopsis thaliana GN=SAUR71 PE=2 SV=1	GO:0003674(molecular_function);GO:0005737(cytoplasm);GO:0007275(multicellular organism development);GO:0009733(response to auxin);GO:0009734(auxin-activated signaling pathway);GO:0040008(regulation of growth)	pvu04075(Plant hormone signal transduction)	A0A059A1A0.1 PF02519.12;Auxin_inducible;
qBSBN7-1 & qSI7	Gj7P81T1	651	uncharacterized protein LOC113737376 [Coffea arabica]	-	-	NA(NA)	A0A0B0NSU4.1 PF00872.16;Transposase_mut;
qBSBN7-1 & qSI7	Gj7P82T3	429	uncharacterized protein LOC113728793 [Coffea arabica]	-	-	-	-
qBSBN7-1 & qSI7	Gj7P83T0	312	auxin-responsive protein SAUR71-like [Coffea arabica]	-	-	-	-
qBSBN7-1 & qSI7	Gj7P83T1	297	auxin-responsive protein SAUR71-like [Coffea arabica]	Auxin-responsive protein SAUR71 OS=Arabidopsis thaliana GN=SAUR71 PE=2 SV=1	GO:0003674(molecular_function);GO:0005737(cytoplasm);GO:0007275(multicellular organism development);GO:0009733(response to auxin);GO:0009734(auxin-activated signaling pathway);GO:0040008(regulation of growth)	zju04075(Plant hormone signal transduction)	A0A059A1A0.1 PF02519.12;Auxin_inducible;
qBSBN7-1 & qSI7	Gj7P83T2	324	-	-	-	-	-
qBSBN7-1 & qSI7	Gj7P83T4	294	auxin-responsive protein SAUR71-like [Coffea arabica]	-	-	adu04075(Plant hormone signal transduction)	K4CER4.1 PF02519.12;Auxin_inducible;
qBSBN7-1 & qSI7	Gj7P84T0	2010	protein FAR1-RELATED SEQUENCE 5-like [Coffea eugenioides]	Protein FAR1-RELATED SEQUENCE 5 OS=Arabidopsis thaliana GN=FRS5 PE=2 SV=1	GO:0005515(protein binding);GO:0005634(nucleus);GO:0006355(regulation of transcription, DNA-templated);GO:0008270(zinc ion binding);GO:0009585(red, far-red light phototransduction);GO:0009639(response to red or far red light);GO:0045893(positive regulation of transcription, DNA-templated)	NA(NA)	M5WYI8.1 PF10551.7;MULE;
qBSBN7-1 & qSI7	Gj7P84T1	312	-	-	-	-	-
qBSBN7-1 & qSI7	Gj7P84T2	294	auxin-responsive protein SAUR71-like [Coffea arabica]	Auxin-responsive protein SAUR71 OS=Arabidopsis thaliana GN=SAUR71 PE=2 SV=1	GO:0003674(molecular_function);GO:0005737(cytoplasm);GO:0007275(multicellular organism development);GO:0009733(response to auxin);GO:0009734(auxin-activated signaling pathway);GO:0040008(regulation of growth)	zju04075(Plant hormone signal transduction)	K4CER4.1 PF02519.12;Auxin_inducible;
qBSBN7-1 & qSI7	Gj7P84T3	294	auxin-responsive protein SAUR71-like [Coffea arabica]	-	-	zju04075(Plant hormone signal transduction)	K4CER4.1 PF02519.12;Auxin_inducible;
qBSBN7-1 & qSI7	Gj7P85T0	285	auxin-responsive protein SAUR40-like [Coffea arabica]	-	-	mus04075(Plant hormone signal transduction)	K7MRA2.1 PF02519.12;Auxin_inducible;
qBSBN7-1 & qSI7	Gj7P85T1	294	auxin-responsive protein SAUR71-like [Coffea arabica]	Auxin-responsive protein SAUR71 OS=Arabidopsis thaliana GN=SAUR71 PE=2 SV=1	GO:0003674(molecular_function);GO:0005737(cytoplasm);GO:0007275(multicellular organism development);GO:0009733(response to auxin);GO:0009734(auxin-activated signaling pathway);GO:0040008(regulation of growth)	bvg04075(Plant hormone signal transduction)	M5WW15.1 PF02519.12;Auxin_inducible;
qBSBN7-1 & qSI7	Gj7P86T0	294	auxin-responsive protein SAUR71-like [Coffea eugenioides]	Auxin-responsive protein SAUR71 OS=Arabidopsis thaliana GN=SAUR71 PE=2 SV=1	GO:0003674(molecular_function);GO:0005737(cytoplasm);GO:0007275(multicellular organism development);GO:0009733(response to auxin);GO:0009734(auxin-activated signaling pathway);GO:0040008(regulation of growth)	pvu04075(Plant hormone signal transduction)	A0A059A1A0.1 PF02519.12;Auxin_inducible;
qBSBN7-1 & qSI7	Gj7P86T1	300	auxin-responsive protein SAUR71-like [Coffea arabica]	-	-	mtr04075(Plant hormone signal transduction)	K4CER4.1 PF02519.12;Auxin_inducible;
qBSBN7-1 & qSI7	Gj7P86T3	294	uncharacterized protein LOC113771285 [Coffea eugenioides]	-	-	-	-
qBSBN7-1 & qSI7	Gj7P87T0	300	auxin-responsive protein SAUR71-like [Coffea arabica]	Auxin-responsive protein SAUR71 OS=Arabidopsis thaliana GN=SAUR71 PE=2 SV=1	GO:0003674(molecular_function);GO:0005737(cytoplasm);GO:0007275(multicellular organism development);GO:0009733(response to auxin);GO:0009734(auxin-activated signaling pathway);GO:0040008(regulation of growth)	pvu04075(Plant hormone signal transduction)	K4CER4.1 PF02519.12;Auxin_inducible;
qBSBN7-1 & qSI7	Gj7P87T1	294	auxin-responsive protein SAUR71-like [Coffea arabica]	Auxin-responsive protein SAUR71 OS=Arabidopsis thaliana GN=SAUR71 PE=2 SV=1	GO:0003674(molecular_function);GO:0005737(cytoplasm);GO:0007275(multicellular organism development);GO:0009733(response to auxin);GO:0009734(auxin-activated signaling pathway);GO:0040008(regulation of growth)	ats04075(Plant hormone signal transduction)	K4CER4.1 PF02519.12;Auxin_inducible;
qBSBN7-1 & qSI7	Gj7P89T3	432	-	-	-	-	-
qBSBN7-1 & qSI7	Gj7P89T4	1950	putative methyltransferase NSUN6 [Coffea arabica]	Putative methyltransferase NSUN6 OS=Mus musculus GN=Nsun6 PE=2 SV=2	GO:0001510(RNA methylation);GO:0008173(RNA methyltransferase activity);GO:0008757(S-adenosylmethionine-dependent methyltransferase activity)	NA(NA)	F6H598.1 PF01189.15;Methyltr_RsmB-F;
qBSBN7-1 & qSI7	Gj7P89T6	831	uncharacterized protein LOC113752740 [Coffea eugenioides]	-	-	-	-
qBSBN7-1 & qSI7	Gj7P8T10	960	receptor kinase-like protein Xa21 [Coffea arabica]	Probable LRR receptor-like serine/threonine-protein kinase At3g47570 OS=Arabidopsis thaliana GN=At3g47570 PE=2 SV=1	GO:0004674(protein serine/threonine kinase activity);GO:0005524(ATP binding);GO:0005886(plasma membrane);GO:0006468(protein phosphorylation);GO:0007169(transmembrane receptor protein tyrosine kinase signaling pathway);GO:0016021(integral component of membrane);GO:0016301(kinase activity)	ghi04016(MAPK signaling pathway - plant);ghi04626(Plant-pathogen interaction)	M1AR41.1 PF13855.4;LRR_8;
qBSBN7-1 & qSI7	Gj7P8T4	300	glutamate receptor 2.8-like [Coffea eugenioides]	-	-	NA(NA)	F6H9E3.1 PF01094.26;ANF_receptor;
qBSBN7-1 & qSI7	Gj7P8T5	2184	glutamate receptor 2.8-like [Coffea eugenioides]	Glutamate receptor 2.7 OS=Arabidopsis thaliana GN=GLR2.7 PE=2 SV=3	GO:0004970(ionotropic glutamate receptor activity);GO:0005217(intracellular ligand-gated ion channel activity);GO:0005634(nucleus);GO:0005773(vacuole);GO:0006874(cellular calcium ion homeostasis);GO:0009416(response to light stimulus);GO:0016021(integral component of membrane)	NA(NA)	F6H9F4.1 PF00497.18;SBP_bac_3;
qBSBN7-1 & qSI7	Gj7P8T6	726	F-box/LRR-repeat protein At4g14096-like [Coffea arabica]	-	-	-	-
qBSBN7-1 & qSI7	Gj7P8T7	852	F-box/LRR-repeat protein At4g14103-like [Coffea eugenioides]	-	-	-	-
qBSBN7-1 & qSI7	Gj7P8T8	1221	DEAD-box ATP-dependent RNA helicase 10-like [Coffea arabica]	DEAD-box ATP-dependent RNA helicase 10 OS=Arabidopsis thaliana GN=RH10 PE=2 SV=2	GO:0004004(ATP-dependent RNA helicase activity);GO:0006364(rRNA processing);GO:0010501(RNA secondary structure unwinding)	NA(NA)	S8BZF6.1 PF00270.27;DEAD;
qBSBN7-1 & qSI7	Gj7P92T2	1668	unnamed protein product [Coffea canephora]	Cytochrome P450 82G1 OS=Arabidopsis thaliana GN=CYP82G1 PE=1 SV=1	GO:0016020(membrane);GO:0016709(oxidoreductase activity, acting on paired donors, with incorporation or reduction of molecular oxygen, NAD(P)H as one donor, and incorporation of one atom of oxygen);GO:0044550(secondary metabolite biosynthetic process)	han00904(Diterpenoid biosynthesis)	A0A061DV09.1 PF00067.20;p450;
qBSBN7-1 & qSI7	Gj7P92T6	423	lysosomal beta glucosidase-like [Coffea arabica]	-	GO:0008422(beta-glucosidase activity);GO:0009251(glucan catabolic process)	sind00500(Starch and sucrose metabolism);sind00460(Cyanoamino acid metabolism);sind00940(Phenylpropanoid biosynthesis)	S8CJ42.1 PF00933.19;Glyco_hydro_3;
qBSBN7-1 & qSI7	Gj7P92T7	1611	uncharacterized protein LOC107261709 [Ricinus communis]	-	-	NA(NA)	A0A0D2V7A9.1 PF03732.15;Retrotrans_gag;
qBSBN7-1 & qSI7	Gj7P92T8	237	-	-	-	-	-
qBSBN7-1 & qSI7	Gj7P93T0	1536	aspartyl protease family protein 2-like [Coffea arabica]	Aspartyl protease family protein 2 OS=Arabidopsis thaliana GN=APF2 PE=2 SV=1	GO:0004190(aspartic-type endopeptidase activity);GO:0006508(proteolysis);GO:0030163(protein catabolic process)	NA(NA)	V4TKP8.1 PF14543.4;TAXi_N;
qBSBN7-1 & qSI7	Gj7P94T12	558	1-aminocyclopropane-1-carboxylate oxidase homolog 1-like [Coffea arabica]	1-aminocyclopropane-1-carboxylate oxidase homolog 7 OS=Arabidopsis thaliana GN=At1g04380 PE=1 SV=1	GO:0051213(dioxygenase activity)	zma00402(Benzoxazinoid biosynthesis)	K4CR31.1 PF03171.18;2OG-FeII_Oxy;
qBSBN7-1 & qSI7	Gj7P94T6	228	-	-	-	-	-
qBSBN7-1 & qSI7	Gj7P95T0	1932	F-box protein CPR1-like [Coffea eugenioides]	F-box protein CPR30 OS=Arabidopsis thaliana GN=CPR30 PE=1 SV=2	GO:0004842(ubiquitin-protein transferase activity);GO:0019005(SCF ubiquitin ligase complex);GO:0031146(SCF-dependent proteasomal ubiquitin-dependent protein catabolic process)	NA(NA)	F4ICS7.1 PF13966.4;zf-RVT;
qBSBN7-1 & qSI7	Gj7P96T1	270	-	-	-	-	-
qBSBN7-1 & qSI7	Gj7P97T3	462	-	-	-	-	-
qBSBN7-1 & qSI7	Gj7P98T4	405	trihelix transcription factor ASIL1-like [Coffea arabica]	Trihelix transcription factor ASIL2 OS=Arabidopsis thaliana GN=ASIL2 PE=2 SV=1	GO:0003700(DNA binding transcription factor activity);GO:0005515(protein binding);GO:0005634(nucleus);GO:0006355(regulation of transcription, DNA-templated);GO:0043565(sequence-specific DNA binding)	-	M1CME4.1 PF13837.4;Myb_DNA-bind_4;
qBSBN7-1 & qSI7	Gj7P98T5	309	mediator of RNA polymerase II transcription subunit 32-like isoform X6 [Coffea arabica]	Mediator of RNA polymerase II transcription subunit 32 OS=Arabidopsis thaliana GN=MED32 PE=1 SV=1	GO:0006351(transcription, DNA-templated);GO:0006355(regulation of transcription, DNA-templated);GO:0009631(cold acclimation);GO:0010150(leaf senescence);GO:0016592(mediator complex);GO:0042542(response to hydrogen peroxide);GO:0048364(root development)	aly00900(Terpenoid backbone biosynthesis)	A0A0D2RRQ6.1 PF11568.6;Med29;
qBSBN7-1 & qSI7	Gj7P98T6	276	-	-	-	-	-
qBSBN7-1 & qSI7	Gj7P98T7	732	unnamed protein product [Coffea canephora]	Uncharacterized protein At4g26485 OS=Arabidopsis thaliana GN=At4g26485 PE=4 SV=1	GO:0004826(phenylalanine-tRNA ligase activity);GO:0005737(cytoplasm);GO:0006432(phenylalanyl-tRNA aminoacylation);GO:0070042(rRNA (uridine-N3-)-methyltransferase activity);GO:0070475(rRNA base methylation)	NA(NA)	M5WVQ3.1 PF10354.7;DUF2431;
qBSBN7-1 & qSI7	Gj7P99T5	1806	uncharacterized membrane protein At3g27390 isoform X1 [Coffea eugenioides]	Uncharacterized membrane protein At3g27390 OS=Arabidopsis thaliana GN=At3g27390 PE=1 SV=2	GO:0010228(vegetative to reproductive phase transition of meristem);GO:0016021(integral component of membrane)	-	-
qBSBN7-1 & qSI7	Gj7P99T6	1437	anthocyanidin 3-O-glucosyltransferase 2-like [Coffea arabica]	UDP-glucose flavonoid 3-O-glucosyltransferase 6 OS=Fragaria ananassa GN=GT6 PE=1 SV=1	GO:0009813(flavonoid biosynthetic process);GO:0043231(intracellular membrane-bounded organelle);GO:0052696(flavonoid glucuronidation);GO:0080043(quercetin 3-O-glucosyltransferase activity);GO:0080044(quercetin 7-O-glucosyltransferase activity)	NA(NA)	W9R0L2.1 PF00201.16;UDPGT;
qBSBN7-1 & qSI7	Gj7P9T0	846	uncharacterized protein LOC113758093 [Coffea eugenioides]	-	-	-	-
qBSBN7-1 & qSI7	Gj7P9T1	888	mitochondrial proton/calcium exchanger protein-like [Coffea arabica]	-	GO:0005509(calcium ion binding);GO:0005739(mitochondrion);GO:0006875(cellular metal ion homeostasis)	NA(NA)	M5VWN9.1 PF07766.11;LETM1;
qBSBN7-1 & qSI7	Gj7P9T2	1032	receptor kinase-like protein Xa21 [Coffea arabica]	Probable LRR receptor-like serine/threonine-protein kinase At3g47570 OS=Arabidopsis thaliana GN=At3g47570 PE=2 SV=1	GO:0004674(protein serine/threonine kinase activity);GO:0005524(ATP binding);GO:0005886(plasma membrane);GO:0006468(protein phosphorylation);GO:0007169(transmembrane receptor protein tyrosine kinase signaling pathway);GO:0016021(integral component of membrane);GO:0016301(kinase activity)	pper04016(MAPK signaling pathway - plant);pper04626(Plant-pathogen interaction)	B9I0G7.2 PF08263.10;LRRNT_2;
qBSBN7-1 & qSI7	Gj7X101T12	180	-	-	-	-	-
qBSBN7-1 & qSI7	Gj7X101T13	75	-	-	-	-	-
qBSBN7-1 & qSI7	Gj7X102T20	258	-	-	-	-	-
qBSBN7-1 & qSI7	Gj7X103T18	1641	unnamed protein product [Coffea canephora]	-	GO:0002239(response to oomycetes);GO:0003674(molecular_function);GO:0009506(plasmodesma);GO:0009507(chloroplast);GO:0016021(integral component of membrane);GO:0055085(transmembrane transport)	NA(NA)	F6HKC4.1 PF06813.11;Nodulin-like;
qBSBN7-1 & qSI7	Gj7X103T4	372	uncharacterized protein LOC113707738 [Coffea arabica]	-	-	-	-
qBSBN7-1 & qSI7	Gj7X107T2	165	hypothetical protein VITISV_006313 [Vitis vinifera]	-	-	-	-
qBSBN7-1 & qSI7	Gj7X107T4	273	uncharacterized protein LOC113741778 [Coffea arabica]	-	-	-	-
qBSBN7-1 & qSI7	Gj7X109T10	210	zinc finger BED domain-containing protein RICESLEEPER 2-like [Coffea eugenioides]	-	-	-	-
qBSBN7-1 & qSI7	Gj7X109T13	243	uncharacterized protein LOC113699524 [Coffea arabica]	-	-	-	-
qBSBN7-1 & qSI7	Gj7X109T8	414	PREDICTED: probable E3 ubiquitin-protein ligase XERICO [Solanum tuberosum]	E3 ubiquitin-protein ligase ATL31 OS=Arabidopsis thaliana GN=ATL31 PE=1 SV=2	GO:0004842(ubiquitin-protein transferase activity);GO:0005576(extracellular region);GO:0008270(zinc ion binding);GO:0009737(response to abscisic acid);GO:0009814(defense response, incompatible interaction);GO:0009816(defense response to bacterium, incompatible interaction);GO:0010200(response to chitin);GO:0016020(membrane);GO:0016021(integral component of membrane);GO:0016567(protein ubiquitinat…	NA(NA)	K4DBG0.1 PF13639.4;zf-RING_2;
qBSBN7-1 & qSI7	Gj7X109T9	249	zinc finger BED domain-containing protein RICESLEEPER 2-like [Coffea arabica]	-	-	-	-
qBSBN7-1 & qSI7	Gj7X10T15	321	uncharacterized protein LOC113724253 [Coffea arabica]	-	-	-	-
qBSBN7-1 & qSI7	Gj7X10T8	513	-	-	-	-	-
qBSBN7-1 & qSI7	Gj7X110T13	333	-	-	-	-	-
qBSBN7-1 & qSI7	Gj7X110T21	1611	unnamed protein product [Coffea canephora]	-	GO:0005768(endosome);GO:0005794(Golgi apparatus);GO:0005802(trans-Golgi network);GO:0008150(biological_process);GO:0016021(integral component of membrane);GO:0016757(transferase activity, transferring glycosyl groups)	-	A0A067E6Z3.1 PF10250.7;O-FucT;
qBSBN7-1 & qSI7	Gj7X110T28	381	zinc finger ccch domain-containing protein 17 [Nicotiana attenuata]	-	-	-	I1NFB8.2 PF13041.4;PPR_2;
qBSBN7-1 & qSI7	Gj7X111T10	204	uncharacterized protein LOC113704586 [Coffea arabica]	-	-	-	-
qBSBN7-1 & qSI7	Gj7X111T11	180	flavin-containing monooxygenase FMO GS-OX2-like isoform X2 [Coffea arabica]	Flavin-containing monooxygenase FMO GS-OX2 OS=Arabidopsis thaliana GN=FMOGS-OX2 PE=2 SV=1	GO:0004497(monooxygenase activity);GO:0055114(oxidation-reduction process)	-	A0A059CIM2.1 PF00743.17;FMO-like;
qBSBN7-1 & qSI7	Gj7X112T15	36	-	-	-	-	-
qBSBN7-1 & qSI7	Gj7X112T4	114	-	-	-	-	-
qBSBN7-1 & qSI7	Gj7X114T0	357	-	-	-	-	-
qBSBN7-1 & qSI7	Gj7X116T18	81	-	-	-	-	-
qBSBN7-1 & qSI7	Gj7X116T20	39	-	-	-	-	-
qBSBN7-1 & qSI7	Gj7X117T3	240	uncharacterized protein LOC113719703 [Coffea arabica]	-	-	-	-
qBSBN7-1 & qSI7	Gj7X118T1	171	-	-	-	-	-
qBSBN7-1 & qSI7	Gj7X119T16	198	zinc finger BED domain-containing protein RICESLEEPER 2-like [Coffea arabica]	-	-	-	-
qBSBN7-1 & qSI7	Gj7X119T7	234	uncharacterized protein LOC113704586 [Coffea arabica]	-	-	-	-
qBSBN7-1 & qSI7	Gj7X119T8	417	zinc finger BED domain-containing protein RICESLEEPER 2-like [Coffea arabica]	-	-	-	-
qBSBN7-1 & qSI7	Gj7X120T3	294	zinc finger BED domain-containing protein RICESLEEPER 2-like [Coffea eugenioides]	-	-	-	-
qBSBN7-1 & qSI7	Gj7X121T18	363	uncharacterized protein LOC101255598 [Solanum lycopersicum]	-	-	-	-
qBSBN7-1 & qSI7	Gj7X123T1	1428	pentatricopeptide repeat-containing protein At1g71420-like [Coffea arabica]	Pentatricopeptide repeat-containing protein At1g71420 OS=Arabidopsis thaliana GN=PCMP-H70 PE=2 SV=1	GO:0005739(mitochondrion);GO:0008150(biological_process);GO:0008270(zinc ion binding)	NA(NA)	M1AVC2.1 PF17177.2;PPR_long;
qBSBN7-1 & qSI7	Gj7X125T10	228	replication protein A 70 kDa DNA-binding subunit B-like [Coffea eugenioides]	-	-	-	-
qBSBN7-1 & qSI7	Gj7X125T12	366	replication protein A 70 kDa DNA-binding subunit B-like [Coffea arabica]	-	-	-	-
qBSBN7-1 & qSI7	Gj7X125T4	381	F-box/LRR-repeat protein At4g14096-like [Coffea eugenioides]	-	-	-	-
qBSBN7-1 & qSI7	Gj7X125T6	165	-	-	-	-	-
qBSBN7-1 & qSI7	Gj7X125T7	204	-	-	-	-	-
qBSBN7-1 & qSI7	Gj7X127T19	93	-	-	-	-	-
qBSBN7-1 & qSI7	Gj7X129T1	351	anthocyanidin 3-O-glucosyltransferase 2-like [Coffea arabica]	Anthocyanidin 3-O-glucosyltransferase 2 (Fragment) OS=Manihot esculenta GN=GT2 PE=2 SV=1	GO:0009813(flavonoid biosynthetic process);GO:0043231(intracellular membrane-bounded organelle);GO:0052696(flavonoid glucuronidation);GO:0080043(quercetin 3-O-glucosyltransferase activity);GO:0080044(quercetin 7-O-glucosyltransferase activity)	ccaj00130(Ubiquinone and other terpenoid-quinone biosynthesis)	V4UCQ6.1 PF00201.16;UDPGT;
qBSBN7-1 & qSI7	Gj7X12T16	129	Retrovirus-related Pol polyprotein from transposon TNT 1-94 [Vitis vinifera]	-	-	NA(NA)	-
qBSBN7-1 & qSI7	Gj7X12T18	129	-	-	-	-	-
qBSBN7-1 & qSI7	Gj7X130T10	207	uncharacterized protein LOC113693307 [Coffea arabica]	-	-	-	-
qBSBN7-1 & qSI7	Gj7X131T0	354	uncharacterized protein LOC113739850 [Coffea arabica]	-	-	-	-
qBSBN7-1 & qSI7	Gj7X137T3	231	-	-	-	-	-
qBSBN7-1 & qSI7	Gj7X138T1	162	-	-	-	-	-
qBSBN7-1 & qSI7	Gj7X139T11	399	hypothetical protein BVC80_8199g9 [Macleaya cordata]	-	-	-	-
qBSBN7-1 & qSI7	Gj7X139T14	1221	fasciclin-like arabinogalactan protein 2 [Coffea eugenioides]	Fasciclin-like arabinogalactan protein 2 OS=Arabidopsis thaliana GN=FLA2 PE=1 SV=1	GO:0005774(vacuolar membrane);GO:0005886(plasma membrane);GO:0016020(membrane);GO:0031225(anchored component of membrane);GO:0046658(anchored component of plasma membrane)	NA(NA)	M0ZYV5.1 PF02469.20;Fasciclin;
qBSBN7-1 & qSI7	Gj7X140T5	150	-	-	-	-	-
qBSBN7-1 & qSI7	Gj7X140T8	165	-	-	-	-	-
qBSBN7-1 & qSI7	Gj7X141T4	333	uncharacterized protein LOC113704586 [Coffea arabica]	-	-	-	-
qBSBN7-1 & qSI7	Gj7X142T5	42	-	-	-	-	-
qBSBN7-1 & qSI7	Gj7X142T6	195	uncharacterized protein LOC113711356 [Coffea arabica]	-	-	-	-
qBSBN7-1 & qSI7	Gj7X143T16	213	-	-	-	-	-
qBSBN7-1 & qSI7	Gj7X145T0	117	-	-	-	-	-
qBSBN7-1 & qSI7	Gj7X146T0	189	-	-	-	-	-
qBSBN7-1 & qSI7	Gj7X147T1	294	Retrotransposon protein, putative [Theobroma cacao]	-	-	-	-
qBSBN7-1 & qSI7	Gj7X148T8	114	Retrovirus-related Pol polyprotein from transposon TNT 1-94 [Vitis vinifera]	-	-	ini03015(mRNA surveillance pathway);ini04136(Autophagy - other eukaryotes)	-
qBSBN7-1 & qSI7	Gj7X149T10	216	-	-	-	-	-
qBSBN7-1 & qSI7	Gj7X14T24	135	-	-	-	-	-
qBSBN7-1 & qSI7	Gj7X151T20	171	uncharacterized protein LOC113769130 [Coffea eugenioides]	-	-	-	-
qBSBN7-1 & qSI7	Gj7X151T21	156	-	-	-	-	-
qBSBN7-1 & qSI7	Gj7X151T22	114	-	-	-	-	-
qBSBN7-1 & qSI7	Gj7X152T12	690	unnamed protein product [Coffea canephora]	Early nodulin-like protein 3 OS=Arabidopsis thaliana GN=At5g25090 PE=1 SV=2	GO:0046658(anchored component of plasma membrane)	thj00230(Purine metabolism);thj00240(Pyrimidine metabolism);thj03020(RNA polymerase)	A0A059AHX7.1 PF02298.15;Cu_bind_like;
qBSBN7-1 & qSI7	Gj7X152T8	246	-	-	-	-	-
qBSBN7-1 & qSI7	Gj7X153T2	216	-	-	-	-	-
qBSBN7-1 & qSI7	Gj7X155T11	168	uncharacterized protein LOC113688190 [Coffea arabica]	-	-	-	K7KBQ7.1 PF11926.6;DUF3444;
qBSBN7-1 & qSI7	Gj7X155T7	1413	unnamed protein product [Coffea canephora]	DnaJ homolog subfamily A member 4 OS=Homo sapiens GN=DNAJA4 PE=1 SV=1	GO:0005737(cytoplasm);GO:0006457(protein folding)	NA(NA)	M1A6D9.1 PF00226.29;DnaJ;
qBSBN7-1 & qSI7	Gj7X156T4	231	uncharacterized protein LOC113724406 [Coffea arabica]	-	-	-	-
qBSBN7-1 & qSI7	Gj7X156T5	93	-	-	-	-	-
qBSBN7-1 & qSI7	Gj7X157T12	165	putative methyltransferase DDB_G0268948 [Coffea eugenioides]	-	GO:0005768(endosome);GO:0005774(vacuolar membrane);GO:0005802(trans-Golgi network);GO:0008757(S-adenosylmethionine-dependent methyltransferase activity);GO:0032259(methylation)	-	-
qBSBN7-1 & qSI7	Gj7X157T14	186	-	-	-	-	-
qBSBN7-1 & qSI7	Gj7X157T15	465	F-box protein SNE-like [Coffea arabica]	F-box protein SNE OS=Arabidopsis thaliana GN=SNE PE=1 SV=1	GO:0005515(protein binding);GO:0005634(nucleus);GO:0009740(gibberellic acid mediated signaling pathway);GO:0009937(regulation of gibberellic acid mediated signaling pathway);GO:0016567(protein ubiquitination);GO:0019005(SCF ubiquitin ligase complex);GO:0043161(proteasome-mediated ubiquitin-dependent protein catabolic process);GO:0048831(regulation of shoot system development)	egu04075(Plant hormone signal transduction)	A5B021.1 PF12937.5;F-box-like;
qBSBN7-1 & qSI7	Gj7X157T17	339	uncharacterized protein LOC105178433 [Sesamum indicum]	-	-	nnu03015(mRNA surveillance pathway)	-
qBSBN7-1 & qSI7	Gj7X157T9	303	putative methyltransferase DDB_G0268948 [Coffea eugenioides]	-	GO:0005768(endosome);GO:0005774(vacuolar membrane);GO:0005802(trans-Golgi network);GO:0008757(S-adenosylmethionine-dependent methyltransferase activity);GO:0032259(methylation)	-	A0A067E5S3.1 PF08241.10;Methyltransf_11;
qBSBN7-1 & qSI7	Gj7X158T4	240	uncharacterized protein LOC113700832 [Coffea arabica]	-	-	-	-
qBSBN7-1 & qSI7	Gj7X159T1	225	PREDICTED: probable leucine-rich repeat receptor-like protein kinase At1g35710 [Capsicum annuum]	-	-	-	M1CN01.1 PF13855.4;LRR_8;
qBSBN7-1 & qSI7	Gj7X159T3	303	unnamed protein product [Coffea canephora]	-	-	-	-
qBSBN7-1 & qSI7	Gj7X159T6	177	uncharacterized protein LOC113704586 [Coffea arabica]	-	-	-	-
qBSBN7-1 & qSI7	Gj7X15T8	420	-	-	-	-	-
qBSBN7-1 & qSI7	Gj7X160T3	171	reverse transcriptase, partial [Coffea eugenioides]	-	-	-	Q53L15.1 PF07727.12;RVT_2;
qBSBN7-1 & qSI7	Gj7X161T8	129	-	-	-	-	-
qBSBN7-1 & qSI7	Gj7X161T9	216	protein FAR1-RELATED SEQUENCE 5-like [Quercus suber]	-	-	-	-
qBSBN7-1 & qSI7	Gj7X162T10	222	-	-	-	-	-
qBSBN7-1 & qSI7	Gj7X162T2	738	uncharacterized protein LOC113703750 [Coffea arabica]	-	-	gra00020(Citrate cycle (TCA cycle));gra00620(Pyruvate metabolism)	-
qBSBN7-1 & qSI7	Gj7X162T4	228	-	-	-	-	-
qBSBN7-1 & qSI7	Gj7X164T24	351	uncharacterized protein LOC113759441 [Coffea eugenioides]	-	-	-	S8DPB0.1 PF03372.21;Exo_endo_phos;
qBSBN7-1 & qSI7	Gj7X164T35	1047	scarecrow-like transcription factor PAT1 [Coffea arabica]	Scarecrow-like transcription factor PAT1 OS=Arabidopsis thaliana GN=PAT1 PE=2 SV=1	GO:0003700(DNA binding transcription factor activity);GO:0005634(nucleus);GO:0006355(regulation of transcription, DNA-templated);GO:0043565(sequence-specific DNA binding)	adu04075(Plant hormone signal transduction)	A0A061DLX8.1 PF03514.12;GRAS;
qBSBN7-1 & qSI7	Gj7X165T19	240	uncharacterized protein LOC113720327 [Coffea arabica]	-	-	-	-
qBSBN7-1 & qSI7	Gj7X166T1	1260	unnamed protein product [Coffea canephora]	-	GO:0003674(molecular_function);GO:0005634(nucleus);GO:0008150(biological_process)	-	A0A0J8FAJ9.1 PF00168.28;C2;
qBSBN7-1 & qSI7	Gj7X167T3	366	protein ALP1-like [Coffea arabica]	-	GO:0003674(molecular_function);GO:0005634(nucleus);GO:0008150(biological_process)	-	Q75K46.1 PF13359.4;DDE_Tnp_4;
qBSBN7-1 & qSI7	Gj7X167T4	441	putative nuclease HARBI1 [Coffea eugenioides]	-	-	-	-
qBSBN7-1 & qSI7	Gj7X169T14	105	-	-	-	-	-
qBSBN7-1 & qSI7	Gj7X169T37	114	uncharacterized protein LOC113729336 [Coffea arabica]	-	-	-	-
qBSBN7-1 & qSI7	Gj7X169T38	69	-	-	-	-	-
qBSBN7-1 & qSI7	Gj7X16T32	216	-	-	-	-	-
qBSBN7-1 & qSI7	Gj7X170T5	147	-	-	-	-	-
qBSBN7-1 & qSI7	Gj7X170T7	189	-	-	-	-	-
qBSBN7-1 & qSI7	Gj7X170T8	195	unnamed protein product [Coffea canephora]	-	-	-	-
qBSBN7-1 & qSI7	Gj7X171T10	1398	unnamed protein product [Coffea canephora]	-	GO:0003674(molecular_function);GO:0005886(plasma membrane);GO:0008150(biological_process);GO:0016021(integral component of membrane)	ats00052(Galactose metabolism);ats00500(Starch and sucrose metabolism)	A0A059CQH7.1 PF03140.13;DUF247;
qBSBN7-1 & qSI7	Gj7X173T1	210	unnamed protein product [Coffea canephora]	-	-	-	-
qBSBN7-1 & qSI7	Gj7X174T17	204	ATP synthase F0 subunit 9 (mitochondrion) [Alberta magna]	ATP synthase subunit 9, mitochondrial OS=Malus domestica GN=ATP9 PE=3 SV=1	GO:0005739(mitochondrion)	han00190(Oxidative phosphorylation)	P60112.2 PF00137.19;ATP-synt_C;
qBSBN7-1 & qSI7	Gj7X174T19	210	-	-	-	-	-
qBSBN7-1 & qSI7	Gj7X175T1	327	-	-	-	-	-
qBSBN7-1 & qSI7	Gj7X176T33	330	Transposon Tf2-12 polyprotein [Vitis vinifera]	-	-	-	-
qBSBN7-1 & qSI7	Gj7X177T1	387	probable inactive receptor kinase At2g26730 [Coffea arabica]	Probable leucine-rich repeat receptor-like protein kinase At1g68400 OS=Arabidopsis thaliana GN=At1g68400 PE=2 SV=1	GO:0004674(protein serine/threonine kinase activity);GO:0005524(ATP binding);GO:0005576(extracellular region);GO:0005886(plasma membrane);GO:0006468(protein phosphorylation);GO:0007169(transmembrane receptor protein tyrosine kinase signaling pathway);GO:0016021(integral component of membrane);GO:0016301(kinase activity);GO:0016310(phosphorylation)	NA(NA)	B9SWA8.1 PF07714.15;Pkinase_Tyr;
qBSBN7-1 & qSI7	Gj7X178T19	195	uncharacterized protein LOC113729434 [Coffea arabica]	-	-	-	-
qBSBN7-1 & qSI7	Gj7X178T25	162	-	-	-	-	-
qBSBN7-1 & qSI7	Gj7X178T39	117	-	-	-	-	-
qBSBN7-1 & qSI7	Gj7X178T40	12	-	-	-	-	-
qBSBN7-1 & qSI7	Gj7X17T20	399	uncharacterized protein LOC110768097 [Prunus avium]	-	-	-	-
qBSBN7-1 & qSI7	Gj7X17T21	114	-	-	-	-	-
qBSBN7-1 & qSI7	Gj7X180T18	300	PREDICTED: receptor-like protein kinase HSL1 [Prunus mume]	-	-	-	-
qBSBN7-1 & qSI7	Gj7X180T20	345	-	-	-	-	-
qBSBN7-1 & qSI7	Gj7X181T10	141	uncharacterized protein LOC113782292 [Coffea eugenioides]	-	-	-	-
qBSBN7-1 & qSI7	Gj7X181T12	39	-	-	-	-	-
qBSBN7-1 & qSI7	Gj7X181T14	240	replication protein A 70 kDa DNA-binding subunit B-like [Coffea arabica]	-	-	-	-
qBSBN7-1 & qSI7	Gj7X181T15	63	-	-	-	-	-
qBSBN7-1 & qSI7	Gj7X181T5	591	-	-	-	-	-
qBSBN7-1 & qSI7	Gj7X181T8	249	-	-	-	-	-
qBSBN7-1 & qSI7	Gj7X182T3	381	-	-	-	-	-
qBSBN7-1 & qSI7	Gj7X182T4	219	uncharacterized protein LOC113734941 [Coffea arabica]	-	-	-	-
qBSBN7-1 & qSI7	Gj7X183T4	507	zinc finger BED domain-containing protein RICESLEEPER 2-like [Coffea arabica]	Zinc finger BED domain-containing protein RICESLEEPER 1 OS=Oryza sativa subsp. japonica GN=Os05g0239150 PE=3 SV=1	GO:0000977(RNA polymerase II regulatory region sequence-specific DNA binding);GO:0003700(DNA binding transcription factor activity);GO:0005634(nucleus);GO:0006357(regulation of transcription by RNA polymerase II)	-	M5X926.1 PF14372.4;DUF4413;
qBSBN7-1 & qSI7	Gj7X184T11	213	-	-	-	-	-
qBSBN7-1 & qSI7	Gj7X184T4	63	-	-	-	-	-
qBSBN7-1 & qSI7	Gj7X184T5	450	uncharacterized protein LOC110767383, partial [Prunus avium]	-	-	-	-
qBSBN7-1 & qSI7	Gj7X185T13	6	-	-	-	-	-
qBSBN7-1 & qSI7	Gj7X185T14	648	protein FAR1-RELATED SEQUENCE 5-like [Coffea eugenioides]	-	-	NA(NA)	C5YG13.1 PF03101.13;FAR1;
qBSBN7-1 & qSI7	Gj7X186T8	504	protein FAR1-RELATED SEQUENCE 5-like [Coffea arabica]	-	-	NA(NA)	-
qBSBN7-1 & qSI7	Gj7X187T3	171	40S ribosomal protein S15 [Coffea eugenioides]	40S ribosomal protein S15 OS=Elaeis oleifera GN=RPS15 PE=2 SV=1	GO:0000028(ribosomal small subunit assembly);GO:0003735(structural constituent of ribosome);GO:0022627(cytosolic small ribosomal subunit)	cpap03010(Ribosome)	-
qBSBN7-1 & qSI7	Gj7X18T23	18	-	-	-	-	-
qBSBN7-1 & qSI7	Gj7X18T43	75	-	-	-	nta00230(Purine metabolism);nta00240(Pyrimidine metabolism);nta03020(RNA polymerase)	-
qBSBN7-1 & qSI7	Gj7X18T45	261	uncharacterized protein LOC113737590 [Coffea arabica]	-	-	-	-
qBSBN7-1 & qSI7	Gj7X191T1	237	disease resistance protein RPP8-like isoform X1 [Coffea arabica]	-	-	tcc04626(Plant-pathogen interaction)	-
qBSBN7-1 & qSI7	Gj7X191T2	186	-	-	-	-	-
qBSBN7-1 & qSI7	Gj7X192T37	285	zinc finger BED domain-containing protein RICESLEEPER 2-like isoform X1 [Coffea arabica]	-	GO:0000977(RNA polymerase II regulatory region sequence-specific DNA binding);GO:0003700(DNA binding transcription factor activity);GO:0005634(nucleus);GO:0006357(regulation of transcription by RNA polymerase II)	-	-
qBSBN7-1 & qSI7	Gj7X192T38	384	zinc finger BED domain-containing protein RICESLEEPER 2-like isoform X1 [Coffea arabica]	-	GO:0000977(RNA polymerase II regulatory region sequence-specific DNA binding);GO:0003700(DNA binding transcription factor activity);GO:0005634(nucleus);GO:0006357(regulation of transcription by RNA polymerase II)	-	K7MXC1.1 PF14372.4;DUF4413;
qBSBN7-1 & qSI7	Gj7X192T44	129	-	-	-	-	-
qBSBN7-1 & qSI7	Gj7X192T45	99	-	-	-	-	-
qBSBN7-1 & qSI7	Gj7X193T7	243	uncharacterized protein LOC113715969 [Coffea arabica]	-	-	-	-
qBSBN7-1 & qSI7	Gj7X193T8	123	-	-	-	-	-
qBSBN7-1 & qSI7	Gj7X194T15	174	hypothetical protein CTI12_AA261530 (chloroplast) [Artemisia annua]	-	-	-	-
qBSBN7-1 & qSI7	Gj7X194T16	24	-	-	-	-	-
qBSBN7-1 & qSI7	Gj7X194T18	108	-	-	-	-	-
qBSBN7-1 & qSI7	Gj7X196T1	882	mitogen-activated protein kinase kinase 5-like [Coffea arabica]	Mitogen-activated protein kinase kinase 5 OS=Arabidopsis thaliana GN=MKK5 PE=1 SV=2	GO:0005515(protein binding);GO:0005737(cytoplasm)	ini04016(MAPK signaling pathway - plant);ini04075(Plant hormone signal transduction);ini04626(Plant-pathogen interaction)	M1AIW8.1 PF00069.23;Pkinase;
qBSBN7-1 & qSI7	Gj7X196T9	474	-	-	-	-	-
qBSBN7-1 & qSI7	Gj7X197T1	1335	acylsugar acyltransferase 3-like [Coffea arabica]	Acylsugar acyltransferase 3 OS=Solanum lycopersicum GN=ASAT3 PE=2 SV=1	GO:0005985(sucrose metabolic process);GO:0016746(transferase activity, transferring acyl groups)	spen00940(Phenylpropanoid biosynthesis);spen00945(Stilbenoid, diarylheptanoid and gingerol biosynthesis);spen00941(Flavonoid biosynthesis)	K4BA44.1 PF02458.13;Transferase;
qBSBN7-1 & qSI7	Gj7X199T1	126	uncharacterized protein LOC113779437 [Coffea eugenioides]	-	-	-	-
qBSBN7-1 & qSI7	Gj7X199T4	348	uncharacterized protein LOC113782272 [Coffea eugenioides]	-	-	-	M1DFS5.1 PF13456.4;RVT_3;
qBSBN7-1 & qSI7	Gj7X199T7	288	-	-	-	-	-
qBSBN7-1 & qSI7	Gj7X19T4	66	putative RNA-directed DNA polymerase [Medicago truncatula]	-	-	-	-
qBSBN7-1 & qSI7	Gj7X19T7	96	-	-	-	-	-
qBSBN7-1 & qSI7	Gj7X19T8	228	PREDICTED: uncharacterized protein LOC104601921 [Nelumbo nucifera]	-	GO:0004832(valine-tRNA ligase activity);GO:0005829(cytosol);GO:0006438(valyl-tRNA aminoacylation)	-	Q6I5B6.1 PF00665.24;rve;
qBSBN7-1 & qSI7	Gj7X200T10	327	PREDICTED: LOB domain-containing protein 36 [Ipomoea nil]	LOB domain-containing protein 36 OS=Arabidopsis thaliana GN=LBD36 PE=2 SV=1	GO:0005634(nucleus);GO:0006355(regulation of transcription, DNA-templated);GO:0009954(proximal/distal pattern formation);GO:0009965(leaf morphogenesis);GO:0048441(petal development)	NA(NA)	A0A0B0PS92.1 PF03195.12;DUF260;
qBSBN7-1 & qSI7	Gj7X200T27	723	PREDICTED: uncharacterized protein LOC105966882 [Erythranthe guttata]	-	-	-	-
qBSBN7-1 & qSI7	Gj7X200T29	273	-	-	-	-	-
qBSBN7-1 & qSI7	Gj7X200T31	225	-	-	-	-	-
qBSBN7-1 & qSI7	Gj7X200T9	309	mediator of RNA polymerase II transcription subunit 32-like isoform X6 [Coffea arabica]	Mediator of RNA polymerase II transcription subunit 32 OS=Arabidopsis thaliana GN=MED32 PE=1 SV=1	GO:0006351(transcription, DNA-templated);GO:0006355(regulation of transcription, DNA-templated);GO:0009631(cold acclimation);GO:0010150(leaf senescence);GO:0016592(mediator complex);GO:0042542(response to hydrogen peroxide);GO:0048364(root development)	aly00900(Terpenoid backbone biosynthesis)	A0A0D2RRQ6.1 PF11568.6;Med29;
qBSBN7-1 & qSI7	Gj7X202T4	42	-	-	-	-	-
qBSBN7-1 & qSI7	Gj7X203T3	204	pentatricopeptide repeat-containing protein At1g53600, mitochondrial-like [Coffea arabica]	Putative pentatricopeptide repeat-containing protein At1g68930 OS=Arabidopsis thaliana GN=PCMP-H22 PE=3 SV=1	GO:0005739(mitochondrion);GO:0008150(biological_process);GO:0008270(zinc ion binding);GO:0043231(intracellular membrane-bounded organelle)	-	-
qBSBN7-1 & qSI7	Gj7X204T2	204	pentatricopeptide repeat-containing protein At1g53600, mitochondrial-like [Coffea arabica]	Pentatricopeptide repeat-containing protein At1g53600, mitochondrial OS=Arabidopsis thaliana GN=PCMP-E63 PE=2 SV=2	GO:0005739(mitochondrion);GO:0008150(biological_process);GO:0008270(zinc ion binding);GO:0043231(intracellular membrane-bounded organelle)	-	-
qBSBN7-1 & qSI7	Gj7X204T3	213	pentatricopeptide repeat-containing protein At1g53600, mitochondrial-like [Coffea arabica]	Pentatricopeptide repeat-containing protein At2g03880, mitochondrial OS=Arabidopsis thaliana GN=PCMP-H44 PE=2 SV=1	GO:0003723(RNA binding);GO:0004519(endonuclease activity);GO:0005739(mitochondrion);GO:0008270(zinc ion binding);GO:0009451(RNA modification)	-	D7T1K9.1 PF13041.4;PPR_2;
qBSBN7-1 & qSI7	Gj7X206T8	567	unnamed protein product [Coffea canephora]	-	-	-	-
qBSBN7-1 & qSI7	Gj7X208T4	105	-	-	-	-	-
qBSBN7-1 & qSI7	Gj7X208T5	177	-	-	-	-	-
qBSBN7-1 & qSI7	Gj7X208T6	483	protein SLOW GREEN 1, chloroplastic-like [Coffea arabica]	protein SLOW GREEN 1, chloroplastic OS=Arabidopsis thaliana GN=SG1 PE=1 SV=1	GO:0005634(nucleus);GO:0009507(chloroplast);GO:0009536(plastid);GO:0009658(chloroplast organization);GO:0009941(chloroplast envelope)	-	A0A067JTZ8.1 PF13432.4;TPR_16;
qBSBN7-1 & qSI7	Gj7X209T14	186	uncharacterized protein LOC111986046 [Quercus suber]	-	-	-	-
qBSBN7-1 & qSI7	Gj7X209T15	33	-	-	-	-	-
qBSBN7-1 & qSI7	Gj7X209T17	219	-	-	-	-	-
qBSBN7-1 & qSI7	Gj7X209T5	186	uncharacterized protein LOC111986046 [Quercus suber]	-	-	-	-
qBSBN7-1 & qSI7	Gj7X209T6	33	-	-	-	-	-
qBSBN7-1 & qSI7	Gj7X209T8	318	reverse transcriptase [Corchorus capsularis]	-	-	-	-
qBSBN7-1 & qSI7	Gj7X20T13	303	uncharacterized protein LOC113708466 [Coffea arabica]	-	-	NA(NA)	-
qBSBN7-1 & qSI7	Gj7X20T15	117	unnamed protein product [Coffea canephora]	-	-	-	-
qBSBN7-1 & qSI7	Gj7X210T16	237	uncharacterized protein LOC113700770 [Coffea arabica]	-	-	-	-
qBSBN7-1 & qSI7	Gj7X211T1	309	uncharacterized protein LOC113759441 [Coffea eugenioides]	-	-	-	-
qBSBN7-1 & qSI7	Gj7X213T4	954	unnamed protein product [Coffea canephora]	-	GO:0003674(molecular_function);GO:0005634(nucleus);GO:0008150(biological_process)	-	-
qBSBN7-1 & qSI7	Gj7X213T7	330	60S ribosomal protein L27a-3-like [Olea europaea var. sylvestris]	60S ribosomal protein L27a OS=Dictyostelium discoideum GN=rpl27a PE=3 SV=1	GO:0003735(structural constituent of ribosome);GO:0005622(intracellular);GO:0005840(ribosome);GO:0006412(translation);GO:0015934(large ribosomal subunit);GO:0022625(cytosolic large ribosomal subunit)	lang03010(Ribosome)	A0A0D2S4K6.1 PF00828.17;Ribosomal_L27A;
qBSBN7-1 & qSI7	Gj7X214T23	372	uncharacterized protein LOC113707738 [Coffea arabica]	-	-	-	-
qBSBN7-1 & qSI7	Gj7X214T24	252	-	-	-	-	-
qBSBN7-1 & qSI7	Gj7X215T10	24	-	-	-	-	-
qBSBN7-1 & qSI7	Gj7X215T11	351	uncharacterized protein LOC113704891 [Coffea arabica]	-	-	-	-
qBSBN7-1 & qSI7	Gj7X215T7	36	-	-	-	-	-
qBSBN7-1 & qSI7	Gj7X215T9	27	-	-	-	-	-
qBSBN7-1 & qSI7	Gj7X216T5	216	unnamed protein product [Coffea canephora]	-	-	-	-
qBSBN7-1 & qSI7	Gj7X217T19	186	uncharacterized protein LOC113759441 [Coffea eugenioides]	-	-	-	-
qBSBN7-1 & qSI7	Gj7X220T21	231	uncharacterized protein LOC113770609 [Coffea eugenioides]	-	-	-	-
qBSBN7-1 & qSI7	Gj7X220T22	804	uncharacterized protein LOC113687344 [Coffea arabica]	-	-	-	B9RSG9.1 PF03732.15;Retrotrans_gag;
qBSBN7-1 & qSI7	Gj7X220T5	207	-	-	-	-	-
qBSBN7-1 & qSI7	Gj7X221T11	216	uncharacterized protein LOC113732370 isoform X1 [Coffea arabica]	-	GO:0003674(molecular_function);GO:0005739(mitochondrion);GO:0009793(embryo development ending in seed dormancy)	-	-
qBSBN7-1 & qSI7	Gj7X221T13	462	probable E3 ubiquitin-protein ligase LUL4 [Coffea arabica]	-	GO:0005739(mitochondrion);GO:0008270(zinc ion binding)	cpap04120(Ubiquitin mediated proteolysis)	M0ZJ61.1 PF13920.4;zf-C3HC4_3;
qBSBN7-1 & qSI7	Gj7X222T0	228	putative late blight resistance protein homolog R1B-8 [Coffea arabica]	-	-	-	-
qBSBN7-1 & qSI7	Gj7X223T14	264	-	-	-	-	-
qBSBN7-1 & qSI7	Gj7X223T16	1719	protein CELLULOSE SYNTHASE INTERACTIVE 1-like [Coffea arabica]	-	GO:0005634(nucleus);GO:0005737(cytoplasm)	NA(NA)	A0A022R371.1 PF03224.12;V-ATPase_H_N;
qBSBN7-1 & qSI7	Gj7X224T15	2307	unnamed protein product [Coffea canephora]	Putative pentatricopeptide repeat-containing protein At5g13230, mitochondrial OS=Arabidopsis thaliana GN=PCMP-H89 PE=3 SV=1	GO:0005739(mitochondrion);GO:0008150(biological_process);GO:0008270(zinc ion binding)	NA(NA)	K4BZM8.1 PF14432.4;DYW_deaminase;
qBSBN7-1 & qSI7	Gj7X224T68	399	uncharacterized protein LOC113780892 [Coffea eugenioides]	-	-	-	-
qBSBN7-1 & qSI7	Gj7X225T13	525	-	-	-	-	-
qBSBN7-1 & qSI7	Gj7X225T25	336	F-box/kelch-repeat protein At3g06240-like [Coffea arabica]	-	GO:0004842(ubiquitin-protein transferase activity);GO:0019005(SCF ubiquitin ligase complex);GO:0031146(SCF-dependent proteasomal ubiquitin-dependent protein catabolic process)	var04141(Protein processing in endoplasmic reticulum);var04626(Plant-pathogen interaction)	-
qBSBN7-1 & qSI7	Gj7X225T8	264	PREDICTED: probable small nuclear ribonucleoprotein Sm D2 [Malus domestica]	Small nuclear ribonucleoprotein Sm D2 OS=Bos taurus GN=SNRPD2 PE=3 SV=1	GO:0000387(spliceosomal snRNP assembly);GO:0005682(U5 snRNP);GO:0005685(U1 snRNP);GO:0005686(U2 snRNP);GO:0046540(U4/U6 x U5 tri-snRNP complex);GO:0071011(precatalytic spliceosome);GO:0071013(catalytic step 2 spliceosome)	mdm03040(Spliceosome)	A0A0D2TG25.1 PF01423.20;LSM;
qBSBN7-1 & qSI7	Gj7X227T4	150	uncharacterized protein LOC113777905 [Coffea eugenioides]	-	-	-	-
qBSBN7-1 & qSI7	Gj7X228T38	216	PREDICTED: pentatricopeptide repeat-containing protein At5g19020, mitochondrial isoform X3 [Cucumis melo]	Pentatricopeptide repeat-containing protein At3g57430, chloroplastic OS=Arabidopsis thaliana GN=PCMP-H81 PE=2 SV=2	GO:0003723(RNA binding);GO:0004519(endonuclease activity);GO:0006397(mRNA processing);GO:0008270(zinc ion binding);GO:0009451(RNA modification);GO:0009507(chloroplast);GO:0031425(chloroplast RNA processing)	cic03440(Homologous recombination)	-
qBSBN7-1 & qSI7	Gj7X230T10	207	-	-	-	-	-
qBSBN7-1 & qSI7	Gj7X230T7	156	-	-	-	-	-
qBSBN7-1 & qSI7	Gj7X230T8	84	-	-	-	-	-
qBSBN7-1 & qSI7	Gj7X231T13	219	uncharacterized protein LOC113759441 [Coffea eugenioides]	-	-	-	-
qBSBN7-1 & qSI7	Gj7X231T15	96	-	-	-	-	-
qBSBN7-1 & qSI7	Gj7X231T17	204	-	-	-	-	-
qBSBN7-1 & qSI7	Gj7X232T12	18	-	-	-	-	-
qBSBN7-1 & qSI7	Gj7X232T15	147	-	-	-	-	-
qBSBN7-1 & qSI7	Gj7X232T2	369	B3 domain-containing protein REM8-like isoform X4 [Coffea arabica]	-	-	-	A0A061GQ63.1 PF02362.19;B3;
qBSBN7-1 & qSI7	Gj7X25T0	201	-	-	-	-	-
qBSBN7-1 & qSI7	Gj7X25T1	258	-	-	-	-	-
qBSBN7-1 & qSI7	Gj7X27T3	51	-	-	-	-	-
qBSBN7-1 & qSI7	Gj7X2T34	354	unnamed protein product [Coffea canephora]	-	-	-	-
qBSBN7-1 & qSI7	Gj7X32T29	60	-	-	-	-	-
qBSBN7-1 & qSI7	Gj7X32T8	195	uncharacterized protein LOC113771152 [Coffea eugenioides]	-	-	-	-
qBSBN7-1 & qSI7	Gj7X33T45	195	-	-	-	-	-
qBSBN7-1 & qSI7	Gj7X35T14	279	-	-	-	-	-
qBSBN7-1 & qSI7	Gj7X36T22	405	zinc finger BED domain-containing protein RICESLEEPER 2-like [Coffea arabica]	Zinc finger BED domain-containing protein RICESLEEPER 1 OS=Oryza sativa subsp. japonica GN=Os05g0239150 PE=3 SV=1	GO:0000977(RNA polymerase II regulatory region sequence-specific DNA binding);GO:0003700(DNA binding transcription factor activity);GO:0005634(nucleus);GO:0006357(regulation of transcription by RNA polymerase II)	-	M5XFN7.1 PF14372.4;DUF4413;
qBSBN7-1 & qSI7	Gj7X39T17	219	unnamed protein product [Coffea canephora]	-	-	han00240(Pyrimidine metabolism)	-
qBSBN7-1 & qSI7	Gj7X39T19	150	unnamed protein product [Coffea canephora]	-	-	-	-
qBSBN7-1 & qSI7	Gj7X39T23	210	-	-	-	-	-
qBSBN7-1 & qSI7	Gj7X3T50	243	uncharacterized protein LOC113777905 [Coffea eugenioides]	-	-	-	-
qBSBN7-1 & qSI7	Gj7X40T12	384	disease resistance protein RGA2-like [Coffea arabica]	Putative disease resistance protein RGA3 OS=Solanum bulbocastanum GN=RGA3 PE=2 SV=2	GO:0005524(ATP binding);GO:0005634(nucleus);GO:0006952(defense response);GO:0043531(ADP binding)	NA(NA)	A0A022Q2M8.1 PF00931.20;NB-ARC;
qBSBN7-1 & qSI7	Gj7X40T8	228	uncharacterized protein LOC113704775 [Coffea arabica]	-	-	-	-
qBSBN7-1 & qSI7	Gj7X41T8	192	unnamed protein product, partial [Coffea canephora]	-	-	-	-
qBSBN7-1 & qSI7	Gj7X42T46	186	-	-	-	-	-
qBSBN7-1 & qSI7	Gj7X45T23	321	uncharacterized protein LOC113718309 [Coffea arabica]	-	-	-	-
qBSBN7-1 & qSI7	Gj7X46T15	345	replication protein A 70 kDa DNA-binding subunit D-like [Coffea arabica]	-	-	-	-
qBSBN7-1 & qSI7	Gj7X46T18	60	-	-	-	-	-
qBSBN7-1 & qSI7	Gj7X46T20	165	-	-	-	-	-
qBSBN7-1 & qSI7	Gj7X48T12	375	Zinc finger, CCHC-type, partial [Parasponia andersonii]	-	-	NA(NA)	A0A061EQT9.1 PF14223.4;Retrotran_gag_2;
qBSBN7-1 & qSI7	Gj7X4T19	156	unnamed protein product [Coffea canephora]	-	-	-	-
qBSBN7-1 & qSI7	Gj7X50T14	87	-	-	-	-	-
qBSBN7-1 & qSI7	Gj7X50T49	123	PREDICTED: uncharacterized protein LOC18603731 isoform X2 [Theobroma cacao]	-	GO:0005739(mitochondrion)	NA(NA)	-
qBSBN7-1 & qSI7	Gj7X51T43	63	-	-	-	-	-
qBSBN7-1 & qSI7	Gj7X51T46	186	uncharacterized protein LOC109833514 [Asparagus officinalis]	-	GO:0005634(nucleus)	-	M2YQ63.1 PF13359.4;DDE_Tnp_4;
qBSBN7-1 & qSI7	Gj7X51T52	309	-	-	-	-	-
qBSBN7-1 & qSI7	Gj7X51T72	339	Endonuclease, partial [Actinidia chinensis var. chinensis]	-	-	thj00040(Pentose and glucuronate interconversions);thj00052(Galactose metabolism);thj00053(Ascorbate and aldarate metabolism);thj00520(Amino sugar and nucleotide sugar metabolism)	-
qBSBN7-1 & qSI7	Gj7X52T3	129	Retrovirus-related Pol polyprotein from transposon TNT 1-94 [Vitis vinifera]	-	-	NA(NA)	-
qBSBN7-1 & qSI7	Gj7X53T13	66	-	-	-	-	-
qBSBN7-1 & qSI7	Gj7X53T17	312	protein ALP1-like [Rosa chinensis]	-	GO:0005634(nucleus)	-	A0A061FVT5.1 PF13359.4;DDE_Tnp_4;
qBSBN7-1 & qSI7	Gj7X55T16	348	uncharacterized protein LOC113759571 [Coffea eugenioides]	-	-	-	-
qBSBN7-1 & qSI7	Gj7X55T25	249	-	-	-	-	-
qBSBN7-1 & qSI7	Gj7X56T7	153	1-aminocyclopropane-1-carboxylate oxidase [Actinidia chinensis var. chinensis]	1-aminocyclopropane-1-carboxylate oxidase homolog OS=Solanum lycopersicum GN=ACO3 PE=2 SV=1	GO:0051213(dioxygenase activity)	vvi00941(Flavonoid biosynthesis)	F6HKM9.1 PF03171.18;2OG-FeII_Oxy;
qBSBN7-1 & qSI7	Gj7X57T17	327	-	-	-	-	-
qBSBN7-1 & qSI7	Gj7X58T20	303	putative nuclease HARBI1 isoform X1 [Coffea arabica]	-	-	-	-
qBSBN7-1 & qSI7	Gj7X58T23	162	-	-	-	-	-
qBSBN7-1 & qSI7	Gj7X60T9	543	craniofacial development protein 2-like [Cajanus cajan]	-	-	NA(NA)	H9JXR3.1 PF03372.21;Exo_endo_phos;
qBSBN7-1 & qSI7	Gj7X63T23	546	uncharacterized protein LOC113729230 [Coffea arabica]	-	-	-	A0A061EC97.1 PF00078.25;RVT_1;
qBSBN7-1 & qSI7	Gj7X65T2	135	cytochrome P450 89A2-like [Coffea arabica]	-	-	cann00591(Linoleic acid metabolism);cann00380(Tryptophan metabolism);cann00232(Caffeine metabolism)	-
qBSBN7-1 & qSI7	Gj7X67T3	456	-	-	-	-	-
qBSBN7-1 & qSI7	Gj7X69T4	498	putative nuclease HARBI1 [Coffea eugenioides]	-	-	NA(NA)	M5WCA3.1 PF13359.4;DDE_Tnp_4;
qBSBN7-1 & qSI7	Gj7X72T14	135	-	-	-	-	-
qBSBN7-1 & qSI7	Gj7X72T15	144	PREDICTED: uncharacterized protein LOC104087636 [Nicotiana tomentosiformis]	-	-	-	-
qBSBN7-1 & qSI7	Gj7X72T2	225	ribosomal protein L32 (chloroplast) [Augusta austrocaledonica]	50S ribosomal protein L32, chloroplastic OS=Coffea arabica GN=rpl32 PE=3 SV=1	-	tcc03010(Ribosome)	G1D7A6.1 PF01783.21;Ribosomal_L32p;
qBSBN7-1 & qSI7	Gj7X73T31	117	-	-	-	-	-
qBSBN7-1 & qSI7	Gj7X73T41	111	uncharacterized protein LOC113770609 [Coffea eugenioides]	-	-	-	-
qBSBN7-1 & qSI7	Gj7X74T37	165	-	-	-	-	-
qBSBN7-1 & qSI7	Gj7X75T54	84	-	-	-	-	-
qBSBN7-1 & qSI7	Gj7X76T33	201	-	-	-	-	-
qBSBN7-1 & qSI7	Gj7X76T34	171	-	-	-	-	-
qBSBN7-1 & qSI7	Gj7X78T103	324	uncharacterized protein LOC113737452 [Coffea arabica]	-	-	-	-
qBSBN7-1 & qSI7	Gj7X78T60	201	-	-	-	-	-
qBSBN7-1 & qSI7	Gj7X79T15	183	-	-	-	-	-
qBSBN7-1 & qSI7	Gj7X80T29	270	40S ribosomal protein S11 [Coffea arabica]	40S ribosomal protein S11 OS=Zea mays GN=RPS11 PE=2 SV=1	GO:0003735(structural constituent of ribosome);GO:0006412(translation);GO:0022627(cytosolic small ribosomal subunit)	bvg03010(Ribosome)	A0A0J8D3W8.1 PF00366.18;Ribosomal_S17;
qBSBN7-1 & qSI7	Gj7X82T11	264	o-acyltransferase wsd1 [Nicotiana attenuata]	-	GO:0004144(diacylglycerol O-acyltransferase activity);GO:0005886(plasma membrane);GO:0019432(triglyceride biosynthetic process);GO:0047196(long-chain-alcohol O-fatty-acyltransferase activity)	-	-
qBSBN7-1 & qSI7	Gj7X82T12	123	O-acyltransferase family protein [Theobroma cacao]	-	GO:0004144(diacylglycerol O-acyltransferase activity);GO:0005886(plasma membrane);GO:0019432(triglyceride biosynthetic process);GO:0047196(long-chain-alcohol O-fatty-acyltransferase activity)	-	A0A061EAY3.1 PF06974.11;DUF1298;
qBSBN7-1 & qSI7	Gj7X82T16	159	-	-	-	-	-
qBSBN7-1 & qSI7	Gj7X86T14	201	-	-	-	-	-
qBSBN7-1 & qSI7	Gj7X86T15	93	-	-	-	-	-
qBSBN7-1 & qSI7	Gj7X86T9	243	putative disease resistance protein RGA1 [Coffea arabica]	-	-	-	-
qBSBN7-1 & qSI7	Gj7X8T49	147	uncharacterized protein LOC113711073 [Coffea arabica]	-	-	-	-
qBSBN7-1 & qSI7	Gj7X90T0	324	-	-	-	-	-
qBSBN7-1 & qSI7	Gj7X90T3	378	uncharacterized protein LOC113708329 [Coffea arabica]	-	-	-	-
qBSBN7-1 & qSI7	Gj7X93T12	324	uncharacterized protein LOC113733387 [Coffea arabica]	-	-	-	M1BV69.1 PF14111.4;DUF4283;
qBSBN7-1 & qSI7	Gj7X93T15	291	-	-	-	-	-
qBSBN7-1 & qSI7	Gj7X93T6	543	uncharacterized protein LOC111996389 [Quercus suber]	-	-	-	-
qBSBN7-1 & qSI7	Gj7X94T13	267	-	-	-	-	-
qBSBN7-1 & qSI7	Gj7X95T4	57	-	-	-	-	-
qBSBN7-1 & qSI7	Gj7X95T5	291	-	-	-	-	-
qBSBN7-1 & qSI7	Gj7X96T25	426	probable prolyl 4-hydroxylase 4 [Coffea arabica]	-	-	-	-
qBSBN7-1 & qSI7	Gj7X96T31	51	-	-	-	-	-
qBSBN7-1 & qSI7	Gj7X96T6	123	replication protein A 70 kDa DNA-binding subunit B-like [Coffea arabica]	-	-	-	-
qBSBN7-1 & qSI7	Gj7X96T8	159	-	-	-	-	-
qBSBN7-1 & qSI7	Gj7X98T18	51	-	-	-	-	-
qBSBN7-1 & qSI7	Gj7X98T8	300	-	-	-	-	-
qBSBN7-1 & qSI7	Gj7X99T36	207	uncharacterized protein LOC113729339 [Coffea arabica]	-	-	-	-
qBSBN7-1 & qSI7	Gj7X99T38	96	uncharacterized protein LOC113736519 [Coffea arabica]	-	-	-	-
qCD8 & qSBD8	Gj8A129T5	1311	phosphatidylinositol 4-phosphate 5-kinase 9-like [Coffea eugenioides]	-	GO:0005739(mitochondrion);GO:0008168(methyltransferase activity);GO:0016021(integral component of membrane);GO:0032259(methylation)	-	-
qCD8 & qSBD8	Gj8A133T17	453	uncharacterized protein LOC113722622 [Coffea arabica]	-	-	-	-
qCD8 & qSBD8	Gj8A133T18	453	-	-	-	-	-
qCD8 & qSBD8	Gj8A133T19	264	-	-	-	-	-
qCD8 & qSBD8	Gj8A133T20	483	uncharacterized protein LOC113701318 [Coffea arabica]	-	GO:0005777(peroxisome);GO:0008150(biological_process);GO:0016788(hydrolase activity, acting on ester bonds);GO:0047617(acyl-CoA hydrolase activity)	NA(NA)	W9R1W5.1 PF03061.20;4HBT;
qCD8 & qSBD8	Gj8A138T8	318	putative methyltransferase DDB_G0268948 [Coffea arabica]	-	GO:0005768(endosome);GO:0005774(vacuolar membrane);GO:0005802(trans-Golgi network);GO:0008757(S-adenosylmethionine-dependent methyltransferase activity);GO:0032259(methylation)	-	M7ZBC0.1 PF08241.10;Methyltransf_11;
qCD8 & qSBD8	Gj8A139T28	207	tobamovirus multiplication protein 1-like [Coffea arabica]	-	-	-	A0A061E951.1 PF06454.9;DUF1084;
qCD8 & qSBD8	Gj8A139T30	579	uncharacterized protein LOC113757192 [Coffea eugenioides]	-	-	-	-
qCD8 & qSBD8	Gj8A139T31	570	uncharacterized protein LOC113739681 [Coffea arabica]	-	-	-	-
qCD8 & qSBD8	Gj8A140T4	429	uncharacterized protein LOC113711702 [Coffea arabica]	-	GO:0005829(cytosol);GO:0008168(methyltransferase activity);GO:0032259(methylation)	-	-
qCD8 & qSBD8	Gj8A141T10	726	-	-	-	-	-
qCD8 & qSBD8	Gj8A142T12	132	uncharacterized protein LOC113713533 isoform X2 [Coffea arabica]	-	-	-	-
qCD8 & qSBD8	Gj8A144T5	1005	zinc finger CCCH domain-containing protein 25-like [Coffea eugenioides]	Zinc finger CCCH domain-containing protein 42 OS=Arabidopsis thaliana GN=At3g47120 PE=2 SV=1	GO:0000384(first spliceosomal transesterification activity);GO:0000398(mRNA splicing, via spliceosome);GO:0003723(RNA binding);GO:0005686(U2 snRNP);GO:0006406(mRNA export from nucleus);GO:0070274(RES complex);GO:0071011(precatalytic spliceosome);GO:0071013(catalytic step 2 spliceosome)	NA(NA)	A0A0A0KZW7.1 PF00076.20;RRM_1;
qCD8 & qSBD8	Gj8A145T24	297	PREDICTED: selenoprotein K [Populus euphratica]	-	GO:0003674(molecular_function);GO:0005794(Golgi apparatus);GO:0008150(biological_process);GO:0016021(integral component of membrane)	-	A0A0D2PQ72.1 PF10961.6;SelK_SelG;
qCD8 & qSBD8	Gj8A145T25	918	LOW QUALITY PROTEIN: flavonol synthase/flavanone 3-hydroxylase-like [Coffea arabica]	Flavonol synthase/flavanone 3-hydroxylase OS=Eustoma exaltatum subsp. russellianum GN=FLS PE=2 SV=1	GO:0045431(flavonol synthase activity)	nta00941(Flavonoid biosynthesis)	A0A022Q2S4.1 PF03171.18;2OG-FeII_Oxy;
qCD8 & qSBD8	Gj8A148T10	339	flavonol synthase/flavanone 3-hydroxylase [Ricinus communis]	Flavonol synthase/flavanone 3-hydroxylase OS=Malus domestica GN=FLS PE=2 SV=1	GO:0045431(flavonol synthase activity)	rcu00941(Flavonoid biosynthesis)	A0A0A0K885.1 PF03171.18;2OG-FeII_Oxy;
qCD8 & qSBD8	Gj8A151T9	2967	protein RRC1-like [Coffea eugenioides]	Protein RRC1 OS=Arabidopsis thaliana GN=RRC1 PE=1 SV=1	GO:0003723(RNA binding);GO:0005634(nucleus);GO:0006397(mRNA processing);GO:0008380(RNA splicing);GO:0016607(nuclear speck)	sind03040(Spliceosome)	B9HB72.1 PF00076.20;RRM_1;
qCD8 & qSBD8	Gj8A152T10	423	zinc finger BED domain-containing protein RICESLEEPER 2-like [Coffea arabica]	-	-	-	-
qCD8 & qSBD8	Gj8A153T31	1443	auxin transporter-like protein 3 [Coffea eugenioides]	Auxin transporter-like protein 3 OS=Medicago truncatula GN=LAX3 PE=2 SV=1	GO:0003333(amino acid transmembrane transport);GO:0005886(plasma membrane);GO:0015171(amino acid transmembrane transporter activity)	tcc04075(Plant hormone signal transduction)	V7AYP9.1 PF01490.16;Aa_trans;
qCD8 & qSBD8	Gj8A154T36	309	poly [ADP-ribose] polymerase 1-like [Coffea arabica]	Poly [ADP-ribose] polymerase 1 OS=Arabidopsis thaliana GN=PARP1 PE=1 SV=2	GO:0003910(DNA ligase (ATP) activity);GO:0005737(cytoplasm);GO:0006273(lagging strand elongation);GO:0051103(DNA ligation involved in DNA repair)	thj03410(Base excision repair)	V7CYP7.1 PF00644.18;PARP;
qCD8 & qSBD8	Gj8A154T37	756	pathogenesis-related protein 5 [Coffea eugenioides]	Pathogenesis-related protein 5 OS=Arabidopsis thaliana GN=At1g75040 PE=1 SV=1	GO:0003674(molecular_function);GO:0005576(extracellular region);GO:0016021(integral component of membrane);GO:0051707(response to other organism)	NA(NA)	W9QVQ5.1 PF00314.15;Thaumatin;
qCD8 & qSBD8	Gj8A155T50	660	uncharacterized protein LOC113717544 [Coffea arabica]	-	GO:0003674(molecular_function);GO:0005634(nucleus);GO:0008150(biological_process)	NA(NA)	M5XTV4.1 PF13359.4;DDE_Tnp_4;
qCD8 & qSBD8	Gj8A155T51	708	uncharacterized protein LOC113690191 [Coffea arabica]	-	-	-	-
qCD8 & qSBD8	Gj8A156T5	162	tobamovirus multiplication protein 1-like isoform X2 [Coffea arabica]	-	-	-	A0A067L8S5.1 PF06454.9;DUF1084;
qCD8 & qSBD8	Gj8A156T6	348	UPF0613 protein PB24D3.06c [Coffea eugenioides]	-	GO:0008150(biological_process);GO:0009507(chloroplast);GO:0016787(hydrolase activity)	-	A0A0J8BFE2.1 PF08538.8;DUF1749;
qCD8 & qSBD8	Gj8A157T16	1080	protein FAR1-RELATED SEQUENCE 5-like [Coffea arabica]	-	-	NA(NA)	-
qCD8 & qSBD8	Gj8A158T14	666	7-deoxyloganetin glucosyltransferase-like [Coffea arabica]	7-deoxyloganetin glucosyltransferase OS=Gardenia jasminoides GN=UGT85A24 PE=1 SV=1	GO:0009813(flavonoid biosynthetic process);GO:0043231(intracellular membrane-bounded organelle);GO:0052696(flavonoid glucuronidation);GO:0080043(quercetin 3-O-glucosyltransferase activity);GO:0080044(quercetin 7-O-glucosyltransferase activity)	NA(NA)	K4DG37.1 PF00201.16;UDPGT;
qCD8 & qSBD8	Gj8A158T17	765	uncharacterized protein LOC113779449 [Coffea eugenioides]	-	-	ccaj00965(Betalain biosynthesis)	B9RLF3.1 PF03732.15;Retrotrans_gag;
qCD8 & qSBD8	Gj8A159T39	1020	uncharacterized protein LOC113712355 [Coffea arabica]	-	GO:0003676(nucleic acid binding);GO:0003700(DNA binding transcription factor activity);GO:0005634(nucleus);GO:0006355(regulation of transcription, DNA-templated);GO:0008270(zinc ion binding)	-	S7Q1Z5.1 PF00644.18;PARP;
qCD8 & qSBD8	Gj8A160T10	2580	oxysterol-binding protein-related protein 1C-like isoform X2 [Coffea arabica]	Oxysterol-binding protein-related protein 1C OS=Arabidopsis thaliana GN=ORP1C PE=2 SV=1	GO:0005634(nucleus);GO:0006869(lipid transport);GO:0007165(signal transduction);GO:0008142(oxysterol binding);GO:0008202(steroid metabolic process);GO:0008289(lipid binding);GO:0035091(phosphatidylinositol binding)	NA(NA)	M0RJN2.1 PF01237.16;Oxysterol_BP;
qCD8 & qSBD8	Gj8A167T15	2469	unnamed protein product [Coffea canephora]	Probable serine/threonine-protein kinase mps1 OS=Dictyostelium discoideum GN=mps1 PE=3 SV=1	GO:0004674(protein serine/threonine kinase activity);GO:0004712(protein serine/threonine/tyrosine kinase activity);GO:0005524(ATP binding);GO:0005634(nucleus);GO:0007093(mitotic cell cycle checkpoint);GO:0016301(kinase activity);GO:0046777(protein autophosphorylation);GO:0051304(chromosome separation)	NA(NA)	B9RJ96.1 PF00069.23;Pkinase;
qCD8 & qSBD8	Gj8A167T16	342	uncharacterized protein LOC113706117 [Coffea arabica]	-	-	-	-
qCD8 & qSBD8	Gj8A169T5	2481	phosphatidylinositol 4-phosphate 5-kinase 2-like [Coffea arabica]	Phosphatidylinositol 4-phosphate 5-kinase 2 OS=Arabidopsis thaliana GN=PIP5K2 PE=1 SV=2	GO:0003006(developmental process involved in reproduction);GO:0005515(protein binding);GO:0005524(ATP binding);GO:0005886(plasma membrane);GO:0009958(positive gravitropism);GO:0010311(lateral root formation);GO:0016308(1-phosphatidylinositol-4-phosphate 5-kinase activity);GO:0040007(growth)	nta00562(Inositol phosphate metabolism);nta04070(Phosphatidylinositol signaling system);nta04144(Endocytosis)	A0A022QBP3.1 PF01504.16;PIP5K;
qCD8 & qSBD8	Gj8A173T13	963	uncharacterized protein LOC113740838 [Coffea arabica]	-	-	NA(NA)	-
qCD8 & qSBD8	Gj8A174T5	633	subtilisin-like protease SBT6.1 isoform X2 [Coffea arabica]	Subtilisin-like protease SBT6.1 OS=Arabidopsis thaliana GN=SBT6.1 PE=1 SV=1	GO:0004252(serine-type endopeptidase activity);GO:0005618(cell wall)	zju04141(Protein processing in endoplasmic reticulum)	-
qCD8 & qSBD8	Gj8A175T28	453	protein ALP1-like [Coffea arabica]	-	-	-	-
qCD8 & qSBD8	Gj8A175T29	906	1-acyl-sn-glycerol-3-phosphate acyltransferase 2-like [Coffea eugenioides]	1-acyl-sn-glycerol-3-phosphate acyltransferase 2 OS=Arabidopsis thaliana GN=LPAT2 PE=1 SV=2	GO:0003841(1-acylglycerol-3-phosphate O-acyltransferase activity);GO:0005515(protein binding);GO:0005576(extracellular region);GO:0005783(endoplasmic reticulum);GO:0005789(endoplasmic reticulum membrane);GO:0007275(multicellular organism development);GO:0016021(integral component of membrane);GO:0016024(CDP-diacylglycerol biosynthetic process)	sind00561(Glycerolipid metabolism);sind00564(Glycerophospholipid metabolism)	A0A067KYK4.1 PF01553.19;Acyltransferase;
qCD8 & qSBD8	Gj8A175T30	954	metal tolerance protein 1-like isoform X2 [Coffea arabica]	Metal tolerance protein 1 OS=Arabidopsis thaliana GN=MTP1 PE=1 SV=2	GO:0005385(zinc ion transmembrane transporter activity);GO:0005773(vacuole);GO:0010043(response to zinc ion);GO:0016020(membrane);GO:0061088(regulation of sequestering of zinc ion)	NA(NA)	B9I952.1 PF01545.19;Cation_efflux;
qCD8 & qSBD8	Gj8A179T12	1434	protein DETOXIFICATION 54-like [Coffea arabica]	Protein DETOXIFICATION 54 OS=Arabidopsis thaliana GN=DTX54 PE=2 SV=1	GO:0006855(drug transmembrane transport)	NA(NA)	M1AJ00.1 PF01554.16;MatE;
qCD8 & qSBD8	Gj8A180T2	540	-	-	-	-	-
qCD8 & qSBD8	Gj8A182T15	1197	uncharacterized protein LOC113757688 [Coffea eugenioides]	-	-	-	M1CC58.1 PF13966.4;zf-RVT;
qCD8 & qSBD8	Gj8A184T6	1416	protein FAR1-RELATED SEQUENCE 5-like [Coffea arabica]	Protein FAR-RED IMPAIRED RESPONSE 1 OS=Arabidopsis thaliana GN=FAR1 PE=1 SV=1	GO:0003674(molecular_function);GO:0005634(nucleus);GO:0009639(response to red or far red light)	NA(NA)	M5XIP4.1 PF03101.13;FAR1;
qCD8 & qSBD8	Gj8A185T54	510	30S ribosomal protein S13, chloroplastic-like [Coffea arabica]	30S ribosomal protein S13, chloroplastic OS=Arabidopsis thaliana GN=RPS13 PE=2 SV=1	GO:0005829(cytosol);GO:0006412(translation);GO:0015935(small ribosomal subunit);GO:0042254(ribosome biogenesis)	vvi03010(Ribosome)	E0CRC2.1 PF00416.20;Ribosomal_S13;
qCD8 & qSBD8	Gj8A185T55	1653	uncharacterized protein LOC113728757 [Coffea arabica]	-	-	mtr03030(DNA replication);mtr03420(Nucleotide excision repair);mtr03430(Mismatch repair);mtr03440(Homologous recombination)	-
qCD8 & qSBD8	Gj8A185T56	1242	unnamed protein product, partial [Coffea canephora]	-	GO:0000977(RNA polymerase II regulatory region sequence-specific DNA binding);GO:0003700(DNA binding transcription factor activity);GO:0005634(nucleus);GO:0006357(regulation of transcription by RNA polymerase II)	-	A0A059C3P4.1 PF14372.4;DUF4413;
qCD8 & qSBD8	Gj8A188T17	573	mitogen-activated protein kinase kinase kinase 1-like [Coffea arabica]	Mitogen-activated protein kinase kinase kinase 1 OS=Arabidopsis thaliana GN=MEKK1 PE=1 SV=2	GO:0005737(cytoplasm)	cann04016(MAPK signaling pathway - plant);cann04626(Plant-pathogen interaction)	A0A061FH20.1 PF00069.23;Pkinase;
qCD8 & qSBD8	Gj8A188T18	327	mitogen-activated protein kinase kinase kinase 1-like [Coffea arabica]	Mitogen-activated protein kinase kinase kinase 1 OS=Arabidopsis thaliana GN=MEKK1 PE=1 SV=2	GO:0005737(cytoplasm)	hbr04016(MAPK signaling pathway - plant);hbr04626(Plant-pathogen interaction)	A0A061FH20.1 PF00069.23;Pkinase;
qCD8 & qSBD8	Gj8A194T40	825	putative 12-oxophytodienoate reductase 11 [Coffea arabica]	Putative 12-oxophytodienoate reductase 11 OS=Oryza sativa subsp. japonica GN=OPR11 PE=2 SV=1	GO:0003959(NADPH dehydrogenase activity);GO:0005622(intracellular);GO:0055114(oxidation-reduction process)	ini00592(alpha-Linolenic acid metabolism)	M5XGD8.1 PF00724.18;Oxidored_FMN;
qCD8 & qSBD8	Gj8A194T43	183	putative 12-oxophytodienoate reductase 11 [Coffea arabica]	-	-	-	-
qCD8 & qSBD8	Gj8A194T46	426	transmembrane protein 50A-like [Coffea arabica]	-	GO:0003674(molecular_function);GO:0008150(biological_process);GO:0016021(integral component of membrane)	-	W9S9C1.1 PF05255.9;UPF0220;
qCD8 & qSBD8	Gj8A199T19	4329	uncharacterized protein LOC113748914 isoform X1 [Coffea eugenioides]	Mst2 complex subunit nto1 OS=Schizosaccharomyces pombe (strain 972 / ATCC 24843) GN=nto1 PE=1 SV=1	GO:0005737(cytoplasm);GO:0008270(zinc ion binding);GO:0016573(histone acetylation);GO:0035064(methylated histone binding);GO:0035556(intracellular signal transduction);GO:1990467(NuA3a histone acetyltransferase complex);GO:1990468(NuA3b histone acetyltransferase complex)	NA(NA)	A0A022Q6Q2.1 PF13832.4;zf-HC5HC2H_2;
qCD8 & qSBD8	Gj8A199T20	492	uncharacterized protein LOC113724169 [Coffea arabica]	-	-	-	-
qCD8 & qSBD8	Gj8A199T21	621	DNA-directed RNA polymerases II and IV subunit 5A-like [Coffea arabica]	DNA-directed RNA polymerases II and IV subunit 5A OS=Arabidopsis thaliana GN=NRPB5A PE=1 SV=1	GO:0001054(RNA polymerase I activity);GO:0001055(RNA polymerase II activity);GO:0001056(RNA polymerase III activity);GO:0005665(DNA-directed RNA polymerase II, core complex);GO:0005666(DNA-directed RNA polymerase III complex);GO:0005736(DNA-directed RNA polymerase I complex)	mcha00230(Purine metabolism);mcha00240(Pyrimidine metabolism);mcha03020(RNA polymerase)	M1BRS4.1 PF01191.17;RNA_pol_Rpb5_C;
qCD8 & qSBD8	Gj8A201T18	564	uncharacterized protein LOC113740896 [Coffea arabica]	-	-	pda03013(RNA transport)	Q7XVR9.2 PF13960.4;DUF4218;
qCD8 & qSBD8	Gj8A202T20	1188	beta-1,3-galactosyltransferase 7-like isoform X1 [Coffea arabica]	Beta-1,3-galactosyltransferase 7 OS=Arabidopsis thaliana GN=B3GALT7 PE=2 SV=1	GO:0000139(Golgi membrane);GO:0005794(Golgi apparatus);GO:0006486(protein glycosylation);GO:0016021(integral component of membrane);GO:0016757(transferase activity, transferring glycosyl groups);GO:0016758(transferase activity, transferring hexosyl groups);GO:0048531(beta-1,3-galactosyltransferase activity)	NA(NA)	K4D6F3.1 PF01762.19;Galactosyl_T;
qCD8 & qSBD8	Gj8A204T4	345	uncharacterized protein LOC113713694 [Coffea arabica]	-	GO:0003674(molecular_function);GO:0005575(cellular_component);GO:0008150(biological_process)	-	I1KA32.1 PF05633.9;DUF793;
qCD8 & qSBD8	Gj8A205T7	2358	FHA domain-containing protein PS1 [Coffea eugenioides]	FHA domain-containing protein PS1 OS=Arabidopsis thaliana GN=PS1 PE=2 SV=1	GO:0005634(nucleus);GO:0009555(pollen development)	NA(NA)	D7SRA9.1 PF13638.4;PIN_4;
qCD8 & qSBD8	Gj8E146T0	1164	G-type lectin S-receptor-like serine/threonine-protein kinase SD2-5 [Coffea arabica]	G-type lectin S-receptor-like serine/threonine-protein kinase SD2-5 OS=Arabidopsis thaliana GN=SD25 PE=1 SV=1	GO:0004674(protein serine/threonine kinase activity);GO:0005886(plasma membrane);GO:0006468(protein phosphorylation)	NA(NA)	K4CG98.1 PF00069.23;Pkinase;
qCD8 & qSBD8	Gj8E149T0	336	-	-	-	-	-
qCD8 & qSBD8	Gj8P130T1	675	cactin, partial [Sesamum indicum]	Cactin OS=Arabidopsis thaliana GN=CTN PE=1 SV=1	GO:0003407(neural retina development);GO:0005634(nucleus);GO:0008595(anterior/posterior axis specification, embryo);GO:0040019(positive regulation of embryonic development)	-	A0A067FAE5.1 PF09732.7;CactinC_cactus;
qCD8 & qSBD8	Gj8P132T1	279	protein FAR1-RELATED SEQUENCE 5-like [Coffea eugenioides]	-	-	-	-
qCD8 & qSBD8	Gj8P132T2	1470	uncharacterized protein LOC113714828 [Coffea arabica]	Probable N-succinyldiaminopimelate aminotransferase DapC OS=Mycobacterium tuberculosis (strain CDC 1551 / Oshkosh) GN=dapC PE=1 SV=1	GO:0005737(cytoplasm);GO:0008483(transaminase activity);GO:0009058(biosynthetic process);GO:0009507(chloroplast);GO:0030170(pyridoxal phosphate binding)	gsl00380(Tryptophan metabolism);gsl00450(Selenocompound metabolism)	A0A0B0NFJ0.1 PF00155.19;Aminotran_1_2;
qCD8 & qSBD8	Gj8P137T0	360	-	-	-	-	-
qCD8 & qSBD8	Gj8P139T4	2121	uncharacterized protein LOC113729230 [Coffea arabica]	-	-	-	-
qCD8 & qSBD8	Gj8P139T6	288	-	-	-	-	-
qCD8 & qSBD8	Gj8P141T3	702	uncharacterized protein LOC113711736 [Coffea arabica]	-	-	-	-
qCD8 & qSBD8	Gj8P142T1	585	Uncharacterized protein TCM_032307 [Theobroma cacao]	-	-	-	-
qCD8 & qSBD8	Gj8P142T3	3366	unnamed protein product [Coffea canephora]	DIS3-like exonuclease 2 OS=Arabidopsis thaliana GN=SOV PE=1 SV=1	GO:0000175(3'-5'-exoribonuclease activity);GO:0000176(nuclear exosome (RNase complex));GO:0000177(cytoplasmic exosome (RNase complex));GO:0000932(P-body);GO:0006364(rRNA processing);GO:0006402(mRNA catabolic process);GO:0016075(rRNA catabolic process)	NA(NA)	M0ZK06.1 PF00773.17;RNB;
qCD8 & qSBD8	Gj8P146T1	390	RecName: Full=Flavonol synthase/flavanone 3-hydroxylase; Short=FLS	Flavonol synthase/flavanone 3-hydroxylase OS=Eustoma exaltatum subsp. russellianum GN=FLS PE=2 SV=1	GO:0045431(flavonol synthase activity)	hbr00941(Flavonoid biosynthesis)	F6H0T8.1 PF14226.4;DIOX_N;
qCD8 & qSBD8	Gj8P146T2	516	flavonol synthase/flavanone 3-hydroxylase-like [Cucurbita moschata]	Flavonol synthase/flavanone 3-hydroxylase OS=Petunia hybrida GN=FL PE=2 SV=1	GO:0045431(flavonol synthase activity)	csv00941(Flavonoid biosynthesis)	A0A0A0K885.1 PF03171.18;2OG-FeII_Oxy;
qCD8 & qSBD8	Gj8P147T0	450	premnaspirodiene oxygenase-like [Coffea eugenioides]	Premnaspirodiene oxygenase OS=Hyoscyamus muticus GN=CYP71D55 PE=1 SV=1	GO:0016020(membrane);GO:0016709(oxidoreductase activity, acting on paired donors, with incorporation or reduction of molecular oxygen, NAD(P)H as one donor, and incorporation of one atom of oxygen);GO:0044550(secondary metabolite biosynthetic process)	spen00909(Sesquiterpenoid and triterpenoid biosynthesis)	I1MWQ8.2 PF00067.20;p450;
qCD8 & qSBD8	Gj8P148T0	474	flavonol synthase [Vitis vinifera]	Flavonol synthase/flavanone 3-hydroxylase OS=Eustoma exaltatum subsp. russellianum GN=FLS PE=2 SV=1	GO:0045431(flavonol synthase activity)	vvi00941(Flavonoid biosynthesis)	F6H0T8.1 PF14226.4;DIOX_N;
qCD8 & qSBD8	Gj8P155T3	1461	splicing factor U2af large subunit B-like isoform X1 [Coffea arabica]	Splicing factor U2af large subunit A OS=Nicotiana plumbaginifolia GN=U2AF65A PE=2 SV=1	GO:0000243(commitment complex);GO:0008187(poly-pyrimidine tract binding);GO:0016607(nuclear speck);GO:0030628(pre-mRNA 3'-splice site binding);GO:0071004(U2-type prespliceosome);GO:0089701(U2AF)	sot03040(Spliceosome)	M0SMW7.1 PF00076.20;RRM_1;
qCD8 & qSBD8	Gj8P155T7	414	putative nuclease HARBI1 [Coffea arabica]	-	-	-	M5XH46.1 PF04827.12;Plant_tran;
qCD8 & qSBD8	Gj8P157T4	300	protein FAR1-RELATED SEQUENCE 5-like [Coffea arabica]	-	-	-	-
qCD8 & qSBD8	Gj8P159T3	399	-	-	-	-	-
qCD8 & qSBD8	Gj8P161T1	813	biotin--protein ligase 2-like isoform X1 [Coffea arabica]	Biotin--protein ligase 1, chloroplastic OS=Arabidopsis thaliana GN=HCS1 PE=1 SV=2	GO:0003824(catalytic activity);GO:0004077(biotin-[acetyl-CoA-carboxylase] ligase activity);GO:0004078(biotin-[methylcrotonoyl-CoA-carboxylase] ligase activity);GO:0005524(ATP binding);GO:0005576(extracellular region);GO:0005829(cytosol);GO:0006464(cellular protein modification process);GO:0009507(chloroplast);GO:0009536(plastid);GO:0042966(biotin carboxyl carrier protein biosynthetic process)	sind00780(Biotin metabolism)	B9RJ98.1 PF03099.17;BPL_LplA_LipB;
qCD8 & qSBD8	Gj8P163T1	276	-	-	-	-	-
qCD8 & qSBD8	Gj8P163T2	1281	histone-lysine N-methyltransferase ASHR1-like isoform X2 [Coffea arabica]	Histone-lysine N-methyltransferase ASHR1 OS=Arabidopsis thaliana GN=ASHR1 PE=2 SV=2	GO:0005515(protein binding);GO:0005634(nucleus);GO:0005694(chromosome);GO:0008150(biological_process);GO:0018024(histone-lysine N-methyltransferase activity);GO:0046872(metal ion binding)	NA(NA)	K4C6L9.1 PF00856.26;SET;
qCD8 & qSBD8	Gj8P173T0	966	uncharacterized protein LOC113728943 [Coffea arabica]	-	-	-	-
qCD8 & qSBD8	Gj8P175T6	1170	unnamed protein product [Coffea canephora]	Purple acid phosphatase 25 OS=Arabidopsis thaliana GN=PAP25 PE=2 SV=2	GO:0003993(acid phosphatase activity);GO:0004721(phosphoprotein phosphatase activity);GO:0004722(protein serine/threonine phosphatase activity);GO:0005576(extracellular region);GO:0005618(cell wall);GO:0005829(cytosol);GO:0006796(phosphate-containing compound metabolic process);GO:0046872(metal ion binding)	NA(NA)	B9T7B6.1 PF00149.26;Metallophos;
qCD8 & qSBD8	Gj8P175T7	690	uncharacterized protein LOC113729991 [Coffea arabica]	-	-	-	-
qCD8 & qSBD8	Gj8P177T1	981	probable magnesium transporter NIPA6 [Coffea arabica]	Probable magnesium transporter NIPA6 OS=Arabidopsis thaliana GN=At2g21120 PE=2 SV=1	GO:0005886(plasma membrane);GO:0008150(biological_process);GO:0015095(magnesium ion transmembrane transporter activity);GO:0015693(magnesium ion transport);GO:0016021(integral component of membrane)	-	A0A022Q7P1.1 PF05653.12;Mg_trans_NIPA;
qCD8 & qSBD8	Gj8P182T1	723	uncharacterized protein LOC113737276 [Coffea arabica]	-	-	-	S8DPB0.1 PF03372.21;Exo_endo_phos;
qCD8 & qSBD8	Gj8P182T2	720	uncharacterized protein LOC113718420 [Coffea arabica]	-	-	-	-
qCD8 & qSBD8	Gj8P182T3	348	uncharacterized protein LOC113715969 [Coffea arabica]	-	-	-	M1CGC5.1 PF14111.4;DUF4283;
qCD8 & qSBD8	Gj8P184T2	1896	uncharacterized protein LOC113757176 isoform X2 [Coffea eugenioides]	-	GO:0005886(plasma membrane);GO:0009507(chloroplast)	gra03040(Spliceosome);gra03013(RNA transport);gra03015(mRNA surveillance pathway)	K4C7H5.1 PF05003.10;DUF668;
qCD8 & qSBD8	Gj8P184T3	387	uncharacterized protein LOC113714439 isoform X1 [Coffea arabica]	-	GO:0005886(plasma membrane);GO:0009507(chloroplast)	-	-
qCD8 & qSBD8	Gj8P185T6	2211	unnamed protein product [Coffea canephora]	G-type lectin S-receptor-like serine/threonine-protein kinase At1g34300 OS=Arabidopsis thaliana GN=At1g34300 PE=2 SV=1	GO:0004674(protein serine/threonine kinase activity);GO:0005886(plasma membrane);GO:0006468(protein phosphorylation)	NA(NA)	A0A0D2RLH1.1 PF00069.23;Pkinase;
qCD8 & qSBD8	Gj8P187T1	3066	nitrate reductase [NADH]-like [Coffea arabica]	Nitrate reductase [NADH] OS=Petunia hybrida GN=NIA PE=2 SV=1	GO:0005739(mitochondrion);GO:0005773(vacuole);GO:0005829(cytosol);GO:0005886(plasma membrane);GO:0006809(nitric oxide biosynthetic process);GO:0008940(nitrate reductase activity);GO:0009416(response to light stimulus);GO:0009610(response to symbiotic fungus);GO:0009635(response to herbicide);GO:0009703(nitrate reductase (NADH) activity);GO:0020037(heme binding);GO:0030151(molybdenum ion binding);…	sind00910(Nitrogen metabolism)	K4D6I5.1 PF00174.17;Oxidored_molyb;
qCD8 & qSBD8	Gj8P192T3	2103	mediator of RNA polymerase II transcription subunit 1-like [Coffea arabica]	-	GO:0005634(nucleus);GO:0016301(kinase activity);GO:0016310(phosphorylation)	zju00965(Betalain biosynthesis)	-
qCD8 & qSBD8	Gj8P193T1	807	unnamed protein product [Coffea canephora]	12-oxophytodienoate reductase 1 OS=Arabidopsis thaliana GN=OPR1 PE=1 SV=2	GO:0003959(NADPH dehydrogenase activity);GO:0005622(intracellular);GO:0055114(oxidation-reduction process)	ini00592(alpha-Linolenic acid metabolism)	M5XGD8.1 PF00724.18;Oxidored_FMN;
qCD8 & qSBD8	Gj8P194T5	231	putative 12-oxophytodienoate reductase 11 [Coffea arabica]	12-oxophytodienoate reductase 1 OS=Solanum lycopersicum GN=OPR1 PE=1 SV=1	GO:0003959(NADPH dehydrogenase activity);GO:0005622(intracellular);GO:0055114(oxidation-reduction process)	sind00592(alpha-Linolenic acid metabolism)	W9RMC2.1 PF00724.18;Oxidored_FMN;
qCD8 & qSBD8	Gj8P194T6	846	putative 12-oxophytodienoate reductase 11 [Coffea arabica]	12-oxophytodienoate reductase 1 OS=Solanum lycopersicum GN=OPR1 PE=1 SV=1	GO:0003959(NADPH dehydrogenase activity);GO:0005622(intracellular);GO:0055114(oxidation-reduction process)	ini00592(alpha-Linolenic acid metabolism)	A0A067LMK0.1 PF00724.18;Oxidored_FMN;
qCD8 & qSBD8	Gj8P197T2	1092	uncharacterized protein LOC113741728 isoform X2 [Coffea arabica]	-	GO:0003674(molecular_function);GO:0005737(cytoplasm);GO:0008150(biological_process)	-	-
qCD8 & qSBD8	Gj8P200T0	1260	reverse transcriptase [Corchorus capsularis]	-	-	-	A0A061FI36.1 PF13456.4;RVT_3;
qCD8 & qSBD8	Gj8P200T1	1080	uncharacterized protein LOC113759441 [Coffea eugenioides]	-	-	-	A0A061FI36.1 PF13456.4;RVT_3;
qCD8 & qSBD8	Gj8P202T3	507	uncharacterized protein LOC113711731 [Coffea arabica]	-	GO:0009507(chloroplast)	-	M1A836.1 PF15938.3;DUF4750;
qCD8 & qSBD8	Gj8P204T1	264	uncharacterized protein LOC113713694 [Coffea arabica]	-	GO:0003674(molecular_function);GO:0008150(biological_process);GO:0009507(chloroplast)	-	V7CQN3.1 PF05633.9;DUF793;
qCD8 & qSBD8	Gj8X133T10	66	-	-	-	-	-
qCD8 & qSBD8	Gj8X133T11	129	-	-	-	-	-
qCD8 & qSBD8	Gj8X133T16	84	-	-	-	-	-
qCD8 & qSBD8	Gj8X133T7	51	-	-	-	-	-
qCD8 & qSBD8	Gj8X133T8	123	-	-	-	-	-
qCD8 & qSBD8	Gj8X134T2	435	uncharacterized protein LOC113741433 [Coffea arabica]	-	-	-	-
qCD8 & qSBD8	Gj8X137T4	237	uncharacterized protein LOC113690562 [Coffea arabica]	-	-	-	M5WUR1.1 PF10551.7;MULE;
qCD8 & qSBD8	Gj8X138T6	171	-	-	-	-	-
qCD8 & qSBD8	Gj8X138T7	1128	nodulation-signaling pathway 2 protein-like [Coffea arabica]	Nodulation-signaling pathway 2 protein OS=Medicago truncatula GN=NSP2 PE=1 SV=1	GO:0003700(DNA binding transcription factor activity);GO:0005634(nucleus);GO:0006355(regulation of transcription, DNA-templated);GO:0043565(sequence-specific DNA binding)	cam04075(Plant hormone signal transduction)	A0A061FHT3.1 PF03514.12;GRAS;
qCD8 & qSBD8	Gj8X139T24	69	-	-	-	-	-
qCD8 & qSBD8	Gj8X139T8	207	UPF0613 protein PB24D3.06c [Coffea eugenioides]	-	GO:0008150(biological_process);GO:0009507(chloroplast);GO:0016787(hydrolase activity)	-	B9RTT3.1 PF08538.8;DUF1749;
qCD8 & qSBD8	Gj8X141T5	279	uncharacterized protein LOC113716756 [Coffea arabica]	-	-	-	-
qCD8 & qSBD8	Gj8X142T5	111	-	-	-	-	-
qCD8 & qSBD8	Gj8X143T4	159	uncharacterized protein LOC113728943 [Coffea arabica]	-	-	-	-
qCD8 & qSBD8	Gj8X143T5	459	uncharacterized protein LOC113728920 [Coffea arabica]	-	-	NA(NA)	-
qCD8 & qSBD8	Gj8X146T10	81	-	-	-	-	-
qCD8 & qSBD8	Gj8X146T11	72	-	-	-	-	-
qCD8 & qSBD8	Gj8X146T38	129	-	-	-	-	-
qCD8 & qSBD8	Gj8X151T4	243	premnaspirodiene oxygenase-like [Coffea arabica]	Germacrene A oxidase OS=Saussurea costus PE=1 SV=1	GO:0016020(membrane);GO:0016709(oxidoreductase activity, acting on paired donors, with incorporation or reduction of molecular oxygen, NAD(P)H as one donor, and incorporation of one atom of oxygen);GO:0044550(secondary metabolite biosynthetic process)	NA(NA)	A0A067KWF0.1 PF00067.20;p450;
qCD8 & qSBD8	Gj8X151T5	129	-	-	-	-	-
qCD8 & qSBD8	Gj8X152T1	270	zinc finger BED domain-containing protein RICESLEEPER 2-like [Coffea arabica]	-	-	-	-
qCD8 & qSBD8	Gj8X152T6	168	zinc finger BED domain-containing protein RICESLEEPER 2-like [Coffea eugenioides]	-	GO:0000977(RNA polymerase II regulatory region sequence-specific DNA binding);GO:0003700(DNA binding transcription factor activity);GO:0005634(nucleus);GO:0006357(regulation of transcription by RNA polymerase II)	-	-
qCD8 & qSBD8	Gj8X153T13	309	-	-	-	-	-
qCD8 & qSBD8	Gj8X153T7	960	vinorine synthase-like [Coffea arabica]	Salutaridinol 7-O-acetyltransferase OS=Papaver somniferum GN=SALAT PE=1 SV=1	GO:0005737(cytoplasm);GO:0009735(response to cytokinin);GO:0016740(transferase activity)	ini00940(Phenylpropanoid biosynthesis);ini00945(Stilbenoid, diarylheptanoid and gingerol biosynthesis);ini00941(Flavonoid biosynthesis)	A0A061FL86.1 PF02458.13;Transferase;
qCD8 & qSBD8	Gj8X154T27	294	H/ACA ribonucleoprotein complex subunit 2-like protein [Coffea arabica]	H/ACA ribonucleoprotein complex subunit 2-like protein OS=Arabidopsis thaliana GN=At5g08180 PE=1 SV=1	GO:0000469(cleavage involved in rRNA processing);GO:0000470(maturation of LSU-rRNA);GO:0006412(translation);GO:0022625(cytosolic large ribosomal subunit);GO:0031118(rRNA pseudouridine synthesis);GO:0031120(snRNA pseudouridine synthesis);GO:0031429(box H/ACA snoRNP complex);GO:0034513(box H/ACA snoRNA binding)	sind03008(Ribosome biogenesis in eukaryotes)	A0A061G5E0.1 PF01248.24;Ribosomal_L7Ae;
qCD8 & qSBD8	Gj8X154T29	330	60S ribosomal protein L27A [Hevea brasiliensis]	60S ribosomal protein L27a OS=Dictyostelium discoideum GN=rpl27a PE=3 SV=1	GO:0003735(structural constituent of ribosome);GO:0022625(cytosolic large ribosomal subunit)	lang03010(Ribosome)	A0A0D2S4K6.1 PF00828.17;Ribosomal_L27A;
qCD8 & qSBD8	Gj8X154T32	951	unnamed protein product [Coffea canephora]	-	GO:0003674(molecular_function);GO:0005634(nucleus);GO:0008150(biological_process)	-	-
qCD8 & qSBD8	Gj8X154T6	279	G-type lectin S-receptor-like serine/threonine-protein kinase SD2-5 [Coffea arabica]	-	GO:0004674(protein serine/threonine kinase activity);GO:0005886(plasma membrane);GO:0006468(protein phosphorylation)	NA(NA)	M1DZ63.1 PF00069.23;Pkinase;
qCD8 & qSBD8	Gj8X155T10	174	ATP-dependent DNA helicase PIF1-like [Coffea arabica]	-	-	NA(NA)	-
qCD8 & qSBD8	Gj8X155T15	228	uncharacterized protein LOC113691976 [Coffea arabica]	-	-	-	-
qCD8 & qSBD8	Gj8X156T4	90	-	-	-	-	-
qCD8 & qSBD8	Gj8X157T10	93	-	-	-	-	-
qCD8 & qSBD8	Gj8X157T11	420	40S ribosomal protein S4-like [Sesamum indicum]	40S ribosomal protein S4-1 OS=Arabidopsis thaliana GN=RPS4A PE=2 SV=1	GO:0003735(structural constituent of ribosome);GO:0006412(translation);GO:0022627(cytosolic small ribosomal subunit)	sind03010(Ribosome)	A0A067FJ92.1 PF01479.23;S4;
qCD8 & qSBD8	Gj8X157T14	444	uncharacterized protein LOC113780434 [Coffea eugenioides]	-	-	-	-
qCD8 & qSBD8	Gj8X157T15	147	uncharacterized protein LOC113723301 [Coffea arabica]	-	-	-	-
qCD8 & qSBD8	Gj8X158T14	219	7-deoxyloganetin glucosyltransferase-like [Coffea arabica]	UDP-glycosyltransferase 85A8 OS=Stevia rebaudiana GN=UGT85A8 PE=2 SV=1	GO:0009813(flavonoid biosynthetic process);GO:0043231(intracellular membrane-bounded organelle);GO:0052696(flavonoid glucuronidation);GO:0080043(quercetin 3-O-glucosyltransferase activity);GO:0080044(quercetin 7-O-glucosyltransferase activity)	NA(NA)	F6H0Q8.1 PF00201.16;UDPGT;
qCD8 & qSBD8	Gj8X158T4	141	-	-	-	-	-
qCD8 & qSBD8	Gj8X159T13	102	F-box protein CPR1-like [Coffea arabica]	-	-	-	-
qCD8 & qSBD8	Gj8X159T14	387	PREDICTED: putative nuclease HARBI1 isoform X1 [Nelumbo nucifera]	-	-	NA(NA)	K4D0B0.1 PF13359.4;DDE_Tnp_4;
qCD8 & qSBD8	Gj8X159T4	480	protein SRC2-like [Coffea arabica]	-	-	-	M1CU01.1 PF00168.28;C2;
qCD8 & qSBD8	Gj8X160T9	30	-	-	-	-	-
qCD8 & qSBD8	Gj8X161T4	144	uncharacterized protein LOC110010048 [Jatropha curcas]	-	GO:0003723(RNA binding);GO:0004525(ribonuclease III activity);GO:0005634(nucleus);GO:0005737(cytoplasm);GO:0016442(RISC complex);GO:0030422(production of siRNA involved in RNA interference)	bna00280(Valine, leucine and isoleucine degradation)	-
qCD8 & qSBD8	Gj8X166T1	105	alpha-tubulin [Miscanthus transmorrisonensis]	Tubulin alpha-1 chain OS=Arabidopsis thaliana GN=TUBA1 PE=2 SV=1	GO:0003924(GTPase activity);GO:0005200(structural constituent of cytoskeleton);GO:0005525(GTP binding);GO:0005737(cytoplasm);GO:0005829(cytosol);GO:0005874(microtubule);GO:0005886(plasma membrane);GO:0007017(microtubule-based process);GO:0015630(microtubule cytoskeleton)	ath04145(Phagosome)	A0A067C7Y6.1 PF00091.23;Tubulin;
qCD8 & qSBD8	Gj8X166T2	294	tubulin alpha chain [Coffea arabica]	Tubulin alpha-2 chain OS=Arabidopsis thaliana GN=TUBA2 PE=2 SV=2	GO:0000226(microtubule cytoskeleton organization);GO:0003729(mRNA binding);GO:0005200(structural constituent of cytoskeleton);GO:0005618(cell wall);GO:0005737(cytoplasm);GO:0005774(vacuolar membrane);GO:0005829(cytosol);GO:0005886(plasma membrane);GO:0007017(microtubule-based process);GO:0009507(chloroplast);GO:0009570(chloroplast stroma);GO:0045298(tubulin complex);GO:0046686(response to cadmium…	adu04145(Phagosome)	M0YJF4.1 PF00091.23;Tubulin;
qCD8 & qSBD8	Gj8X166T5	42	-	-	-	-	-
qCD8 & qSBD8	Gj8X167T14	90	-	-	-	-	-
qCD8 & qSBD8	Gj8X167T9	540	putative transcription factor/ chromatin remodeling BED-type(Zn) family [Rosa chinensis]	-	-	-	M5XTX1.1 PF14372.4;DUF4413;
qCD8 & qSBD8	Gj8X172T1	660	protein DMP6-like [Coffea arabica]	-	GO:0003674(molecular_function);GO:0005737(cytoplasm);GO:0008150(biological_process);GO:0009507(chloroplast);GO:0009705(plant-type vacuole membrane);GO:0016021(integral component of membrane)	-	V4U9M5.1 PF05078.10;DUF679;
qCD8 & qSBD8	Gj8X173T6	246	uncharacterized protein LOC113704586 [Coffea arabica]	-	-	-	-
qCD8 & qSBD8	Gj8X173T7	216	-	-	-	-	-
qCD8 & qSBD8	Gj8X185T9	228	uncharacterized protein LOC113693252 [Coffea arabica]	-	-	-	-
qCD8 & qSBD8	Gj8X186T1	243	-	-	-	-	-
qCD8 & qSBD8	Gj8X188T10	165	-	-	-	-	-
qCD8 & qSBD8	Gj8X188T11	333	probable carbohydrate esterase At4g34215 [Coffea arabica]	-	-	-	K4BTU9.1 PF03629.16;SASA;
qCD8 & qSBD8	Gj8X188T16	156	uncharacterized protein LOC113729071 [Coffea arabica]	-	-	-	-
qCD8 & qSBD8	Gj8X188T3	87	-	-	-	-	-
qCD8 & qSBD8	Gj8X188T7	291	uncharacterized protein LOC113780882 [Coffea eugenioides]	-	-	-	-
qCD8 & qSBD8	Gj8X189T1	51	-	-	-	-	-
qCD8 & qSBD8	Gj8X190T0	441	putative nuclease HARBI1 [Coffea eugenioides]	-	-	-	W5DB43.1 PF13359.4;DDE_Tnp_4;
qCD8 & qSBD8	Gj8X192T10	201	-	-	-	-	-
qCD8 & qSBD8	Gj8X194T20	576	putative 12-oxophytodienoate reductase 11, partial [Coffea arabica]	12-oxophytodienoate reductase 2 OS=Arabidopsis thaliana GN=OPR2 PE=1 SV=2	GO:0003959(NADPH dehydrogenase activity);GO:0005622(intracellular);GO:0055114(oxidation-reduction process)	ini00592(alpha-Linolenic acid metabolism)	A0A067DIG5.1 PF00724.18;Oxidored_FMN;
qCD8 & qSBD8	Gj8X194T40	381	-	-	-	-	-
qCD8 & qSBD8	Gj8X195T1	165	unnamed protein product [Coffea canephora]	Histone H3 type 1 OS=Chlamydomonas reinhardtii GN=ch3-I PE=1 SV=1	GO:0005515(protein binding)	NA(NA)	M8ACK6.1 PF00125.22;Histone;
qCD8 & qSBD8	Gj8X196T2	306	ribosomal protein S14 (chloroplast) [Coffea arabica]	30S ribosomal protein S14, chloroplastic OS=Coffea arabica GN=rps14 PE=3 SV=1	GO:0003735(structural constituent of ribosome);GO:0006412(translation);GO:0015935(small ribosomal subunit)	sind03010(Ribosome)	-
qCD8 & qSBD8	Gj8X197T6	387	cytochrome b-like [Abrus precatorius]	Cytochrome b6-f complex subunit 4 OS=Eucalyptus globulus subsp. globulus GN=petD PE=3 SV=1	GO:0009536(plastid)	egu00195(Photosynthesis)	K9WS00.1 PF00032.15;Cytochrom_B_C;
qCD8 & qSBD8	Gj8X197T9	174	unnamed protein product [Brassica oleracea]	30S ribosomal protein S7, chloroplastic OS=Lactoris fernandeziana GN=rps7 PE=3 SV=1	GO:0000028(ribosomal small subunit assembly);GO:0003729(mRNA binding);GO:0003735(structural constituent of ribosome);GO:0005840(ribosome);GO:0006412(translation);GO:0019843(rRNA binding)	ini03010(Ribosome)	F6HD03.1 PF00177.19;Ribosomal_S7;
qCD8 & qSBD8	Gj8X199T6	198	PREDICTED: uncharacterized protein LOC107799304 [Nicotiana tabacum]	-	-	-	-
qCD8 & qSBD8	Gj8X200T6	96	-	-	-	-	-
qCD8 & qSBD8	Gj8X201T16	600	uncharacterized protein LOC113711408 [Coffea arabica]	-	-	-	-
qCD8 & qSBD8	Gj8X201T2	297	uncharacterized protein LOC113715135 [Coffea arabica]	-	-	-	-
qCD8 & qSBD8	Gj8X201T3	387	uncharacterized protein LOC109716680 [Ananas comosus]	-	-	-	-
qCD8 & qSBD8	Gj8X201T4	399	uncharacterized protein LOC113715135 [Coffea arabica]	-	-	-	Q8W3B1.1 PF13952.4;DUF4216;
qCD8 & qSBD8	Gj8X202T6	282	50S ribosomal protein L23 (chloroplast) [Bruinsmia polysperma]	50S ribosomal protein L23, chloroplastic OS=Coffea arabica GN=rpl23-A PE=3 SV=1	GO:0000027(ribosomal large subunit assembly);GO:0003735(structural constituent of ribosome);GO:0006412(translation);GO:0022625(cytosolic large ribosomal subunit)	csv03010(Ribosome)	Q2VED8.1 PF00276.18;Ribosomal_L23;
qCD8 & qSBD8	Gj8X205T5	969	unnamed protein product [Coffea canephora]	Protein SENSITIVE TO PROTON RHIZOTOXICITY 1 OS=Arabidopsis thaliana GN=STOP1 PE=2 SV=1	GO:0003700(DNA binding transcription factor activity)	NA(NA)	M0S041.1 PF13912.4;zf-C2H2_6;
QLLLS4 & qCD4-1	Gj4A348T14	1074	cytosolic Fe-S cluster assembly factor NBP35-like [Coffea arabica]	Cytosolic Fe-S cluster assembly factor NBP35 OS=Arabidopsis thaliana GN=NBP35 PE=1 SV=1	GO:0000166(nucleotide binding);GO:0005524(ATP binding);GO:0005634(nucleus);GO:0005829(cytosol);GO:0016226(iron-sulfur cluster assembly);GO:0042803(protein homodimerization activity);GO:0046872(metal ion binding);GO:0051536(iron-sulfur cluster binding);GO:0051539(4 iron, 4 sulfur cluster binding)	NA(NA)	A0A061EDK5.1 PF10609.7;ParA;
QLLLS4 & qCD4-1	Gj4A349T24	1425	PREDICTED: beta-amyrin 28-oxidase-like [Solanum tuberosum]	Beta-amyrin 28-oxidase OS=Panax ginseng PE=2 SV=1	GO:0004497(monooxygenase activity);GO:0007275(multicellular organism development);GO:0010268(brassinosteroid homeostasis);GO:0016125(sterol metabolic process);GO:0016132(brassinosteroid biosynthetic process)	NA(NA)	K4C7H2.1 PF00067.20;p450;
QLLLS4 & qCD4-1	Gj4A350T8	1329	dihydrolipoyllysine-residue acetyltransferase component 5 of pyruvate dehydrogenase complex, chloroplastic-like [Coffea arabica]	Dihydrolipoyllysine-residue acetyltransferase component 5 of pyruvate dehydrogenase complex, chloroplastic OS=Arabidopsis thaliana GN=EMB3003 PE=2 SV=1	GO:0004742(dihydrolipoyllysine-residue acetyltransferase activity);GO:0005739(mitochondrion);GO:0005886(plasma membrane);GO:0006096(glycolytic process);GO:0009507(chloroplast);GO:0009570(chloroplast stroma);GO:0009793(embryo development ending in seed dormancy);GO:0009941(chloroplast envelope);GO:0022626(cytosolic ribosome)	sind00010(Glycolysis / Gluconeogenesis);sind00020(Citrate cycle (TCA cycle));sind00620(Pyruvate metabolism)	A0A022Q6K0.1 PF00198.21;2-oxoacid_dh;
QLLLS4 & qCD4-1	Gj4A351T37	1551	salutaridinol 7-O-acetyltransferase-like [Coffea eugenioides]	Vinorine synthase OS=Rauvolfia serpentina GN=ACT PE=1 SV=2	GO:0005737(cytoplasm);GO:0009735(response to cytokinin);GO:0016740(transferase activity)	hbr00940(Phenylpropanoid biosynthesis);hbr00945(Stilbenoid, diarylheptanoid and gingerol biosynthesis);hbr00941(Flavonoid biosynthesis)	B9GQ16.2 PF02458.13;Transferase;
QLLLS4 & qCD4-1	Gj4A351T38	480	uncharacterized protein LOC113695366 [Coffea arabica]	-	-	-	-
QLLLS4 & qCD4-1	Gj4A352T11	411	-	-	-	-	-
QLLLS4 & qCD4-1	Gj4A352T12	846	succinate dehydrogenase [ubiquinone] iron-sulfur subunit 2, mitochondrial-like [Coffea eugenioides]	Succinate dehydrogenase [ubiquinone] iron-sulfur subunit 2, mitochondrial OS=Arabidopsis thaliana GN=SDH2-2 PE=1 SV=2	GO:0000104(succinate dehydrogenase activity);GO:0005739(mitochondrion);GO:0005743(mitochondrial inner membrane);GO:0005749(mitochondrial respiratory chain complex II, succinate dehydrogenase complex (ubiquinone));GO:0006099(tricarboxylic acid cycle);GO:0006121(mitochondrial electron transport, succinate to ubiquinone);GO:0008177(succinate dehydrogenase (ubiquinone) activity);GO:0008270(zinc ion b…	sot00020(Citrate cycle (TCA cycle));sot00190(Oxidative phosphorylation)	A0A0B0MKH7.1 PF13085.4;Fer2_3;
QLLLS4 & qCD4-1	Gj4A353T12	1401	uncharacterized protein LOC113757788 [Coffea eugenioides]	-	-	-	-
QLLLS4 & qCD4-1	Gj4A353T23	2073	uncharacterized protein LOC113776519 [Coffea eugenioides]	-	GO:0005634(nucleus);GO:0008150(biological_process)	-	A0A0B0P308.1 PF10551.7;MULE;
QLLLS4 & qCD4-1	Gj4A354T45	918	PREDICTED: protein COBRA-like isoform X1 [Erythranthe guttata]	COBRA-like protein 1 OS=Oryza sativa subsp. japonica GN=BC1L6 PE=2 SV=1	GO:0005886(plasma membrane);GO:0010215(cellulose microfibril organization);GO:0016049(cell growth);GO:0031225(anchored component of membrane)	-	A0A022R6U7.1 PF04833.13;COBRA;
QLLLS4 & qCD4-1	Gj4A357T53	1419	beta-amyrin 28-monooxygenase-like [Coffea arabica]	Beta-amyrin 28-oxidase OS=Panax ginseng PE=2 SV=1	GO:0004497(monooxygenase activity);GO:0007275(multicellular organism development);GO:0010268(brassinosteroid homeostasis);GO:0016125(sterol metabolic process);GO:0016132(brassinosteroid biosynthetic process)	NA(NA)	M1CGT8.1 PF00067.20;p450;
QLLLS4 & qCD4-1	Gj4A357T55	1242	uncharacterized protein LOC112100037 isoform X2 [Citrus clementina]	-	-	-	-
QLLLS4 & qCD4-1	Gj4A357T56	366	uncharacterized protein LOC113740792 [Coffea arabica]	-	-	-	-
QLLLS4 & qCD4-1	Gj4A358T45	1701	putative clathrin assembly protein At5g57200 [Coffea arabica]	Putative clathrin assembly protein At4g25940 OS=Arabidopsis thaliana GN=At4g25940 PE=2 SV=1	GO:0005545(1-phosphatidylinositol binding);GO:0005634(nucleus);GO:0005794(Golgi apparatus);GO:0005905(clathrin-coated pit);GO:0006897(endocytosis);GO:0030136(clathrin-coated vesicle);GO:0030276(clathrin binding);GO:0048268(clathrin coat assembly)	NA(NA)	A0A0J8BTL4.1 PF07651.14;ANTH;
QLLLS4 & qCD4-1	Gj4A358T46	1065	uncharacterized protein At4g15970-like isoform X1 [Coffea arabica]	Uncharacterized protein At4g15970 OS=Arabidopsis thaliana GN=At4g15970 PE=2 SV=1	GO:0008150(biological_process);GO:0009451(RNA modification);GO:0009507(chloroplast);GO:0009543(chloroplast thylakoid lumen);GO:0016740(transferase activity)	-	U5D3P8.1 PF03407.14;Nucleotid_trans;
QLLLS4 & qCD4-1	Gj4A358T48	1791	pyruvate decarboxylase 2-like [Coffea eugenioides]	Pyruvate decarboxylase 2 OS=Nicotiana tabacum GN=PDC2 PE=2 SV=1	GO:0000287(magnesium ion binding);GO:0004737(pyruvate decarboxylase activity);GO:0005622(intracellular);GO:0005829(cytosol);GO:0009507(chloroplast);GO:0016020(membrane);GO:0016831(carboxy-lyase activity);GO:0030976(thiamine pyrophosphate binding);GO:0034059(response to anoxia)	sind00010(Glycolysis / Gluconeogenesis)	M5W3K9.1 PF02776.16;TPP_enzyme_N;
QLLLS4 & qCD4-1	Gj4A358T49	1158	acetolactate synthase 2, chloroplastic-like [Coffea arabica]	Acetolactate synthase 1, chloroplastic OS=Nicotiana tabacum GN=ALS SURA PE=1 SV=1	GO:0000287(magnesium ion binding);GO:0003984(acetolactate synthase activity);GO:0004737(pyruvate decarboxylase activity);GO:0005515(protein binding);GO:0009082(branched-chain amino acid biosynthetic process);GO:0009097(isoleucine biosynthetic process);GO:0009099(valine biosynthetic process);GO:0009507(chloroplast);GO:0009570(chloroplast stroma);GO:0009635(response to herbicide);GO:0030976(thiamin…	sind00650(Butanoate metabolism);sind00660(C5-Branched dibasic acid metabolism);sind00290(Valine, leucine and isoleucine biosynthesis);sind00770(Pantothenate and CoA biosynthesis)	A0A059A4T6.1 PF02775.19;TPP_enzyme_C;
QLLLS4 & qCD4-1	Gj4A359T37	711	unnamed protein product [Coffea canephora]	-	GO:0003674(molecular_function);GO:0008150(biological_process);GO:0009507(chloroplast)	-	-
QLLLS4 & qCD4-1	Gj4A359T38	309	uncharacterized protein LOC113694070 [Coffea arabica]	-	-	-	-
QLLLS4 & qCD4-1	Gj4A359T39	531	uncharacterized protein LOC113694070 [Coffea arabica]	-	GO:0005515(protein binding);GO:0005634(nucleus);GO:0005783(endoplasmic reticulum);GO:0005886(plasma membrane);GO:0016021(integral component of membrane);GO:0036503(ERAD pathway)	-	-
QLLLS4 & qCD4-1	Gj4A359T41	2577	uncharacterized protein LOC113774749 [Coffea eugenioides]	TBC1 domain family member 5 OS=Mus musculus GN=Tbc1d5 PE=1 SV=2	GO:0005096(GTPase activator activity);GO:0005776(autophagosome);GO:0006886(intracellular protein transport);GO:0006914(autophagy);GO:0010008(endosome membrane);GO:0017137(Rab GTPase binding);GO:0031338(regulation of vesicle fusion);GO:0042594(response to starvation);GO:0090630(activation of GTPase activity)	NA(NA)	O64557.1 PF00566.16;RabGAP-TBC;
QLLLS4 & qCD4-1	Gj4A360T32	1200	unnamed protein product [Coffea canephora]	Transcription initiation factor TFIID subunit 1 OS=Arabidopsis thaliana GN=TAF1 PE=1 SV=1	GO:0003677(DNA binding);GO:0004402(histone acetyltransferase activity);GO:0005634(nucleus);GO:0005669(transcription factor TFIID complex);GO:0009294(DNA mediated transformation);GO:0017025(TBP-class protein binding);GO:0043565(sequence-specific DNA binding);GO:0045944(positive regulation of transcription by RNA polymerase II)	vvi03022(Basal transcription factors)	K4CBF3.1 PF12157.6;DUF3591;
QLLLS4 & qCD4-1	Gj4A360T33	2079	protein FAR1-RELATED SEQUENCE 5-like [Coffea eugenioides]	Protein FAR-RED IMPAIRED RESPONSE 1 OS=Arabidopsis thaliana GN=FAR1 PE=1 SV=1	GO:0003700(DNA binding transcription factor activity);GO:0005515(protein binding);GO:0005634(nucleus);GO:0008270(zinc ion binding);GO:0009585(red, far-red light phototransduction);GO:0009639(response to red or far red light);GO:0010017(red or far-red light signaling pathway);GO:0010018(far-red light signaling pathway);GO:0010218(response to far red light);GO:0042753(positive regulation of circadi…	NA(NA)	M5WPE0.1 PF10551.7;MULE;
QLLLS4 & qCD4-1	Gj4A361T28	678	putative nuclease HARBI1 [Coffea arabica]	-	-	-	A0A061DK66.1 PF13359.4;DDE_Tnp_4;
QLLLS4 & qCD4-1	Gj4A361T29	318	-	-	-	-	-
QLLLS4 & qCD4-1	Gj4A363T14	294	replication factor A protein 1-like isoform X2 [Coffea arabica]	-	-	-	-
QLLLS4 & qCD4-1	Gj4A365T18	699	putative nuclease HARBI1 [Coffea arabica]	-	GO:0005634(nucleus)	NA(NA)	T1LZ00.1 PF13359.4;DDE_Tnp_4;
QLLLS4 & qCD4-1	Gj4A366T40	627	-	-	-	-	-
QLLLS4 & qCD4-1	Gj4A368T22	1680	unnamed protein product [Coffea canephora]	Vetispiradiene synthase 1 OS=Solanum tuberosum GN=PVS1 PE=1 SV=1	GO:0010334(sesquiterpene synthase activity);GO:0016838(carbon-oxygen lyase activity, acting on phosphates);GO:0045339(farnesyl diphosphate catabolic process);GO:0051762(sesquiterpene biosynthetic process)	NA(NA)	A0A022Q2W5.1 PF03936.14;Terpene_synth_C;
QLLLS4 & qCD4-1	Gj4A370T30	1206	uncharacterized protein LOC113720872 [Coffea arabica]	-	-	-	-
QLLLS4 & qCD4-1	Gj4A371T14	534	-	-	-	-	-
QLLLS4 & qCD4-1	Gj4A374T11	531	uncharacterized protein LOC113694070 [Coffea arabica]	-	GO:0005515(protein binding);GO:0005634(nucleus);GO:0005783(endoplasmic reticulum);GO:0005886(plasma membrane);GO:0016021(integral component of membrane);GO:0036503(ERAD pathway)	-	-
QLLLS4 & qCD4-1	Gj4A374T12	270	uncharacterized protein LOC113694070 [Coffea arabica]	-	-	-	-
QLLLS4 & qCD4-1	Gj4A374T13	1167	uncharacterized protein LOC113774749 [Coffea eugenioides]	TBC1 domain family member 5 OS=Mus musculus GN=Tbc1d5 PE=1 SV=2	GO:0005096(GTPase activator activity);GO:0005776(autophagosome);GO:0006886(intracellular protein transport);GO:0006914(autophagy);GO:0010008(endosome membrane);GO:0017137(Rab GTPase binding);GO:0031338(regulation of vesicle fusion);GO:0042594(response to starvation);GO:0090630(activation of GTPase activity)	NA(NA)	O64557.1 PF00566.16;RabGAP-TBC;
QLLLS4 & qCD4-1	Gj4A374T14	1296	uncharacterized protein LOC113695954 [Coffea arabica]	-	GO:0005096(GTPase activator activity);GO:0005776(autophagosome);GO:0006886(intracellular protein transport);GO:0006914(autophagy);GO:0010008(endosome membrane);GO:0017137(Rab GTPase binding);GO:0031338(regulation of vesicle fusion);GO:0042594(response to starvation);GO:0090630(activation of GTPase activity)	NA(NA)	-
QLLLS4 & qCD4-1	Gj4A375T5	594	unnamed protein product [Coffea canephora]	-	GO:0003674(molecular_function);GO:0008150(biological_process);GO:0009507(chloroplast)	-	-
QLLLS4 & qCD4-1	Gj4A376T13	1233	uncharacterized protein LOC113715910 [Coffea arabica]	-	GO:0003964(RNA-directed DNA polymerase activity);GO:0009409(response to cold);GO:0010319(stromule)	-	-
QLLLS4 & qCD4-1	Gj4A376T14	270	transcription factor bHLH19-like [Coffea arabica]	-	-	-	-
QLLLS4 & qCD4-1	Gj4E356T0	234	PREDICTED: putative nuclease HARBI1 isoform X1 [Nelumbo nucifera]	-	-	NA(NA)	C5WTD0.1 PF13359.4;DDE_Tnp_4;
QLLLS4 & qCD4-1	Gj4E361T0	336	-	-	-	-	-
QLLLS4 & qCD4-1	Gj4P348T2	456	probable (S)-N-methylcoclaurine 3'-hydroxylase isozyme 2 [Coffea arabica]	(S)-N-methylcoclaurine 3'-hydroxylase isozyme 1 (Fragment) OS=Papaver somniferum GN=CYP80B3 PE=1 SV=1	GO:0016020(membrane);GO:0016709(oxidoreductase activity, acting on paired donors, with incorporation or reduction of molecular oxygen, NAD(P)H as one donor, and incorporation of one atom of oxygen);GO:0044550(secondary metabolite biosynthetic process)	NA(NA)	B9R9F5.1 PF00067.20;p450;
QLLLS4 & qCD4-1	Gj4P351T3	399	uncharacterized protein LOC113696458 [Coffea arabica]	-	-	-	-
QLLLS4 & qCD4-1	Gj4P352T4	765	unnamed protein product [Coffea canephora]	Cystinosin homolog OS=Arabidopsis thaliana GN=At5g40670 PE=2 SV=1	GO:0005774(vacuolar membrane);GO:0015184(L-cystine transmembrane transporter activity);GO:0015811(L-cystine transport)	NA(NA)	K4BDT6.1 PF04193.12;PQ-loop;
QLLLS4 & qCD4-1	Gj4P353T2	552	uncharacterized protein LOC113697847 [Coffea arabica]	-	-	-	-
QLLLS4 & qCD4-1	Gj4P355T0	546	uncharacterized protein LOC113718172 [Coffea arabica]	-	-	ccaj00965(Betalain biosynthesis)	-
QLLLS4 & qCD4-1	Gj4P356T3	822	L10-interacting MYB domain-containing protein-like [Coffea arabica]	-	-	-	U5FEK3.1 PF13359.4;DDE_Tnp_4;
QLLLS4 & qCD4-1	Gj4P357T3	1140	unnamed protein product [Coffea canephora]	COBRA-like protein 1 OS=Oryza sativa subsp. japonica GN=BC1L6 PE=2 SV=1	GO:0005886(plasma membrane);GO:0010215(cellulose microfibril organization);GO:0016049(cell growth);GO:0031225(anchored component of membrane)	-	A0A078E029.1 PF01676.16;Metalloenzyme;
QLLLS4 & qCD4-1	Gj4P358T9	618	cytochrome c-type biogenesis protein CcmE homolog, mitochondrial-like [Coffea arabica]	Cytochrome c-type biogenesis protein CcmE OS=Nitrosomonas europaea (strain ATCC 19718 / CIP 103999 / KCTC 2705 / NBRC 14298) GN=ccmE PE=3 SV=1	GO:0005739(mitochondrion);GO:0005743(mitochondrial inner membrane);GO:0005886(plasma membrane);GO:0016021(integral component of membrane);GO:0017004(cytochrome complex assembly);GO:0018063(cytochrome c-heme linkage);GO:0020037(heme binding)	soe00650(Butanoate metabolism);soe00660(C5-Branched dibasic acid metabolism);soe00290(Valine, leucine and isoleucine biosynthesis);soe00770(Pantothenate and CoA biosynthesis)	M1C7I0.1 PF03100.13;CcmE;
QLLLS4 & qCD4-1	Gj4P359T4	3240	acetolactate synthase 2, chloroplastic-like [Coffea arabica]	Acetolactate synthase 1, chloroplastic OS=Nicotiana tabacum GN=ALS SURA PE=1 SV=1	GO:0000287(magnesium ion binding);GO:0003984(acetolactate synthase activity);GO:0004737(pyruvate decarboxylase activity);GO:0005515(protein binding);GO:0009082(branched-chain amino acid biosynthetic process);GO:0009097(isoleucine biosynthetic process);GO:0009099(valine biosynthetic process);GO:0009507(chloroplast);GO:0009570(chloroplast stroma);GO:0009635(response to herbicide);GO:0030976(thiamin…	sind00650(Butanoate metabolism);sind00660(C5-Branched dibasic acid metabolism);sind00290(Valine, leucine and isoleucine biosynthesis);sind00770(Pantothenate and CoA biosynthesis)	A0A0J8BTL4.1 PF07651.14;ANTH;
QLLLS4 & qCD4-1	Gj4P359T8	1014	DELLA protein RGL2-like [Coffea arabica]	Scarecrow-like protein 23 OS=Arabidopsis thaliana GN=SCL23 PE=1 SV=1	GO:0003700(DNA binding transcription factor activity);GO:0005634(nucleus);GO:0006355(regulation of transcription, DNA-templated);GO:0043565(sequence-specific DNA binding)	zju04075(Plant hormone signal transduction)	V4RFL4.1 PF03514.12;GRAS;
QLLLS4 & qCD4-1	Gj4P359T9	1014	uncharacterized protein At4g15970-like [Coffea arabica]	Uncharacterized protein At4g15970 OS=Arabidopsis thaliana GN=At4g15970 PE=2 SV=1	GO:0008150(biological_process);GO:0009451(RNA modification);GO:0009507(chloroplast);GO:0009543(chloroplast thylakoid lumen);GO:0016740(transferase activity)	tcc00514(Other types of O-glycan biosynthesis)	U5D3P8.1 PF03407.14;Nucleotid_trans;
QLLLS4 & qCD4-1	Gj4P361T2	405	uncharacterized protein LOC113734941 [Coffea arabica]	-	-	-	-
QLLLS4 & qCD4-1	Gj4P364T2	780	uncharacterized protein LOC113723973 [Coffea arabica]	-	-	-	-
QLLLS4 & qCD4-1	Gj4P365T2	399	unnamed protein product [Coffea canephora]	-	-	-	-
QLLLS4 & qCD4-1	Gj4P366T4	1056	ubiquitin-like-specific protease 1A [Coffea arabica]	-	GO:0004175(endopeptidase activity);GO:0005634(nucleus);GO:0016926(protein desumoylation);GO:0016929(SUMO-specific protease activity)	-	W5HWP5.1 PF02902.17;Peptidase_C48;
QLLLS4 & qCD4-1	Gj4P366T6	1245	unnamed protein product, partial [Coffea canephora]	-	-	-	M5W903.1 PF10536.7;PMD;
QLLLS4 & qCD4-1	Gj4P369T1	696	uncharacterized protein LOC113700817 [Coffea arabica]	-	-	-	-
QLLLS4 & qCD4-1	Gj4P370T3	477	-	-	-	-	-
QLLLS4 & qCD4-1	Gj4P371T0	789	protein FAR1-RELATED SEQUENCE 5-like [Coffea arabica]	Protein FAR1-RELATED SEQUENCE 4 OS=Arabidopsis thaliana GN=FRS4 PE=2 SV=2	GO:0003700(DNA binding transcription factor activity);GO:0005634(nucleus);GO:0006355(regulation of transcription, DNA-templated);GO:0008270(zinc ion binding);GO:0009585(red, far-red light phototransduction);GO:0009639(response to red or far red light);GO:0010018(far-red light signaling pathway);GO:0042753(positive regulation of circadian rhythm);GO:0045893(positive regulation of transcription, DN…	NA(NA)	A0A072VWW8.1 PF03101.13;FAR1;
QLLLS4 & qCD4-1	Gj4P372T1	1209	uncharacterized protein LOC113717544 [Coffea arabica]	-	GO:0003674(molecular_function);GO:0005634(nucleus);GO:0008150(biological_process)	NA(NA)	M5XTV4.1 PF13359.4;DDE_Tnp_4;
QLLLS4 & qCD4-1	Gj4P373T0	807	uncharacterized protein LOC113708183 [Coffea arabica]	-	-	-	-
QLLLS4 & qCD4-1	Gj4P373T1	243	-	-	-	-	-
QLLLS4 & qCD4-1	Gj4P373T3	690	putative methyltransferase DDB_G0268948 [Coffea arabica]	Putative methyltransferase DDB_G0268948 OS=Dictyostelium discoideum GN=DDB_G0268948 PE=1 SV=2	GO:0005768(endosome);GO:0005774(vacuolar membrane);GO:0005802(trans-Golgi network);GO:0008757(S-adenosylmethionine-dependent methyltransferase activity);GO:0032259(methylation)	-	V4T521.1 PF08241.10;Methyltransf_11;
QLLLS4 & qCD4-1	Gj4X348T11	351	uncharacterized protein LOC113780597 [Coffea eugenioides]	-	-	-	-
QLLLS4 & qCD4-1	Gj4X348T14	231	PREDICTED: putative nuclease HARBI1 isoform X1 [Nelumbo nucifera]	-	-	-	K7M7K9.1 PF13359.4;DDE_Tnp_4;
QLLLS4 & qCD4-1	Gj4X348T16	87	uncharacterized protein LOC112505952 [Cynara cardunculus var. scolymus]	-	-	-	-
QLLLS4 & qCD4-1	Gj4X348T31	87	-	-	-	-	-
QLLLS4 & qCD4-1	Gj4X350T3	180	uncharacterized protein LOC113714137 [Coffea arabica]	-	-	-	-
QLLLS4 & qCD4-1	Gj4X350T4	114	-	-	-	-	-
QLLLS4 & qCD4-1	Gj4X351T11	90	-	-	-	-	-
QLLLS4 & qCD4-1	Gj4X351T20	534	uncharacterized protein LOC113739680 [Coffea arabica]	-	-	-	W4ZPQ2.1 PF10551.7;MULE;
QLLLS4 & qCD4-1	Gj4X351T23	312	uncharacterized protein LOC113724369 [Coffea arabica]	-	-	-	-
QLLLS4 & qCD4-1	Gj4X351T28	333	premnaspirodiene oxygenase-like [Coffea arabica]	Cytochrome P450 71D10 OS=Glycine max GN=CYP71D10 PE=2 SV=1	GO:0016020(membrane);GO:0016709(oxidoreductase activity, acting on paired donors, with incorporation or reduction of molecular oxygen, NAD(P)H as one donor, and incorporation of one atom of oxygen);GO:0044550(secondary metabolite biosynthetic process)	NA(NA)	M1BR27.1 PF00067.20;p450;
QLLLS4 & qCD4-1	Gj4X353T12	360	uncharacterized protein LOC113705766 [Coffea arabica]	-	-	-	V7ALJ8.1 PF13963.4;Transpos_assoc;
QLLLS4 & qCD4-1	Gj4X354T28	732	uncharacterized protein LOC113697847 [Coffea arabica]	-	-	-	-
QLLLS4 & qCD4-1	Gj4X354T42	186	-	-	-	-	-
QLLLS4 & qCD4-1	Gj4X354T43	723	uncharacterized protein LOC113697847 [Coffea arabica]	-	-	-	-
QLLLS4 & qCD4-1	Gj4X354T9	636	LOW QUALITY PROTEIN: secoisolariciresinol dehydrogenase-like [Coffea eugenioides]	Secoisolariciresinol dehydrogenase (Fragment) OS=Forsythia intermedia PE=1 SV=1	GO:0004022(alcohol dehydrogenase (NAD) activity);GO:0005829(cytosol);GO:0006561(proline biosynthetic process);GO:0009408(response to heat);GO:0009414(response to water deprivation);GO:0009688(abscisic acid biosynthetic process);GO:0009750(response to fructose);GO:0010115(regulation of abscisic acid biosynthetic process);GO:0010182(sugar mediated signaling pathway);GO:0010301(xanthoxin dehydrogena…	osa00904(Diterpenoid biosynthesis)	A0A061EUQ7.1 PF13561.4;adh_short_C2;
QLLLS4 & qCD4-1	Gj4X355T3	174	-	-	-	-	-
QLLLS4 & qCD4-1	Gj4X355T6	261	PREDICTED: putative nuclease HARBI1 isoform X1 [Nelumbo nucifera]	-	-	NA(NA)	C5WTD0.1 PF13359.4;DDE_Tnp_4;
QLLLS4 & qCD4-1	Gj4X356T17	84	-	-	-	-	-
QLLLS4 & qCD4-1	Gj4X356T20	126	-	-	-	-	-
QLLLS4 & qCD4-1	Gj4X356T5	51	-	-	-	-	-
QLLLS4 & qCD4-1	Gj4X356T6	321	uncharacterized protein LOC113718172 [Coffea arabica]	-	-	-	-
QLLLS4 & qCD4-1	Gj4X356T9	159	uncharacterized protein LOC113718172 [Coffea arabica]	-	-	-	-
QLLLS4 & qCD4-1	Gj4X357T34	147	-	-	-	-	-
QLLLS4 & qCD4-1	Gj4X357T49	219	-	-	-	-	-
QLLLS4 & qCD4-1	Gj4X357T51	120	-	-	-	-	-
QLLLS4 & qCD4-1	Gj4X358T15	567	Endonuclease, partial [Actinidia chinensis var. chinensis]	-	-	NA(NA)	-
QLLLS4 & qCD4-1	Gj4X358T16	195	PREDICTED: uncharacterized mitochondrial protein AtMg00810-like [Cucumis melo]	-	GO:0004596(peptide alpha-N-acetyltransferase activity);GO:0005737(cytoplasm);GO:0017196(N-terminal peptidyl-methionine acetylation)	lja04144(Endocytosis)	W9SK37.1 PF07717.14;OB_NTP_bind;
QLLLS4 & qCD4-1	Gj4X358T17	630	cytochrome c-type biogenesis protein CcmE homolog, mitochondrial-like [Coffea arabica]	Cytochrome c-type biogenesis protein CcmE OS=Nitrosomonas europaea (strain ATCC 19718 / CIP 103999 / KCTC 2705 / NBRC 14298) GN=ccmE PE=3 SV=1	GO:0005739(mitochondrion);GO:0005743(mitochondrial inner membrane);GO:0005886(plasma membrane);GO:0016021(integral component of membrane);GO:0017004(cytochrome complex assembly);GO:0018063(cytochrome c-heme linkage);GO:0020037(heme binding)	-	M5VZP5.1 PF03100.13;CcmE;
QLLLS4 & qCD4-1	Gj4X358T37	795	DELLA protein RGL2-like [Coffea arabica]	Scarecrow-like protein 23 OS=Arabidopsis thaliana GN=SCL23 PE=1 SV=1	GO:0003700(DNA binding transcription factor activity);GO:0005634(nucleus);GO:0006355(regulation of transcription, DNA-templated);GO:0043565(sequence-specific DNA binding)	sot04075(Plant hormone signal transduction)	V4RFL4.1 PF03514.12;GRAS;
QLLLS4 & qCD4-1	Gj4X358T43	237	uncharacterized protein LOC113708183 [Coffea arabica]	-	-	-	-
QLLLS4 & qCD4-1	Gj4X360T30	225	unnamed protein product [Coffea canephora]	-	-	-	-
QLLLS4 & qCD4-1	Gj4X360T31	249	unnamed protein product [Coffea canephora]	-	-	-	-
QLLLS4 & qCD4-1	Gj4X360T5	54	-	-	-	-	-
QLLLS4 & qCD4-1	Gj4X360T6	99	-	-	-	-	-
QLLLS4 & qCD4-1	Gj4X361T11	141	-	-	-	-	-
QLLLS4 & qCD4-1	Gj4X361T13	360	-	-	-	-	-
QLLLS4 & qCD4-1	Gj4X361T15	228	protein NLP3-like [Coffea arabica]	-	-	-	-
QLLLS4 & qCD4-1	Gj4X361T21	243	uncharacterized protein LOC113780729 [Coffea eugenioides]	-	-	-	-
QLLLS4 & qCD4-1	Gj4X361T8	228	hypothetical protein CR513_30468, partial [Mucuna pruriens]	-	-	-	-
QLLLS4 & qCD4-1	Gj4X362T0	231	unnamed protein product [Coffea canephora]	-	-	-	-
QLLLS4 & qCD4-1	Gj4X363T3	282	B3 domain-containing protein REM8-like [Coffea arabica]	-	-	-	-
QLLLS4 & qCD4-1	Gj4X363T4	375	uncharacterized protein LOC113719703 [Coffea arabica]	-	-	-	-
QLLLS4 & qCD4-1	Gj4X364T12	297	unnamed protein product, partial [Coffea canephora]	-	GO:0016021(integral component of membrane);GO:0042626(ATPase activity, coupled to transmembrane movement of substances);GO:0055085(transmembrane transport)	adu00230(Purine metabolism);adu00240(Pyrimidine metabolism);adu03020(RNA polymerase)	-
QLLLS4 & qCD4-1	Gj4X364T14	297	-	-	-	-	-
QLLLS4 & qCD4-1	Gj4X365T16	225	unnamed protein product [Coffea canephora]	-	-	-	-
QLLLS4 & qCD4-1	Gj4X365T5	165	-	-	-	-	-
QLLLS4 & qCD4-1	Gj4X366T30	174	-	-	-	-	-
QLLLS4 & qCD4-1	Gj4X366T31	1002	protein FAR1-RELATED SEQUENCE 5-like [Coffea arabica]	Protein FAR-RED ELONGATED HYPOCOTYL 3 OS=Arabidopsis thaliana GN=FHY3 PE=1 SV=1	GO:0003700(DNA binding transcription factor activity);GO:0005515(protein binding);GO:0005634(nucleus);GO:0006351(transcription, DNA-templated);GO:0007623(circadian rhythm);GO:0008270(zinc ion binding);GO:0009585(red, far-red light phototransduction);GO:0010017(red or far-red light signaling pathway);GO:0010018(far-red light signaling pathway);GO:0010218(response to far red light);GO:0042753(posit…	NA(NA)	-
QLLLS4 & qCD4-1	Gj4X367T2	84	-	-	-	-	-
QLLLS4 & qCD4-1	Gj4X369T27	252	unnamed protein product [Coffea canephora]	-	-	-	-
QLLLS4 & qCD4-1	Gj4X369T28	90	-	-	-	-	-
QLLLS4 & qCD4-1	Gj4X369T29	246	protein furry homolog-like [Coffea arabica]	-	GO:0000902(cell morphogenesis);GO:0005938(cell cortex);GO:0030427(site of polarized growth);GO:0090527(actin filament reorganization)	-	-
QLLLS4 & qCD4-1	Gj4X369T32	153	unnamed protein product [Coffea canephora]	-	-	-	-
QLLLS4 & qCD4-1	Gj4X369T33	465	unnamed protein product [Coffea canephora]	-	-	-	-
QLLLS4 & qCD4-1	Gj4X369T34	384	uncharacterized protein LOC113705006 [Coffea arabica]	-	-	-	-
QLLLS4 & qCD4-1	Gj4X370T27	48	-	-	-	-	-
QLLLS4 & qCD4-1	Gj4X370T28	225	unnamed protein product [Coffea canephora]	-	-	-	-
QLLLS4 & qCD4-1	Gj4X371T5	840	protein FAR1-RELATED SEQUENCE 5-like [Coffea arabica]	Protein FAR-RED ELONGATED HYPOCOTYL 3 OS=Arabidopsis thaliana GN=FHY3 PE=1 SV=1	GO:0003700(DNA binding transcription factor activity);GO:0005515(protein binding);GO:0005634(nucleus);GO:0006351(transcription, DNA-templated);GO:0007623(circadian rhythm);GO:0008270(zinc ion binding);GO:0009585(red, far-red light phototransduction);GO:0010017(red or far-red light signaling pathway);GO:0010018(far-red light signaling pathway);GO:0010218(response to far red light);GO:0042753(posit…	NA(NA)	-
QLLLS4 & qCD4-1	Gj4X372T4	225	unnamed protein product [Coffea canephora]	-	-	-	-
QLLLS4 & qCD4-1	Gj4X372T5	216	protein NLP6-like [Coffea arabica]	-	-	-	-
QLLLS4 & qCD4-1	Gj4X373T16	144	unnamed protein product [Coffea canephora]	-	-	-	-
QLLLS4 & qCD4-1	Gj4X373T34	78	-	-	-	-	-
QLLLS4 & qCD4-1	Gj4X373T36	33	-	-	-	-	-
QLLLS4 & qCD4-1	Gj4X373T37	177	-	-	-	-	-
QLLLS4 & qCD4-1	Gj4X373T39	153	unnamed protein product [Coffea canephora]	Mitochondrial fission protein ELM1 OS=Arabidopsis thaliana GN=ELM1 PE=1 SV=1	GO:0003674(molecular_function);GO:0008150(biological_process)	-	K4DA22.1 PF06258.9;Mito_fiss_Elm1;
QLLLS4 & qCD4-1	Gj4X373T5	141	uncharacterized protein LOC113729037 [Coffea arabica]	-	-	-	-
QLLLS4 & qCD4-1	Gj4X373T7	177	-	-	-	-	-
QLLLS4 & qCD4-1	Gj4X374T5	201	unnamed protein product [Coffea canephora]	-	-	-	-
QLLLS4 & qCD4-1	Gj4X376T11	453	transcription factor bHLH18-like [Coffea eugenioides]	Transcription factor bHLH18 OS=Arabidopsis thaliana GN=BHLH18 PE=2 SV=1	GO:0005634(nucleus)	-	-
qLNP10 & qSLWS10-2	Gj10A100T38	1785	DDT domain-containing protein DDB_G0282237-like [Coffea arabica]	DDT domain-containing protein DDB_G0282237 OS=Dictyostelium discoideum GN=DDB_G0282237 PE=3 SV=1	GO:0003674(molecular_function);GO:0005634(nucleus);GO:0008150(biological_process)	NA(NA)	S8E2A5.1 PF10537.7;WAC_Acf1_DNA_bd;
qLNP10 & qSLWS10-2	Gj10A100T39	1032	putative nuclease HARBI1 [Coffea arabica]	-	GO:0003674(molecular_function);GO:0005634(nucleus);GO:0008150(biological_process)	NA(NA)	A0A061DK66.1 PF13359.4;DDE_Tnp_4;
qLNP10 & qSLWS10-2	Gj10A100T40	813	uncharacterized protein LOC113700663 [Coffea arabica]	-	-	-	-
qLNP10 & qSLWS10-2	Gj10A104T14	489	-	-	-	-	-
qLNP10 & qSLWS10-2	Gj10A104T15	969	uncharacterized protein LOC113700066 [Coffea arabica]	-	GO:0005886(plasma membrane);GO:0009507(chloroplast)	gra03040(Spliceosome);gra03013(RNA transport);gra03015(mRNA surveillance pathway)	A0A0D2NDM0.1 PF11961.6;DUF3475;
qLNP10 & qSLWS10-2	Gj10A104T16	825	uncharacterized protein LOC113701629 isoform X2 [Coffea arabica]	-	GO:0005886(plasma membrane);GO:0009507(chloroplast)	bna00562(Inositol phosphate metabolism);bna04070(Phosphatidylinositol signaling system)	M5X1R7.1 PF05003.10;DUF668;
qLNP10 & qSLWS10-2	Gj10A104T17	480	uncharacterized protein LOC107261709 [Ricinus communis]	-	-	NA(NA)	A0A0D2V7A9.1 PF03732.15;Retrotrans_gag;
qLNP10 & qSLWS10-2	Gj10A106T11	1242	BTB/POZ domain-containing protein At3g09030-like [Coffea arabica]	BTB/POZ domain-containing protein At3g09030 OS=Arabidopsis thaliana GN=At3g09030 PE=2 SV=1	GO:0005249(voltage-gated potassium channel activity);GO:0005634(nucleus);GO:0005829(cytosol);GO:0006813(potassium ion transport);GO:0006886(intracellular protein transport);GO:0008076(voltage-gated potassium channel complex);GO:0016020(membrane);GO:0016567(protein ubiquitination);GO:0051260(protein homooligomerization)	NA(NA)	-
qLNP10 & qSLWS10-2	Gj10A106T12	411	ALA-interacting subunit 3-like [Coffea arabica]	ALA-interacting subunit 3 OS=Arabidopsis thaliana GN=ALIS3 PE=1 SV=1	GO:0000139(Golgi membrane);GO:0005515(protein binding);GO:0005789(endoplasmic reticulum membrane);GO:0005794(Golgi apparatus);GO:0008150(biological_process);GO:0016020(membrane);GO:0016021(integral component of membrane);GO:0031902(late endosome membrane)	-	A0A0A0L926.1 PF03381.13;CDC50;
qLNP10 & qSLWS10-2	Gj10A106T18	2739	hypothetical protein F511_03411 [Dorcoceras hygrometricum]	Transposon Tf2-11 polyprotein OS=Schizosaccharomyces pombe (strain 972 / ATCC 24843) GN=Tf2-11 PE=3 SV=1	GO:0003676(nucleic acid binding);GO:0003723(RNA binding);GO:0003964(RNA-directed DNA polymerase activity);GO:0005737(cytoplasm);GO:0006278(RNA-dependent DNA biosynthetic process);GO:0015074(DNA integration)	rcu03013(RNA transport)	K1WKA7.1 PF00665.24;rve;
qLNP10 & qSLWS10-2	Gj10A111T44	639	uncharacterized protein LOC113759514 [Coffea eugenioides]	-	-	NA(NA)	J3M7X4.1 PF13359.4;DDE_Tnp_4;
qLNP10 & qSLWS10-2	Gj10A111T45	267	-	-	-	-	-
qLNP10 & qSLWS10-2	Gj10A111T46	435	replication protein A 70 kDa DNA-binding subunit D-like [Coffea eugenioides]	-	-	-	-
qLNP10 & qSLWS10-2	Gj10A111T47	462	uncharacterized protein LOC113733777 [Coffea arabica]	-	-	-	-
qLNP10 & qSLWS10-2	Gj10A111T48	2370	protein MODIFIED TRANSPORT TO THE VACUOLE 1-like [Coffea arabica]	VHS domain-containing protein At3g16270 OS=Arabidopsis thaliana GN=At3g16270 PE=1 SV=1	GO:0005634(nucleus);GO:0006886(intracellular protein transport);GO:0016020(membrane)	pda03013(RNA transport)	A0A022RMJ8.1 PF01417.18;ENTH;
qLNP10 & qSLWS10-2	Gj10A111T49	384	uncharacterized protein LOC113733150 [Coffea arabica]	-	GO:0008150(biological_process)	atr03050(Proteasome)	-
qLNP10 & qSLWS10-2	Gj10A112T10	219	unnamed protein product [Coffea canephora]	Lysine-specific demethylase JMJ25 OS=Arabidopsis thaliana GN=JMJ25 PE=1 SV=1	GO:0000785(chromatin);GO:0003700(DNA binding transcription factor activity);GO:0005634(nucleus)	NA(NA)	-
qLNP10 & qSLWS10-2	Gj10A112T9	3360	lysine-specific demethylase JMJ25-like [Coffea arabica]	Lysine-specific demethylase JMJ25 OS=Arabidopsis thaliana GN=JMJ25 PE=1 SV=1	GO:0003700(DNA binding transcription factor activity);GO:0005634(nucleus);GO:0006355(regulation of transcription, DNA-templated);GO:0043565(sequence-specific DNA binding)	NA(NA)	K4BRP2.1 PF02373.20;JmjC;
qLNP10 & qSLWS10-2	Gj10A113T15	1905	protein SUPPRESSOR OF GENE SILENCING 3-like [Coffea arabica]	Protein SUPPRESSOR OF GENE SILENCING 3 OS=Solanum lycopersicum GN=SGS3 PE=1 SV=1	GO:0004526(ribonuclease P activity);GO:0005655(nucleolar ribonuclease P complex);GO:0090502(RNA phosphodiester bond hydrolysis, endonucleolytic)	-	K4BQX5.1 PF03468.12;XS;
qLNP10 & qSLWS10-2	Gj10A114T24	894	uncharacterized protein LOC113757788 [Coffea eugenioides]	-	-	-	-
qLNP10 & qSLWS10-2	Gj10A116T35	375	uncharacterized protein LOC113706952 [Coffea arabica]	-	-	-	-
qLNP10 & qSLWS10-2	Gj10A117T40	948	E3 ubiquitin-protein ligase ORTHRUS 2-like [Coffea eugenioides]	E3 ubiquitin-protein ligase ORTHRUS 2 OS=Arabidopsis thaliana GN=ORTH2 PE=1 SV=1	GO:0005720(nuclear heterochromatin);GO:0010216(maintenance of DNA methylation);GO:0016567(protein ubiquitination);GO:0061630(ubiquitin protein ligase activity);GO:0090308(regulation of methylation-dependent chromatin silencing)	NA(NA)	A0A061E3K2.1 PF13445.4;zf-RING_UBOX;
qLNP10 & qSLWS10-2	Gj10A117T41	312	-	-	-	-	-
qLNP10 & qSLWS10-2	Gj10A118T10	606	putative B3 domain-containing protein At5g66980 isoform X1 [Coffea arabica]	-	-	-	S8C9K4.1 PF02362.19;B3;
qLNP10 & qSLWS10-2	Gj10A120T23	351	putative B3 domain-containing protein At5g66980 isoform X1 [Coffea arabica]	-	-	-	-
qLNP10 & qSLWS10-2	Gj10A120T24	1767	LOW QUALITY PROTEIN: pectinesterase-like [Coffea arabica]	Pectinesterase/pectinesterase inhibitor U1 OS=Solanum lycopersicum GN=PMEU1 PE=2 SV=1	GO:0030599(pectinesterase activity);GO:0046910(pectinesterase inhibitor activity);GO:0071944(cell periphery)	spen00040(Pentose and glucuronate interconversions)	M1AIV9.1 PF01095.17;Pectinesterase;
qLNP10 & qSLWS10-2	Gj10A121T28	846	succinate dehydrogenase [ubiquinone] iron-sulfur subunit 2, mitochondrial-like [Coffea eugenioides]	Succinate dehydrogenase [ubiquinone] iron-sulfur subunit 2, mitochondrial OS=Arabidopsis thaliana GN=SDH2-2 PE=1 SV=2	GO:0000104(succinate dehydrogenase activity);GO:0005739(mitochondrion);GO:0005743(mitochondrial inner membrane);GO:0005749(mitochondrial respiratory chain complex II, succinate dehydrogenase complex (ubiquinone));GO:0006099(tricarboxylic acid cycle);GO:0006121(mitochondrial electron transport, succinate to ubiquinone);GO:0008177(succinate dehydrogenase (ubiquinone) activity);GO:0008270(zinc ion b…	sot00020(Citrate cycle (TCA cycle));sot00190(Oxidative phosphorylation)	A0A0B0MKH7.1 PF13085.4;Fer2_3;
qLNP10 & qSLWS10-2	Gj10A123T17	498	uncharacterized protein LOC110746293 [Prunus avium]	-	-	-	-
qLNP10 & qSLWS10-2	Gj10A124T12	1308	integrator complex subunit 9 homolog isoform X2 [Coffea arabica]	-	GO:0003674(molecular_function);GO:0005634(nucleus)	NA(NA)	D7SPZ2.1 PF10996.6;Beta-Casp;
qLNP10 & qSLWS10-2	Gj10A126T15	2319	integrator complex subunit 9 homolog isoform X1 [Coffea eugenioides]	-	GO:0003674(molecular_function);GO:0005634(nucleus)	NA(NA)	K4BJG3.1 PF16661.3;Lactamase_B_6;
qLNP10 & qSLWS10-2	Gj10A126T21	1152	uncharacterized protein LOC113771152 [Coffea eugenioides]	-	-	-	-
qLNP10 & qSLWS10-2	Gj10A127T3	693	uncharacterized protein LOC113708280 [Coffea arabica]	-	GO:0003677(DNA binding);GO:0005634(nucleus);GO:0008150(biological_process);GO:0046983(protein dimerization activity)	adu03010(Ribosome)	A0A078H5V0.1 PF04937.13;DUF659;
qLNP10 & qSLWS10-2	Gj10A128T25	180	-	-	-	-	-
qLNP10 & qSLWS10-2	Gj10A128T29	666	-	-	-	-	-
qLNP10 & qSLWS10-2	Gj10A128T30	1032	uncharacterized protein LOC113700379 [Coffea arabica]	-	-	-	-
qLNP10 & qSLWS10-2	Gj10A129T14	393	LOW QUALITY PROTEIN: GTPase LSG1-2-like, partial [Coffea arabica]	GTPase LSG1-2 OS=Arabidopsis thaliana GN=LSG1-2 PE=1 SV=1	GO:0003924(GTPase activity);GO:0005829(cytosol);GO:0042254(ribosome biogenesis)	cann03008(Ribosome biogenesis in eukaryotes)	-
qLNP10 & qSLWS10-2	Gj10A133T18	234	uncharacterized protein LOC113729339 [Coffea arabica]	-	-	-	-
qLNP10 & qSLWS10-2	Gj10A133T19	810	uncharacterized protein LOC113766425 [Coffea eugenioides]	-	-	NA(NA)	-
qLNP10 & qSLWS10-2	Gj10A134T67	954	putative nuclease HARBI1 [Coffea arabica]	-	GO:0005634(nucleus)	NA(NA)	B8B463.1 PF13359.4;DDE_Tnp_4;
qLNP10 & qSLWS10-2	Gj10A134T68	588	uncharacterized protein LOC113732556 [Coffea arabica]	-	-	-	-
qLNP10 & qSLWS10-2	Gj10A135T32	1728	SWI/SNF complex subunit SWI3A isoform X1 [Coffea arabica]	SWI/SNF complex subunit SWI3A OS=Arabidopsis thaliana GN=SWI3A PE=1 SV=1	GO:0003677(DNA binding);GO:0005634(nucleus);GO:0006338(chromatin remodeling);GO:0006351(transcription, DNA-templated);GO:0006355(regulation of transcription, DNA-templated);GO:0007275(multicellular organism development);GO:0016514(SWI/SNF complex);GO:0016569(covalent chromatin modification)	NA(NA)	W9QCB3.1 PF04433.15;SWIRM;
qLNP10 & qSLWS10-2	Gj10A135T33	1947	putative disease resistance protein RGA3 [Coffea eugenioides]	Disease resistance protein RGA2 OS=Solanum bulbocastanum GN=RGA2 PE=1 SV=1	GO:0005515(protein binding);GO:0005524(ATP binding);GO:0005576(extracellular region);GO:0006952(defense response);GO:0043531(ADP binding)	NA(NA)	B9ICN9.2 PF00931.20;NB-ARC;
qLNP10 & qSLWS10-2	Gj10A137T21	1134	translation factor GUF1 homolog, chloroplastic-like isoform X1 [Coffea arabica]	Translation factor GUF1 homolog, chloroplastic OS=Vitis vinifera GN=VITISV_013255 PE=3 SV=1	GO:0003924(GTPase activity);GO:0005622(intracellular);GO:0006412(translation)	NA(NA)	A0A0D9VCE0.1 PF00009.25;GTP_EFTU;
qLNP10 & qSLWS10-2	Gj10A137T22	333	translation factor GUF1 homolog, chloroplastic-like isoform X3 [Coffea arabica]	Translation factor GUF1 homolog, chloroplastic OS=Vitis vinifera GN=VITISV_013255 PE=3 SV=1	GO:0003924(GTPase activity);GO:0005622(intracellular);GO:0006412(translation)	NA(NA)	A0A022PZ87.1 PF06421.10;LepA_C;
qLNP10 & qSLWS10-2	Gj10A137T23	267	-	-	-	-	-
qLNP10 & qSLWS10-2	Gj10A137T24	1050	adenosine kinase 2 [Coffea arabica]	Adenosine kinase 2 OS=Arabidopsis thaliana GN=ADK2 PE=1 SV=1	GO:0004001(adenosine kinase activity);GO:0005507(copper ion binding);GO:0005524(ATP binding);GO:0005634(nucleus);GO:0005737(cytoplasm);GO:0005829(cytosol);GO:0005886(plasma membrane);GO:0006166(purine ribonucleoside salvage);GO:0006169(adenosine salvage);GO:0016032(viral process);GO:0016301(kinase activity);GO:0016310(phosphorylation);GO:0019200(carbohydrate kinase activity);GO:0044209(AMP salvag…	tcc00230(Purine metabolism)	A0A061FV80.1 PF00294.22;PfkB;
qLNP10 & qSLWS10-2	Gj10A138T4	3411	uncharacterized protein LOC113701808 isoform X1 [Coffea arabica]	-	-	-	-
qLNP10 & qSLWS10-2	Gj10A141T33	1182	uncharacterized protein LOC113765461 [Coffea eugenioides]	-	-	sbi00073(Cutin, suberine and wax biosynthesis);sbi04146(Peroxisome)	-
qLNP10 & qSLWS10-2	Gj10A141T34	441	uncharacterized protein LOC113709902 [Coffea arabica]	-	-	-	-
qLNP10 & qSLWS10-2	Gj10A143T32	978	RRP15-like protein [Coffea arabica]	RRP15-like protein OS=Homo sapiens GN=RRP15 PE=1 SV=2	GO:0000460(maturation of 5.8S rRNA);GO:0000470(maturation of LSU-rRNA);GO:0030687(preribosome, large subunit precursor)	-	A0A067E7D6.1 PF07890.10;Rrp15p;
qLNP10 & qSLWS10-2	Gj10A144T19	1662	unnamed protein product [Coffea canephora]	Dihydroorotate dehydrogenase (quinone), mitochondrial OS=Arabidopsis thaliana GN=PYRD PE=1 SV=2	GO:0004152(dihydroorotate dehydrogenase activity);GO:0005737(cytoplasm);GO:0006207('de novo' pyrimidine nucleobase biosynthetic process)	sind00240(Pyrimidine metabolism)	M1BCR0.1 PF01180.19;DHO_dh;
qLNP10 & qSLWS10-2	Gj10A144T20	1635	uncharacterized protein LOC113778856 [Coffea eugenioides]	GTPase Der OS=Synechococcus elongatus (strain PCC 7942) GN=der PE=3 SV=1	GO:0005525(GTP binding);GO:0005739(mitochondrion);GO:0009507(chloroplast);GO:0009793(embryo development ending in seed dormancy);GO:0042793(plastid transcription)	NA(NA)	A0A059ABR5.1 PF01926.21;MMR_HSR1;
qLNP10 & qSLWS10-2	Gj10A144T21	825	unnamed protein product [Coffea canephora]	Thioredoxin-like protein HCF164, chloroplastic OS=Arabidopsis thaliana GN=HCF164 PE=1 SV=2	GO:0000103(sulfate assimilation);GO:0005737(cytoplasm);GO:0006457(protein folding);GO:0015035(protein disulfide oxidoreductase activity);GO:0016671(oxidoreductase activity, acting on a sulfur group of donors, disulfide as acceptor);GO:0034599(cellular response to oxidative stress);GO:0045454(cell redox homeostasis);GO:0055114(oxidation-reduction process)	NA(NA)	A0A022RG97.1 PF00085.18;Thioredoxin;
qLNP10 & qSLWS10-2	Gj10A145T15	1281	actin-related protein 7-like [Coffea arabica]	Actin-related protein 7 OS=Arabidopsis thaliana GN=ARP7 PE=1 SV=1	GO:0005200(structural constituent of cytoskeleton);GO:0005634(nucleus);GO:0005737(cytoplasm);GO:0006325(chromatin organization);GO:0009653(anatomical structure morphogenesis);GO:0009793(embryo development ending in seed dormancy);GO:0010227(floral organ abscission);GO:0016569(covalent chromatin modification)	NA(NA)	D7T325.1 PF00022.17;Actin;
qLNP10 & qSLWS10-2	Gj10A146T29	399	-	-	-	-	-
qLNP10 & qSLWS10-2	Gj10A146T30	1014	replication protein A 70 kDa DNA-binding subunit B-like [Coffea eugenioides]	Replication protein A 70 kDa DNA-binding subunit B OS=Oryza sativa subsp. japonica GN=RPA1B PE=1 SV=1	GO:0005515(protein binding);GO:0005662(DNA replication factor A complex)	nta03030(DNA replication);nta03420(Nucleotide excision repair);nta03430(Mismatch repair);nta03440(Homologous recombination)	-
qLNP10 & qSLWS10-2	Gj10A146T32	2013	signal recognition particle subunit SRP72-like [Coffea arabica]	Signal recognition particle subunit SRP72 OS=Canis lupus familiaris GN=SRP72 PE=1 SV=3	GO:0005047(signal recognition particle binding);GO:0005786(signal recognition particle, endoplasmic reticulum targeting)	nta03060(Protein export)	B9HCM4.2 PF17004.3;SRP_TPR_like;
qLNP10 & qSLWS10-2	Gj10A147T89	660	uncharacterized protein LOC113713912 [Coffea arabica]	-	GO:0005634(nucleus)	-	M5WAT6.1 PF13359.4;DDE_Tnp_4;
qLNP10 & qSLWS10-2	Gj10A147T90	261	-	-	-	-	-
qLNP10 & qSLWS10-2	Gj10A147T91	1386	GPI mannosyltransferase 2-like isoform X1 [Coffea arabica]	GPI mannosyltransferase 2 OS=Homo sapiens GN=PIGV PE=1 SV=1	GO:0000030(mannosyltransferase activity);GO:0005789(endoplasmic reticulum membrane);GO:0006506(GPI anchor biosynthetic process);GO:0031501(mannosyltransferase complex)	ini00563(Glycosylphosphatidylinositol(GPI)-anchor biosynthesis)	D7SLG2.1 PF04188.11;Mannosyl_trans2;
qLNP10 & qSLWS10-2	Gj10A147T92	405	-	-	-	-	-
qLNP10 & qSLWS10-2	Gj10A147T93	291	protein ALP1-like [Coffea arabica]	-	GO:0003674(molecular_function);GO:0005634(nucleus);GO:0008150(biological_process)	sita03410(Base excision repair)	A0A061DL35.1 PF13359.4;DDE_Tnp_4;
qLNP10 & qSLWS10-2	Gj10A147T94	339	-	-	-	-	-
qLNP10 & qSLWS10-2	Gj10A148T25	1728	unnamed protein product [Coffea canephora]	CBS domain-containing protein CBSCBSPB3 OS=Arabidopsis thaliana GN=CBSCBSPB3 PE=1 SV=1	GO:0016021(integral component of membrane)	cam04626(Plant-pathogen interaction)	K4DDW3.1 PF00564.22;PB1;
qLNP10 & qSLWS10-2	Gj10A148T26	1962	unnamed protein product [Coffea canephora]	Filament-like plant protein 3 OS=Arabidopsis thaliana GN=FPP3 PE=2 SV=2	GO:0005515(protein binding);GO:0030674(protein binding, bridging);GO:0031410(cytoplasmic vesicle);GO:0060178(regulation of exocyst localization)	NA(NA)	F6H0L3.1 PF05911.9;FPP;
qLNP10 & qSLWS10-2	Gj10A150T30	1119	putative disease resistance protein RGA3 [Coffea arabica]	-	GO:0004518(nuclease activity);GO:0004523(RNA-DNA hybrid ribonuclease activity);GO:0005634(nucleus);GO:0005737(cytoplasm)	-	W1PYJ6.1 PF13456.4;RVT_3;
qLNP10 & qSLWS10-2	Gj10A151T41	1752	alternative NAD(P)H-ubiquinone oxidoreductase C1, chloroplastic/mitochondrial-like [Coffea arabica]	Alternative NAD(P)H-ubiquinone oxidoreductase C1, chloroplastic/mitochondrial OS=Arabidopsis thaliana GN=NDC1 PE=1 SV=2	GO:0005739(mitochondrion);GO:0005743(mitochondrial inner membrane);GO:0006116(NADH oxidation);GO:0008137(NADH dehydrogenase (ubiquinone) activity);GO:0042775(mitochondrial ATP synthesis coupled electron transport)	NA(NA)	F6H4F2.1 PF07992.12;Pyr_redox_2;
qLNP10 & qSLWS10-2	Gj10A151T42	366	uncharacterized protein LOC113735719 [Coffea arabica]	-	-	NA(NA)	-
qLNP10 & qSLWS10-2	Gj10A151T44	312	-	-	-	-	-
qLNP10 & qSLWS10-2	Gj10A151T45	240	-	-	-	-	-
qLNP10 & qSLWS10-2	Gj10A151T46	1599	pentatricopeptide repeat-containing protein At1g71060, mitochondrial [Coffea eugenioides]	Pentatricopeptide repeat-containing protein At1g71060, mitochondrial OS=Arabidopsis thaliana GN=At1g71060 PE=2 SV=1	GO:0003723(RNA binding);GO:0005739(mitochondrion);GO:0008150(biological_process)	NA(NA)	W9RD71.1 PF13812.4;PPR_3;
qLNP10 & qSLWS10-2	Gj10A155T59	861	uncharacterized protein LOC113690309 [Coffea arabica]	-	-	-	-
qLNP10 & qSLWS10-2	Gj10A155T60	984	putative nuclease HARBI1 [Coffea eugenioides]	-	GO:0005634(nucleus)	-	W5DB43.1 PF13359.4;DDE_Tnp_4;
qLNP10 & qSLWS10-2	Gj10A155T64	264	uncharacterized protein LOC113755498 [Coffea eugenioides]	-	-	-	-
qLNP10 & qSLWS10-2	Gj10A156T33	1017	hypothetical protein F511_03410 [Dorcoceras hygrometricum]	-	GO:0003676(nucleic acid binding);GO:0003723(RNA binding);GO:0003964(RNA-directed DNA polymerase activity);GO:0005575(cellular_component);GO:0006278(RNA-dependent DNA biosynthetic process);GO:0015074(DNA integration)	bna00190(Oxidative phosphorylation)	A0A0J8CRB2.1 PF00385.22;Chromo;
qLNP10 & qSLWS10-2	Gj10A50T35	1332	uncharacterized protein LOC113720872 [Coffea arabica]	-	-	-	-
qLNP10 & qSLWS10-2	Gj10A51T9	753	kinesin-like protein KIN-12D isoform X2 [Coffea arabica]	Kinesin-like protein KIN-12D OS=Arabidopsis thaliana GN=KIN12D PE=2 SV=1	GO:0003777(microtubule motor activity);GO:0005871(kinesin complex);GO:0007018(microtubule-based movement);GO:0016887(ATPase activity)	NA(NA)	A0A061DZK6.1 PF00225.21;Kinesin;
qLNP10 & qSLWS10-2	Gj10A53T11	303	-	-	-	-	-
qLNP10 & qSLWS10-2	Gj10A53T14	813	uncharacterized protein LOC113758093 [Coffea eugenioides]	-	-	-	-
qLNP10 & qSLWS10-2	Gj10A54T20	981	B3 domain-containing transcription factor VRN1-like [Coffea arabica]	Putative B3 domain-containing protein Os03g0621600 OS=Oryza sativa subsp. japonica GN=Os03g0621600 PE=3 SV=1	-	-	K7LAD9.1 PF02362.19;B3;
qLNP10 & qSLWS10-2	Gj10A58T7	2433	uncharacterized protein LOC113701908 [Coffea arabica]	Methyl-CpG-binding domain protein 4-like protein OS=Arabidopsis thaliana GN=MBD4L PE=1 SV=1	GO:0003677(DNA binding);GO:0009314(response to radiation)	sind03410(Base excision repair)	V4SJG7.1 PF00730.23;HhH-GPD;
qLNP10 & qSLWS10-2	Gj10A59T46	357	unnamed protein product [Coffea canephora]	-	-	-	-
qLNP10 & qSLWS10-2	Gj10A59T49	627	uncharacterized protein LOC111278348 [Durio zibethinus]	Putative uncharacterized protein ART3 OS=Saccharomyces cerevisiae (strain ATCC 204508 / S288c) GN=ART3 PE=5 SV=1	-	-	-
qLNP10 & qSLWS10-2	Gj10A60T31	312	extradiol ring-cleavage dioxygenase-like [Coffea arabica]	4,5-DOPA dioxygenase extradiol OS=Beta vulgaris GN=DODA PE=1 SV=1	GO:0006725(cellular aromatic compound metabolic process);GO:0046566(DOPA dioxygenase activity);GO:0055114(oxidation-reduction process)	vvi00965(Betalain biosynthesis)	A0A022PVN5.1 PF02900.16;LigB;
qLNP10 & qSLWS10-2	Gj10A60T32	1758	uncharacterized protein LOC113758040 [Coffea eugenioides]	-	GO:0004176(ATP-dependent peptidase activity);GO:0005739(mitochondrion);GO:0006508(proteolysis);GO:0008237(metallopeptidase activity)	-	M1DIB4.1 PF14111.4;DUF4283;
qLNP10 & qSLWS10-2	Gj10A61T16	402	uncharacterized protein LOC113722622 [Coffea arabica]	-	-	-	-
qLNP10 & qSLWS10-2	Gj10A62T71	729	uncharacterized protein LOC113700439 isoform X1 [Coffea arabica]	-	-	-	-
qLNP10 & qSLWS10-2	Gj10A62T72	1122	metacaspase-4-like [Coffea arabica]	Metacaspase-4 OS=Arabidopsis thaliana GN=AMC4 PE=1 SV=1	GO:0004197(cysteine-type endopeptidase activity);GO:0005576(extracellular region);GO:0005737(cytoplasm);GO:0005829(cytosol);GO:0005886(plasma membrane);GO:0006952(defense response);GO:0008234(cysteine-type peptidase activity);GO:0009506(plasmodesma);GO:0016540(protein autoprocessing);GO:0042802(identical protein binding);GO:0043068(positive regulation of programmed cell death)	NA(NA)	A0A061FB78.1 PF00656.20;Peptidase_C14;
qLNP10 & qSLWS10-2	Gj10A62T74	894	uncharacterized protein LOC113720872 [Coffea arabica]	Ubiquitin-like-specific protease ESD4 OS=Arabidopsis thaliana GN=ESD4 PE=1 SV=1	GO:0004175(endopeptidase activity);GO:0005634(nucleus);GO:0016926(protein desumoylation);GO:0016929(SUMO-specific protease activity)	NA(NA)	A0A067CZG7.1 PF02902.17;Peptidase_C48;
qLNP10 & qSLWS10-2	Gj10A62T77	474	-	-	-	-	-
qLNP10 & qSLWS10-2	Gj10A62T93	300	-	-	-	-	-
qLNP10 & qSLWS10-2	Gj10A66T40	561	uncharacterized protein LOC113693283 [Coffea arabica]	-	-	-	-
qLNP10 & qSLWS10-2	Gj10A66T41	537	germin-like protein subfamily 1 member 7 [Coffea eugenioides]	Germin-like protein subfamily 1 member 7 OS=Arabidopsis thaliana GN=At3g05950 PE=2 SV=1	GO:0005618(cell wall);GO:0033609(oxalate metabolic process);GO:0046564(oxalate decarboxylase activity)	-	M1BUZ2.1 PF00190.20;Cupin_1;
qLNP10 & qSLWS10-2	Gj10A67T8	672	germin-like protein subfamily 1 member 7 isoform X1 [Coffea arabica]	Germin-like protein subfamily 1 member 7 OS=Arabidopsis thaliana GN=At3g05950 PE=2 SV=1	GO:0005618(cell wall);GO:0033609(oxalate metabolic process);GO:0046564(oxalate decarboxylase activity)	-	M1BUZ2.1 PF00190.20;Cupin_1;
qLNP10 & qSLWS10-2	Gj10A69T29	315	unnamed protein product, partial [Vitis vinifera]	60S ribosomal protein L44 OS=Gossypium hirsutum GN=RPL44 PE=3 SV=3	GO:0022625(cytosolic large ribosomal subunit)	cit03010(Ribosome)	A0A078FGE7.1 PF00935.17;Ribosomal_L44;
qLNP10 & qSLWS10-2	Gj10A69T30	876	peroxidase 47-like [Coffea arabica]	Peroxidase 47 OS=Arabidopsis thaliana GN=PER47 PE=2 SV=2	GO:0004601(peroxidase activity);GO:0009505(plant-type cell wall);GO:0009664(plant-type cell wall organization)	ini00940(Phenylpropanoid biosynthesis)	A0A022QXG1.1 PF00141.21;peroxidase;
qLNP10 & qSLWS10-2	Gj10A72T31	1989	putative receptor-like protein kinase At3g47110 [Coffea arabica]	Probable LRR receptor-like serine/threonine-protein kinase At3g47570 OS=Arabidopsis thaliana GN=At3g47570 PE=2 SV=1	GO:0004672(protein kinase activity);GO:0005886(plasma membrane)	NA(NA)	B9SS80.1 PF08263.10;LRRNT_2;
qLNP10 & qSLWS10-2	Gj10A76T14	624	putative receptor-like protein kinase At3g47110 [Coffea arabica]	Putative receptor-like protein kinase At3g47110 OS=Arabidopsis thaliana GN=At3g47110 PE=3 SV=1	GO:0004674(protein serine/threonine kinase activity);GO:0005524(ATP binding);GO:0005886(plasma membrane);GO:0006468(protein phosphorylation);GO:0007169(transmembrane receptor protein tyrosine kinase signaling pathway);GO:0016021(integral component of membrane);GO:0016301(kinase activity);GO:0016310(phosphorylation)	NA(NA)	K3Z3G3.1 PF00069.23;Pkinase;
qLNP10 & qSLWS10-2	Gj10A79T7	483	uncharacterized protein LOC113701318 [Coffea arabica]	-	GO:0005777(peroxisome);GO:0008150(biological_process);GO:0016788(hydrolase activity, acting on ester bonds);GO:0047617(acyl-CoA hydrolase activity)	NA(NA)	W9R1W5.1 PF03061.20;4HBT;
qLNP10 & qSLWS10-2	Gj10A80T48	1785	calcium-dependent protein kinase SK5-like [Coffea arabica]	Calcium-dependent protein kinase SK5 OS=Glycine max PE=1 SV=1	GO:0004683(calmodulin-dependent protein kinase activity);GO:0005516(calmodulin binding);GO:0005634(nucleus);GO:0005737(cytoplasm);GO:0005886(plasma membrane);GO:0009738(abscisic acid-activated signaling pathway);GO:0009931(calcium-dependent protein serine/threonine kinase activity);GO:0018105(peptidyl-serine phosphorylation);GO:0035556(intracellular signal transduction);GO:0046777(protein autopho…	gra04626(Plant-pathogen interaction)	A0A022QV62.1 PF00069.23;Pkinase;
qLNP10 & qSLWS10-2	Gj10A80T49	1575	calcium-dependent protein kinase SK5-like [Coffea arabica]	Calcium-dependent protein kinase SK5 OS=Glycine max PE=1 SV=1	GO:0004683(calmodulin-dependent protein kinase activity);GO:0005516(calmodulin binding);GO:0005634(nucleus);GO:0005737(cytoplasm);GO:0005886(plasma membrane);GO:0009738(abscisic acid-activated signaling pathway);GO:0009931(calcium-dependent protein serine/threonine kinase activity);GO:0018105(peptidyl-serine phosphorylation);GO:0035556(intracellular signal transduction);GO:0046777(protein autopho…	sly04626(Plant-pathogen interaction)	A0A022QV62.1 PF00069.23;Pkinase;
qLNP10 & qSLWS10-2	Gj10A83T24	333	-	-	-	-	-
qLNP10 & qSLWS10-2	Gj10A83T25	468	uncharacterized protein LOC113693094 [Coffea arabica]	-	-	-	A0A061EUU3.1 PF14111.4;DUF4283;
qLNP10 & qSLWS10-2	Gj10A84T17	222	-	-	-	-	-
qLNP10 & qSLWS10-2	Gj10A90T8	636	uncharacterized protein LOC113752131 [Coffea eugenioides]	-	-	-	-
qLNP10 & qSLWS10-2	Gj10A93T18	564	replication protein A 70 kDa DNA-binding subunit B-like [Coffea arabica]	-	-	sot03030(DNA replication);sot03420(Nucleotide excision repair);sot03430(Mismatch repair);sot03440(Homologous recombination)	-
qLNP10 & qSLWS10-2	Gj10A96T6	255	-	-	-	-	-
qLNP10 & qSLWS10-2	Gj10A96T7	1512	farnesylcysteine lyase-like [Coffea arabica]	Farnesylcysteine lyase OS=Arabidopsis thaliana GN=FLCY PE=1 SV=1	GO:0001735(prenylcysteine oxidase activity);GO:0005774(vacuolar membrane);GO:0030327(prenylated protein catabolic process);GO:0030328(prenylcysteine catabolic process)	sind00900(Terpenoid backbone biosynthesis)	A0A067EQM7.1 PF07156.12;Prenylcys_lyase;
qLNP10 & qSLWS10-2	Gj10A99T14	921	serine/threonine-protein kinase SAPK7-like [Coffea arabica]	Serine/threonine-protein kinase SAPK7 OS=Oryza sativa subsp. japonica GN=SAPK7 PE=2 SV=2	GO:0004674(protein serine/threonine kinase activity);GO:0005634(nucleus);GO:0005737(cytoplasm);GO:0006468(protein phosphorylation);GO:0035556(intracellular signal transduction)	mcha04016(MAPK signaling pathway - plant);mcha04075(Plant hormone signal transduction)	A0A0J8CI39.1 PF00069.23;Pkinase;
qLNP10 & qSLWS10-2	Gj10E117T2	180	-	-	-	-	-
qLNP10 & qSLWS10-2	Gj10E126T0	168	60S ribosomal protein L31-like isoform X2 [Quercus suber]	60S ribosomal protein L31 OS=Perilla frutescens GN=RPL31 PE=2 SV=1	GO:0002181(cytoplasmic translation);GO:0003735(structural constituent of ribosome);GO:0022625(cytosolic large ribosomal subunit)	hbr03010(Ribosome)	A8MR49.1 PF01198.17;Ribosomal_L31e;
qLNP10 & qSLWS10-2	Gj10E139T0	189	-	-	-	-	-
qLNP10 & qSLWS10-2	Gj10E140T0	306	-	-	-	-	-
qLNP10 & qSLWS10-2	Gj10E141T0	165	-	-	-	-	-
qLNP10 & qSLWS10-2	Gj10E151T4	108	-	-	-	-	-
qLNP10 & qSLWS10-2	Gj10P100T3	798	-	-	-	-	-
qLNP10 & qSLWS10-2	Gj10P100T5	1215	TOM1-like protein 5 isoform X1 [Coffea arabica]	-	GO:0005634(nucleus);GO:0005737(cytoplasm);GO:0005795(Golgi stack);GO:0005886(plasma membrane);GO:0006886(intracellular protein transport);GO:0006891(intra-Golgi vesicle-mediated transport)	NA(NA)	M5WJL6.1 PF00790.17;VHS;
qLNP10 & qSLWS10-2	Gj10P102T0	690	uncharacterized protein LOC113699798 [Coffea arabica]	-	-	-	-
qLNP10 & qSLWS10-2	Gj10P103T1	243	-	-	-	-	-
qLNP10 & qSLWS10-2	Gj10P107T2	672	DNA-directed RNA polymerases II and IV subunit 5A-like [Coffea arabica]	DNA-directed RNA polymerases II and IV subunit 5A OS=Arabidopsis thaliana GN=NRPB5A PE=1 SV=1	GO:0001054(RNA polymerase I activity);GO:0001055(RNA polymerase II activity);GO:0001056(RNA polymerase III activity);GO:0005665(DNA-directed RNA polymerase II, core complex);GO:0005666(DNA-directed RNA polymerase III complex);GO:0005736(DNA-directed RNA polymerase I complex)	mcha00230(Purine metabolism);mcha00240(Pyrimidine metabolism);mcha03020(RNA polymerase)	M1BRS4.1 PF01191.17;RNA_pol_Rpb5_C;
qLNP10 & qSLWS10-2	Gj10P109T0	333	unnamed protein product [Coffea canephora]	-	GO:0004674(protein serine/threonine kinase activity);GO:0005634(nucleus);GO:0005737(cytoplasm);GO:0035556(intracellular signal transduction)	NA(NA)	B9I338.1 PF00069.23;Pkinase;
qLNP10 & qSLWS10-2	Gj10P113T1	1881	cleft lip and palate transmembrane protein 1 homolog [Coffea arabica]	Cleft lip and palate transmembrane protein 1 homolog OS=Danio rerio GN=clptm1 PE=2 SV=1	GO:0008150(biological_process);GO:0016021(integral component of membrane)	NA(NA)	A0A067JXI2.1 PF05602.10;CLPTM1;
qLNP10 & qSLWS10-2	Gj10P114T4	984	unnamed protein product [Coffea canephora]	Cell division cycle-associated 7-like protein OS=Homo sapiens GN=CDCA7L PE=1 SV=2	GO:0003674(molecular_function);GO:0005634(nucleus);GO:0008150(biological_process)	NA(NA)	A0A0D2QWR5.1 PF10497.7;zf-4CXXC_R1;
qLNP10 & qSLWS10-2	Gj10P117T4	942	replication protein A 70 kDa DNA-binding subunit E-like [Coffea arabica]	-	-	zju03030(DNA replication);zju03420(Nucleotide excision repair);zju03430(Mismatch repair);zju03440(Homologous recombination)	-
qLNP10 & qSLWS10-2	Gj10P117T6	1545	E3 ubiquitin-protein ligase ORTHRUS 2-like isoform X2 [Coffea arabica]	E3 ubiquitin-protein ligase ORTHRUS 2 OS=Arabidopsis thaliana GN=ORTH2 PE=1 SV=1	GO:0005720(nuclear heterochromatin);GO:0010216(maintenance of DNA methylation);GO:0016567(protein ubiquitination);GO:0061630(ubiquitin protein ligase activity);GO:0090308(regulation of methylation-dependent chromatin silencing)	NA(NA)	V4UKX9.1 PF02182.15;SAD_SRA;
qLNP10 & qSLWS10-2	Gj10P119T0	306	-	-	-	-	-
qLNP10 & qSLWS10-2	Gj10P121T10	333	50S ribosomal protein L21, chloroplastic [Coffea arabica]	50S ribosomal protein L21, chloroplastic OS=Spinacia oleracea GN=RPL21 PE=1 SV=1	GO:0003735(structural constituent of ribosome);GO:0005762(mitochondrial large ribosomal subunit)	sly03010(Ribosome)	K4C7G8.1 PF00829.19;Ribosomal_L21p;
qLNP10 & qSLWS10-2	Gj10P121T12	1053	E3 ubiquitin-protein ligase CHFR-like isoform X2 [Coffea arabica]	-	GO:0004842(ubiquitin-protein transferase activity);GO:0005634(nucleus);GO:0006511(ubiquitin-dependent protein catabolic process);GO:0007093(mitotic cell cycle checkpoint)	NA(NA)	A0A067F5J8.1 PF13639.4;zf-RING_2;
qLNP10 & qSLWS10-2	Gj10P121T4	1317	uncharacterized protein LOC113758093 [Coffea eugenioides]	-	-	-	-
qLNP10 & qSLWS10-2	Gj10P121T6	306	-	-	-	-	-
qLNP10 & qSLWS10-2	Gj10P122T0	414	uncharacterized protein LOC113715934 [Coffea arabica]	-	-	NA(NA)	-
qLNP10 & qSLWS10-2	Gj10P122T1	585	uncharacterized protein LOC109841474 [Asparagus officinalis]	-	-	lja04144(Endocytosis)	-
qLNP10 & qSLWS10-2	Gj10P123T1	2151	uncharacterized protein LOC113698286 [Coffea arabica]	-	GO:0005634(nucleus);GO:0005886(plasma membrane);GO:0016301(kinase activity);GO:0016310(phosphorylation)	-	-
qLNP10 & qSLWS10-2	Gj10P124T1	1629	uncharacterized protein LOC113698286 [Coffea arabica]	-	GO:0005634(nucleus);GO:0005886(plasma membrane);GO:0016301(kinase activity);GO:0016310(phosphorylation)	-	-
qLNP10 & qSLWS10-2	Gj10P124T2	441	uncharacterized protein LOC113701227 isoform X2 [Coffea arabica]	-	GO:0005634(nucleus);GO:0005886(plasma membrane);GO:0016301(kinase activity);GO:0016310(phosphorylation)	-	-
qLNP10 & qSLWS10-2	Gj10P128T2	300	uncharacterized protein LOC113698599 isoform X1 [Coffea arabica]	-	-	-	A0A087GDX0.1 PF13771.4;zf-HC5HC2H;
qLNP10 & qSLWS10-2	Gj10P128T3	1344	uncharacterized protein LOC113696698 [Coffea arabica]	-	-	-	-
qLNP10 & qSLWS10-2	Gj10P130T1	1062	protein-tyrosine-phosphatase PTP1-like isoform X1 [Coffea arabica]	Protein-tyrosine-phosphatase PTP1 OS=Arabidopsis thaliana GN=PTP1 PE=1 SV=1	GO:0004725(protein tyrosine phosphatase activity);GO:0005515(protein binding);GO:0005622(intracellular);GO:0005634(nucleus);GO:0005737(cytoplasm);GO:0005829(cytosol);GO:0005886(plasma membrane);GO:0006952(defense response);GO:0031348(negative regulation of defense response);GO:0033550(MAP kinase tyrosine phosphatase activity);GO:0035556(intracellular signal transduction)	NA(NA)	B9MW58.1 PF00102.25;Y_phosphatase;
qLNP10 & qSLWS10-2	Gj10P130T2	1059	cysteine protease XCP1-like [Coffea arabica]	Cysteine protease XCP1 OS=Arabidopsis thaliana GN=XCP1 PE=1 SV=1	GO:0004197(cysteine-type endopeptidase activity);GO:0005615(extracellular space);GO:0005764(lysosome);GO:0051603(proteolysis involved in cellular protein catabolic process)	NA(NA)	B9H5V8.2 PF00112.21;Peptidase_C1;
qLNP10 & qSLWS10-2	Gj10P131T1	555	unnamed protein product [Coffea canephora]	-	-	-	A5AVM7.1 PF14009.4;DUF4228;
qLNP10 & qSLWS10-2	Gj10P133T2	297	-	-	-	-	-
qLNP10 & qSLWS10-2	Gj10P133T3	393	-	-	-	-	-
qLNP10 & qSLWS10-2	Gj10P133T5	4185	MAP3K epsilon protein kinase 1-like [Coffea arabica]	MAP3K epsilon protein kinase 1 OS=Arabidopsis thaliana GN=M3KE1 PE=1 SV=1	GO:0005737(cytoplasm)	cann04016(MAPK signaling pathway - plant)	M5XKP3.1 PF00069.23;Pkinase;
qLNP10 & qSLWS10-2	Gj10P134T11	450	uncharacterized protein LOC113752648 [Coffea eugenioides]	-	-	-	-
qLNP10 & qSLWS10-2	Gj10P134T3	1452	UGT47 [Gardenia jasminoides]	7-deoxyloganetic acid glucosyltransferase OS=Catharanthus roseus GN=UGT709C2 PE=1 SV=1	GO:0009813(flavonoid biosynthetic process);GO:0043231(intracellular membrane-bounded organelle);GO:0052696(flavonoid glucuronidation);GO:0080043(quercetin 3-O-glucosyltransferase activity);GO:0080044(quercetin 7-O-glucosyltransferase activity)	NA(NA)	A0A0J8BM22.1 PF00201.16;UDPGT;
qLNP10 & qSLWS10-2	Gj10P134T4	975	7-deoxyloganetic acid glucosyltransferase-like [Coffea eugenioides]	-	GO:0009813(flavonoid biosynthetic process);GO:0043231(intracellular membrane-bounded organelle);GO:0052696(flavonoid glucuronidation);GO:0080043(quercetin 3-O-glucosyltransferase activity);GO:0080044(quercetin 7-O-glucosyltransferase activity)	NA(NA)	A0A067G1B2.1 PF00201.16;UDPGT;
qLNP10 & qSLWS10-2	Gj10P134T9	387	30S ribosomal protein S9, mitochondrial-like [Coffea arabica]	30S ribosomal protein S9 OS=Azorhizobium caulinodans (strain ATCC 43989 / DSM 5975 / JCM 20966 / NBRC 14845 / NCIMB 13405 / ORS 571) GN=rpsI PE=3 SV=1	GO:0000462(maturation of SSU-rRNA from tricistronic rRNA transcript (SSU-rRNA, 5.8S rRNA, LSU-rRNA));GO:0003735(structural constituent of ribosome);GO:0005763(mitochondrial small ribosomal subunit);GO:0006412(translation);GO:0015935(small ribosomal subunit)	egr03010(Ribosome)	V4S8S2.1 PF00380.17;Ribosomal_S9;
qLNP10 & qSLWS10-2	Gj10P135T3	3147	unnamed protein product [Coffea canephora]	DNA topoisomerase 3-alpha OS=Arabidopsis thaliana GN=TOP3A PE=1 SV=1	GO:0000278(mitotic cell cycle);GO:0000712(resolution of meiotic recombination intermediates);GO:0003677(DNA binding);GO:0003916(DNA topoisomerase activity);GO:0003917(DNA topoisomerase type I activity);GO:0005634(nucleus);GO:0005694(chromosome);GO:0006265(DNA topological change);GO:0006268(DNA unwinding involved in DNA replication);GO:0006281(DNA repair);GO:0007059(chromosome segregation);GO:0008…	nta03440(Homologous recombination)	A0A0J8FDZ6.1 PF01131.18;Topoisom_bac;
qLNP10 & qSLWS10-2	Gj10P136T2	2094	unnamed protein product [Coffea canephora]	Carnosine N-methyltransferase OS=Mus musculus GN=Carnmt1 PE=1 SV=1	GO:0005634(nucleus);GO:0008757(S-adenosylmethionine-dependent methyltransferase activity)	pper00340(Histidine metabolism)	M5WRW9.1 PF07942.10;N2227;
qLNP10 & qSLWS10-2	Gj10P136T5	2181	MACPF domain-containing protein At4g24290-like isoform X2 [Coffea eugenioides]	MACPF domain-containing protein At4g24290 OS=Arabidopsis thaliana GN=At4g24290 PE=2 SV=1	GO:0003674(molecular_function);GO:0005576(extracellular region);GO:0005886(plasma membrane);GO:0009626(plant-type hypersensitive response)	NA(NA)	A0A022PXN3.1 PF01823.17;MACPF;
qLNP10 & qSLWS10-2	Gj10P140T3	999	uncharacterized protein LOC113690309 [Coffea arabica]	-	-	-	-
qLNP10 & qSLWS10-2	Gj10P143T2	138	replication protein A 70 kDa DNA-binding subunit B-like [Coffea arabica]	-	-	-	-
qLNP10 & qSLWS10-2	Gj10P146T10	1698	probable N-acetyl-gamma-glutamyl-phosphate reductase, chloroplastic [Coffea arabica]	Probable N-acetyl-gamma-glutamyl-phosphate reductase, chloroplastic OS=Oryza sativa subsp. japonica GN=Os03g0617900 PE=1 SV=1	GO:0003942(N-acetyl-gamma-glutamyl-phosphate reductase activity);GO:0005507(copper ion binding);GO:0005730(nucleolus);GO:0005737(cytoplasm);GO:0006520(cellular amino acid metabolic process);GO:0006526(arginine biosynthetic process);GO:0009507(chloroplast);GO:0009570(chloroplast stroma);GO:0016020(membrane);GO:0016620(oxidoreductase activity, acting on the aldehyde or oxo group of donors, NAD or N…	sind00220(Arginine biosynthesis)	A0A022RDB6.1 PF02774.16;Semialdhyde_dhC;
qLNP10 & qSLWS10-2	Gj10P146T2	675	PREDICTED: LOW QUALITY PROTEIN: uncharacterized protein LOC105036288 [Elaeis guineensis]	-	GO:0003676(nucleic acid binding);GO:0003723(RNA binding);GO:0003964(RNA-directed DNA polymerase activity);GO:0005575(cellular_component);GO:0006278(RNA-dependent DNA biosynthetic process);GO:0015074(DNA integration)	rcu03013(RNA transport)	-
qLNP10 & qSLWS10-2	Gj10P146T9	1104	unnamed protein product [Coffea canephora]	-	GO:0004842(ubiquitin-protein transferase activity);GO:0019005(SCF ubiquitin ligase complex);GO:0031146(SCF-dependent proteasomal ubiquitin-dependent protein catabolic process)	-	K4CY35.1 PF07734.11;FBA_1;
qLNP10 & qSLWS10-2	Gj10P147T6	312	uncharacterized protein LOC113729694 [Coffea arabica]	-	-	-	-
qLNP10 & qSLWS10-2	Gj10P147T7	2445	ultraviolet-B receptor UVR8 isoform X2 [Coffea eugenioides]	Ultraviolet-B receptor UVR8 OS=Arabidopsis thaliana GN=UVR8 PE=1 SV=1	GO:0003682(chromatin binding);GO:0008150(biological_process);GO:0008536(Ran GTPase binding)	atr04120(Ubiquitin mediated proteolysis)	A0A022QXI1.1 PF00415.16;RCC1;
qLNP10 & qSLWS10-2	Gj10P148T5	258	uncharacterized protein LOC113729441 [Coffea arabica]	-	-	-	-
qLNP10 & qSLWS10-2	Gj10P149T9	1989	fatty acid amide hydrolase-like isoform X2 [Coffea eugenioides]	Fatty acid amide hydrolase OS=Arabidopsis thaliana GN=FAAH PE=1 SV=1	GO:0004040(amidase activity);GO:0005773(vacuole);GO:0005774(vacuolar membrane);GO:0005783(endoplasmic reticulum);GO:0005789(endoplasmic reticulum membrane);GO:0005794(Golgi apparatus);GO:0005886(plasma membrane);GO:0016021(integral component of membrane);GO:0042742(defense response to bacterium);GO:0047412(N-(long-chain-acyl)ethanolamine deacylase activity);GO:0070291(N-acylethanolamine metabolic…	soe00970(Aminoacyl-tRNA biosynthesis)	A0A061DJA3.1 PF01425.19;Amidase;
qLNP10 & qSLWS10-2	Gj10P150T0	3384	uncharacterized protein LOC113758200 [Coffea eugenioides]	-	GO:0016197(endosomal transport);GO:0030119(AP-type membrane coat adaptor complex)	NA(NA)	-
qLNP10 & qSLWS10-2	Gj10P150T1	1263	uncharacterized protein LOC113687344 [Coffea arabica]	SNF2 domain-containing protein CLASSY 3 OS=Arabidopsis thaliana GN=CLSY3 PE=1 SV=1	GO:0005634(nucleus)	pda04141(Protein processing in endoplasmic reticulum)	B8B4X1.1 PF08284.9;RVP_2;
qLNP10 & qSLWS10-2	Gj10P150T2	366	uncharacterized protein LOC113692321 [Coffea arabica]	-	-	-	B9RSG9.1 PF03732.15;Retrotrans_gag;
qLNP10 & qSLWS10-2	Gj10P151T10	504	putative retrotransposon gag domain-containing protein [Rosa chinensis]	-	-	NA(NA)	A0A0D3BXL8.1 PF13650.4;Asp_protease_2;
qLNP10 & qSLWS10-2	Gj10P151T9	1533	uncharacterized protein LOC113771152 [Coffea eugenioides]	-	-	-	-
qLNP10 & qSLWS10-2	Gj10P155T4	3372	protein arginine N-methyltransferase 1.5 [Coffea eugenioides]	Protein arginine N-methyltransferase 1.5 OS=Arabidopsis thaliana GN=PMRT15 PE=1 SV=2	GO:0005634(nucleus);GO:0005829(cytosol);GO:0006355(regulation of transcription, DNA-templated);GO:0008469(histone-arginine N-methyltransferase activity);GO:0019918(peptidyl-arginine methylation, to symmetrical-dimethyl arginine)	sot03013(RNA transport)	K4CI86.1 PF05185.14;PRMT5;
qLNP10 & qSLWS10-2	Gj10P156T4	411	uncharacterized protein LOC113714411 [Coffea arabica]	-	-	-	-
qLNP10 & qSLWS10-2	Gj10P50T2	492	pathogenesis-related leaf protein 4-like [Coffea arabica]	Pathogenesis-related leaf protein 4 OS=Solanum lycopersicum PE=2 SV=1	GO:0003674(molecular_function);GO:0005576(extracellular region);GO:0005618(cell wall);GO:0006952(defense response);GO:0009414(response to water deprivation);GO:0009627(systemic acquired resistance);GO:0010266(response to vitamin B1);GO:0048046(apoplast)	vvi04016(MAPK signaling pathway - plant);vvi04075(Plant hormone signal transduction);vvi04626(Plant-pathogen interaction)	A5B847.1 PF00188.24;CAP;
qLNP10 & qSLWS10-2	Gj10P50T4	603	protein FAR1-RELATED SEQUENCE 5-like [Coffea arabica]	-	-	-	-
qLNP10 & qSLWS10-2	Gj10P51T2	360	STOREKEEPER protein-like [Coffea arabica]	-	-	-	-
qLNP10 & qSLWS10-2	Gj10P53T3	342	putative disease resistance protein At1g50180 [Coffea eugenioides]	-	-	-	-
qLNP10 & qSLWS10-2	Gj10P54T2	306	hypothetical protein MA16_Dca027044 [Dendrobium catenatum]	-	-	-	J3LJ41.1 PF13952.4;DUF4216;
qLNP10 & qSLWS10-2	Gj10P57T1	318	-	-	-	-	-
qLNP10 & qSLWS10-2	Gj10P58T1	222	Methyl-CpG-binding domain protein 4-like protein [Actinidia chinensis var. chinensis]	-	-	adu03410(Base excision repair)	-
qLNP10 & qSLWS10-2	Gj10P59T8	357	hypothetical protein CQW23_28965 [Capsicum baccatum]	-	-	-	-
qLNP10 & qSLWS10-2	Gj10P60T1	675	extradiol ring-cleavage dioxygenase-like [Coffea arabica]	Extradiol ring-cleavage dioxygenase OS=Arabidopsis thaliana GN=LIGB PE=2 SV=1	GO:0005737(cytoplasm);GO:0006725(cellular aromatic compound metabolic process);GO:0008198(ferrous iron binding);GO:0008270(zinc ion binding);GO:0016491(oxidoreductase activity);GO:0016701(oxidoreductase activity, acting on single donors with incorporation of molecular oxygen);GO:0051213(dioxygenase activity);GO:0055114(oxidation-reduction process)	nta00965(Betalain biosynthesis)	K4AYV9.1 PF02900.16;LigB;
qLNP10 & qSLWS10-2	Gj10P60T5	2004	uncharacterized protein LOC113780495 [Coffea eugenioides]	-	-	bna00190(Oxidative phosphorylation)	-
qLNP10 & qSLWS10-2	Gj10P61T1	471	zinc-finger homeodomain protein 4-like [Coffea arabica]	Zinc-finger homeodomain protein 4 OS=Oryza sativa subsp. japonica GN=ZHD4 PE=2 SV=2	GO:0003677(DNA binding);GO:0003700(DNA binding transcription factor activity);GO:0005515(protein binding);GO:0005634(nucleus);GO:0006351(transcription, DNA-templated);GO:0006355(regulation of transcription, DNA-templated);GO:0019760(glucosinolate metabolic process);GO:0043565(sequence-specific DNA binding);GO:0045893(positive regulation of transcription, DNA-templated);GO:0046872(metal ion bindin…	-	M0T7U0.1 PF04770.10;ZF-HD_dimer;
qLNP10 & qSLWS10-2	Gj10P61T3	618	vesicle transport protein SFT2B [Coffea eugenioides]	-	GO:0003674(molecular_function);GO:0005739(mitochondrion);GO:0015031(protein transport);GO:0016021(integral component of membrane)	-	B9H430.1 PF04178.10;Got1;
qLNP10 & qSLWS10-2	Gj10P62T10	336	putative nuclease HARBI1 [Coffea arabica]	-	GO:0005634(nucleus)	NA(NA)	V9EJK6.1 PF13359.4;DDE_Tnp_4;
qLNP10 & qSLWS10-2	Gj10P62T14	327	-	-	-	-	-
qLNP10 & qSLWS10-2	Gj10P62T18	864	protein MAIN-LIKE 2-like [Coffea arabica]	-	-	-	A0A067LEL7.1 PF10536.7;PMD;
qLNP10 & qSLWS10-2	Gj10P62T5	948	probable glucuronosyltransferase Os03g0107900 [Coffea arabica]	-	GO:0003824(catalytic activity);GO:0005768(endosome);GO:0005794(Golgi apparatus);GO:0005802(trans-Golgi network);GO:0008150(biological_process);GO:0016020(membrane)	NA(NA)	V4TD64.1 PF03016.13;Exostosin;
qLNP10 & qSLWS10-2	Gj10P62T7	1008	zinc finger BED domain-containing protein RICESLEEPER 2-like [Coffea arabica]	-	-	-	-
qLNP10 & qSLWS10-2	Gj10P62T9	366	uncharacterized protein LOC113735181 [Coffea arabica]	-	-	-	-
qLNP10 & qSLWS10-2	Gj10P63T1	1131	protein FAR1-RELATED SEQUENCE 5-like [Coffea arabica]	Protein FAR1-RELATED SEQUENCE 3 OS=Arabidopsis thaliana GN=FRS3 PE=2 SV=2	GO:0005515(protein binding);GO:0005634(nucleus);GO:0006355(regulation of transcription, DNA-templated);GO:0008270(zinc ion binding);GO:0009506(plasmodesma);GO:0009585(red, far-red light phototransduction);GO:0009639(response to red or far red light)	NA(NA)	Q53PZ5.1 PF10551.7;MULE;
qLNP10 & qSLWS10-2	Gj10P63T2	555	protein FAR1-RELATED SEQUENCE 5-like [Citrus sinensis]	-	-	NA(NA)	A0A072VWW8.1 PF03101.13;FAR1;
qLNP10 & qSLWS10-2	Gj10P63T3	2379	putative receptor protein kinase ZmPK1 [Coffea arabica]	Putative receptor protein kinase ZmPK1 OS=Zea mays GN=PK1 PE=2 SV=2	GO:0004674(protein serine/threonine kinase activity);GO:0005886(plasma membrane);GO:0006468(protein phosphorylation)	NA(NA)	W9RGD7.1 PF00069.23;Pkinase;
qLNP10 & qSLWS10-2	Gj10P64T1	2574	putative receptor protein kinase ZmPK1 [Coffea eugenioides]	Putative receptor protein kinase ZmPK1 OS=Zea mays GN=PK1 PE=2 SV=2	GO:0004674(protein serine/threonine kinase activity);GO:0005886(plasma membrane);GO:0006468(protein phosphorylation)	NA(NA)	F6GZX3.1 PF00069.23;Pkinase;
qLNP10 & qSLWS10-2	Gj10P65T0	291	probable glucuronosyltransferase Os03g0107900 [Coffea arabica]	-	GO:0003824(catalytic activity);GO:0005768(endosome);GO:0005794(Golgi apparatus);GO:0005802(trans-Golgi network);GO:0008150(biological_process);GO:0016020(membrane)	NA(NA)	V4TD64.1 PF03016.13;Exostosin;
qLNP10 & qSLWS10-2	Gj10P66T4	378	-	-	-	-	-
qLNP10 & qSLWS10-2	Gj10P66T5	927	uncharacterized protein LOC113764971 [Coffea eugenioides]	-	-	-	-
qLNP10 & qSLWS10-2	Gj10P66T7	486	-	-	-	-	-
qLNP10 & qSLWS10-2	Gj10P66T8	825	putative nuclease HARBI1 [Coffea arabica]	-	-	-	-
qLNP10 & qSLWS10-2	Gj10P69T3	735	caltractin-like [Coffea arabica]	Probable calcium-binding protein CML13 OS=Oryza sativa subsp. japonica GN=CML13 PE=2 SV=1	GO:0005509(calcium ion binding);GO:0005634(nucleus);GO:0005737(cytoplasm);GO:0005886(plasma membrane);GO:0006281(DNA repair)	egu04626(Plant-pathogen interaction)	S8CPL5.1 PF13499.4;EF-hand_7;
qLNP10 & qSLWS10-2	Gj10P72T0	1302	LRR receptor-like serine/threonine-protein kinase EFR [Coffea arabica]	Probable LRR receptor-like serine/threonine-protein kinase At3g47570 OS=Arabidopsis thaliana GN=At3g47570 PE=2 SV=1	GO:0004672(protein kinase activity);GO:0005886(plasma membrane)	NA(NA)	B9SS80.1 PF08263.10;LRRNT_2;
qLNP10 & qSLWS10-2	Gj10P72T1	420	probable LRR receptor-like serine/threonine-protein kinase At3g47570 [Coffea arabica]	Receptor kinase-like protein Xa21 OS=Oryza sativa subsp. japonica GN=XA21 PE=1 SV=1	-	NA(NA)	-
qLNP10 & qSLWS10-2	Gj10P75T1	1245	uncharacterized protein LOC113718394 [Coffea arabica]	-	-	-	-
qLNP10 & qSLWS10-2	Gj10P84T0	588	LOW QUALITY PROTEIN: secoisolariciresinol dehydrogenase-like [Coffea eugenioides]	Secoisolariciresinol dehydrogenase (Fragment) OS=Forsythia intermedia PE=1 SV=1	GO:0005737(cytoplasm);GO:0016491(oxidoreductase activity);GO:0055114(oxidation-reduction process)	osa00904(Diterpenoid biosynthesis)	A0A022PP63.1 PF00106.23;adh_short;
qLNP10 & qSLWS10-2	Gj10P84T1	336	unnamed protein product [Coffea canephora]	DNA-directed RNA polymerases IV and V subunit 2 OS=Arabidopsis thaliana GN=NRPD2 PE=1 SV=1	GO:0001054(RNA polymerase I activity);GO:0005736(DNA-directed RNA polymerase I complex)	NA(NA)	K4BJV1.1 PF04563.13;RNA_pol_Rpb2_1;
qLNP10 & qSLWS10-2	Gj10P89T1	666	acyl-coenzyme A thioesterase 13-like [Coffea arabica]	-	GO:0005777(peroxisome);GO:0008150(biological_process);GO:0016788(hydrolase activity, acting on ester bonds);GO:0047617(acyl-CoA hydrolase activity)	NA(NA)	K4CQ29.1 PF03061.20;4HBT;
qLNP10 & qSLWS10-2	Gj10P89T4	405	uncharacterized protein LOC113724406 [Coffea arabica]	-	-	-	-
qLNP10 & qSLWS10-2	Gj10P90T2	459	transcription initiation factor TFIID subunit 14b-like isoform X1 [Coffea arabica]	Transcription initiation factor TFIID subunit 14b OS=Arabidopsis thaliana GN=TAF14B PE=1 SV=1	GO:0005515(protein binding);GO:0005634(nucleus);GO:0005737(cytoplasm);GO:0006281(DNA repair);GO:0006351(transcription, DNA-templated);GO:0006355(regulation of transcription, DNA-templated);GO:0009507(chloroplast);GO:0009908(flower development);GO:0030154(cell differentiation);GO:0043981(histone H4-K5 acetylation);GO:0048510(regulation of timing of transition from vegetative to reproductive phase)…	NA(NA)	A0A0A0KJC2.1 PF03366.14;YEATS;
qLNP10 & qSLWS10-2	Gj10P91T1	270	uncharacterized protein LOC113704586 [Coffea arabica]	-	-	-	-
qLNP10 & qSLWS10-2	Gj10P91T2	1041	unnamed protein product [Coffea canephora]	Valine--tRNA ligase, mitochondrial 1 OS=Arabidopsis thaliana GN=TWN2 PE=2 SV=2	GO:0004832(valine-tRNA ligase activity);GO:0005829(cytosol);GO:0006438(valyl-tRNA aminoacylation)	vvi00970(Aminoacyl-tRNA biosynthesis)	I1LDV5.1 PF08264.11;Anticodon_1;
qLNP10 & qSLWS10-2	Gj10P92T1	2112	uncharacterized protein LOC113750505 [Coffea eugenioides]	-	-	-	-
qLNP10 & qSLWS10-2	Gj10P92T3	1116	uncharacterized protein LOC113687421 [Coffea arabica]	-	-	-	-
qLNP10 & qSLWS10-2	Gj10P97T0	843	-	-	-	-	-
qLNP10 & qSLWS10-2	Gj10P98T0	336	PREDICTED: uncharacterized protein LOC104240794 [Nicotiana sylvestris]	-	-	-	-
qLNP10 & qSLWS10-2	Gj10X100T18	183	protein ALP1-like [Coffea arabica]	-	-	-	A0A061EDH8.1 PF13359.4;DDE_Tnp_4;
qLNP10 & qSLWS10-2	Gj10X101T0	249	-	-	-	-	-
qLNP10 & qSLWS10-2	Gj10X102T3	207	uncharacterized protein LOC113715980 [Coffea arabica]	-	-	-	-
qLNP10 & qSLWS10-2	Gj10X104T10	24	-	-	-	-	-
qLNP10 & qSLWS10-2	Gj10X104T11	36	-	-	-	-	-
qLNP10 & qSLWS10-2	Gj10X104T12	237	-	-	-	-	-
qLNP10 & qSLWS10-2	Gj10X105T5	117	-	-	-	-	-
qLNP10 & qSLWS10-2	Gj10X105T6	117	putative disease resistance protein RGA3 [Coffea arabica]	-	-	-	-
qLNP10 & qSLWS10-2	Gj10X105T8	435	uncharacterized protein LOC113759564 [Coffea eugenioides]	-	-	-	-
qLNP10 & qSLWS10-2	Gj10X107T3	159	uncharacterized protein LOC113692333 [Coffea arabica]	-	-	-	-
qLNP10 & qSLWS10-2	Gj10X107T4	150	-	-	-	-	-
qLNP10 & qSLWS10-2	Gj10X111T12	129	-	-	-	-	-
qLNP10 & qSLWS10-2	Gj10X111T13	138	-	-	-	-	-
qLNP10 & qSLWS10-2	Gj10X111T31	186	uncharacterized protein LOC113733777 [Coffea arabica]	-	-	-	-
qLNP10 & qSLWS10-2	Gj10X111T35	201	uncharacterized protein LOC113780554 [Coffea eugenioides]	-	-	-	-
qLNP10 & qSLWS10-2	Gj10X111T43	147	-	-	-	-	-
qLNP10 & qSLWS10-2	Gj10X112T8	123	-	-	-	-	-
qLNP10 & qSLWS10-2	Gj10X113T7	306	uncharacterized protein LOC113714207 [Coffea arabica]	-	-	-	-
qLNP10 & qSLWS10-2	Gj10X113T9	213	uncharacterized protein LOC113704586 [Coffea arabica]	-	-	-	-
qLNP10 & qSLWS10-2	Gj10X114T16	27	-	-	-	-	-
qLNP10 & qSLWS10-2	Gj10X114T5	24	-	-	-	-	-
qLNP10 & qSLWS10-2	Gj10X116T10	195	PREDICTED: uncharacterized protein LOC104417970 [Eucalyptus grandis]	-	-	-	A0A059B868.1 PF03108.13;DBD_Tnp_Mut;
qLNP10 & qSLWS10-2	Gj10X116T11	111	uncharacterized protein LOC113773633 [Coffea eugenioides]	-	-	-	-
qLNP10 & qSLWS10-2	Gj10X116T13	204	replication protein A 70 kDa DNA-binding subunit D-like [Coffea arabica]	-	-	-	-
qLNP10 & qSLWS10-2	Gj10X116T28	51	-	-	-	-	-
qLNP10 & qSLWS10-2	Gj10X116T29	228	-	-	-	-	-
qLNP10 & qSLWS10-2	Gj10X116T32	867	PREDICTED: protein FAR1-RELATED SEQUENCE 5-like [Prunus mume]	-	-	pavi00310(Lysine degradation)	M5WN50.1 PF10551.7;MULE;
qLNP10 & qSLWS10-2	Gj10X117T23	195	-	-	-	-	-
qLNP10 & qSLWS10-2	Gj10X117T35	192	uncharacterized protein LOC113759400 [Coffea eugenioides]	-	-	-	-
qLNP10 & qSLWS10-2	Gj10X117T36	21	-	-	-	-	-
qLNP10 & qSLWS10-2	Gj10X117T37	93	-	-	-	-	-
qLNP10 & qSLWS10-2	Gj10X118T4	1143	pectin methylesterase [Coffea arabica]	Pectinesterase/pectinesterase inhibitor U1 OS=Solanum lycopersicum GN=PMEU1 PE=2 SV=1	GO:0030599(pectinesterase activity);GO:0046910(pectinesterase inhibitor activity);GO:0071944(cell periphery)	spen00040(Pentose and glucuronate interconversions)	V4SMC0.1 PF04043.13;PMEI;
qLNP10 & qSLWS10-2	Gj10X118T6	462	pectinesterase-like [Coffea eugenioides]	Pectinesterase/pectinesterase inhibitor U1 OS=Solanum lycopersicum GN=PMEU1 PE=2 SV=1	GO:0030599(pectinesterase activity);GO:0046910(pectinesterase inhibitor activity);GO:0071944(cell periphery)	sly00040(Pentose and glucuronate interconversions)	M1AIV9.1 PF01095.17;Pectinesterase;
qLNP10 & qSLWS10-2	Gj10X119T3	252	LOW QUALITY PROTEIN: uncharacterized protein LOC105647934, partial [Jatropha curcas]	-	-	-	-
qLNP10 & qSLWS10-2	Gj10X121T13	120	-	-	-	-	-
qLNP10 & qSLWS10-2	Gj10X122T12	210	Endonuclease, partial [Actinidia chinensis var. chinensis]	-	-	-	-
qLNP10 & qSLWS10-2	Gj10X122T14	147	PREDICTED: uncharacterized protein LOC104595938 [Nelumbo nucifera]	-	-	-	-
qLNP10 & qSLWS10-2	Gj10X122T2	159	-	-	-	-	-
qLNP10 & qSLWS10-2	Gj10X122T3	252	PREDICTED: uncharacterized protein LOC106302623 [Brassica oleracea var. oleracea]	-	-	cam02010(ABC transporters)	-
qLNP10 & qSLWS10-2	Gj10X123T10	222	unnamed protein product [Coffea canephora]	-	-	-	-
qLNP10 & qSLWS10-2	Gj10X124T4	333	Retrovirus-related Pol polyprotein from transposon TNT 1-94 [Vitis vinifera]	-	-	-	-
qLNP10 & qSLWS10-2	Gj10X124T9	189	-	-	-	-	-
qLNP10 & qSLWS10-2	Gj10X125T0	228	PREDICTED: uncharacterized protein LOC109174175 [Ipomoea nil]	-	-	-	-
qLNP10 & qSLWS10-2	Gj10X127T2	108	-	-	-	-	-
qLNP10 & qSLWS10-2	Gj10X128T16	441	uncharacterized protein LOC113698599 isoform X1 [Coffea arabica]	Uncharacterized protein At5g08430 OS=Arabidopsis thaliana GN=At5g08430 PE=1 SV=2	GO:0003677(DNA binding);GO:0005634(nucleus)	-	A0A067JU74.1 PF03126.16;Plus-3;
qLNP10 & qSLWS10-2	Gj10X128T5	216	uncharacterized protein LOC113777304 [Coffea eugenioides]	-	-	-	-
qLNP10 & qSLWS10-2	Gj10X129T3	555	ethylene-responsive transcription factor ERF038-like [Coffea arabica]	Ethylene-responsive transcription factor RAP2-2 OS=Arabidopsis thaliana GN=RAP2-2 PE=1 SV=2	GO:0001666(response to hypoxia);GO:0003677(DNA binding);GO:0003700(DNA binding transcription factor activity);GO:0005515(protein binding);GO:0005634(nucleus);GO:0006351(transcription, DNA-templated);GO:0006355(regulation of transcription, DNA-templated);GO:0009873(ethylene-activated signaling pathway);GO:0010468(regulation of gene expression)	NA(NA)	A0A0A0L9A3.1 PF00847.18;AP2;
qLNP10 & qSLWS10-2	Gj10X130T23	117	-	-	-	-	-
qLNP10 & qSLWS10-2	Gj10X130T24	204	uncharacterized protein LOC113728949 [Coffea arabica]	-	-	-	-
qLNP10 & qSLWS10-2	Gj10X130T25	66	-	-	-	-	-
qLNP10 & qSLWS10-2	Gj10X130T27	27	-	-	-	-	-
qLNP10 & qSLWS10-2	Gj10X130T31	135	-	-	-	-	-
qLNP10 & qSLWS10-2	Gj10X130T34	27	-	-	-	-	-
qLNP10 & qSLWS10-2	Gj10X131T2	984	AP2/ERF and B3 domain-containing transcription factor At1g50680-like [Coffea arabica]	AP2/ERF and B3 domain-containing transcription factor At1g50680 OS=Arabidopsis thaliana GN=At1g50680 PE=2 SV=1	GO:0003677(DNA binding);GO:0003700(DNA binding transcription factor activity);GO:0005634(nucleus);GO:0006351(transcription, DNA-templated);GO:0006355(regulation of transcription, DNA-templated);GO:0009873(ethylene-activated signaling pathway)	NA(NA)	K4BI87.1 PF02362.19;B3;
qLNP10 & qSLWS10-2	Gj10X132T2	159	-	-	-	-	-
qLNP10 & qSLWS10-2	Gj10X132T3	159	-	-	-	-	-
qLNP10 & qSLWS10-2	Gj10X132T6	249	uncharacterized protein LOC113750389 [Coffea eugenioides]	-	-	-	-
qLNP10 & qSLWS10-2	Gj10X134T14	474	30S ribosomal protein S9, mitochondrial-like [Coffea arabica]	-	-	-	-
qLNP10 & qSLWS10-2	Gj10X134T32	189	PREDICTED: 28S ribosomal protein S9, mitochondrial [Cucumis melo]	-	GO:0003735(structural constituent of ribosome);GO:0005739(mitochondrion);GO:0006412(translation);GO:0022627(cytosolic small ribosomal subunit)	cmo03010(Ribosome)	M5XCE3.1 PF00380.17;Ribosomal_S9;
qLNP10 & qSLWS10-2	Gj10X136T10	315	putative nuclease HARBI1 [Coffea arabica]	-	GO:0005634(nucleus)	NA(NA)	K4DEE0.1 PF13359.4;DDE_Tnp_4;
qLNP10 & qSLWS10-2	Gj10X137T13	411	unnamed protein product [Coffea canephora]	Translation factor GUF1 homolog, chloroplastic OS=Vitis vinifera GN=VITISV_013255 PE=3 SV=1	GO:0003924(GTPase activity);GO:0005622(intracellular);GO:0006412(translation)	NA(NA)	M0SCI9.1 PF06421.10;LepA_C;
qLNP10 & qSLWS10-2	Gj10X139T4	243	putative late blight resistance protein homolog R1A-3 [Coffea arabica]	-	-	-	-
qLNP10 & qSLWS10-2	Gj10X140T30	135	-	-	-	-	-
qLNP10 & qSLWS10-2	Gj10X140T31	354	PREDICTED: putative nuclease HARBI1 isoform X1 [Nelumbo nucifera]	-	GO:0005634(nucleus)	NA(NA)	U5G2Y0.1 PF13359.4;DDE_Tnp_4;
qLNP10 & qSLWS10-2	Gj10X141T14	42	-	-	-	-	-
qLNP10 & qSLWS10-2	Gj10X141T15	162	-	-	-	-	-
qLNP10 & qSLWS10-2	Gj10X141T17	546	unnamed protein product [Coffea canephora]	-	-	pxb04626(Plant-pathogen interaction)	-
qLNP10 & qSLWS10-2	Gj10X141T31	30	-	-	-	-	-
qLNP10 & qSLWS10-2	Gj10X141T32	81	-	-	-	-	-
qLNP10 & qSLWS10-2	Gj10X141T7	171	uncharacterized protein LOC113765461 [Coffea eugenioides]	-	-	-	-
qLNP10 & qSLWS10-2	Gj10X143T12	258	uncharacterized protein LOC113739271 [Coffea arabica]	-	-	-	-
qLNP10 & qSLWS10-2	Gj10X143T15	258	-	-	-	-	-
qLNP10 & qSLWS10-2	Gj10X143T21	405	uncharacterized protein LOC113739478 [Coffea arabica]	-	-	-	M0ZJ01.1 PF13456.4;RVT_3;
qLNP10 & qSLWS10-2	Gj10X143T30	159	-	-	-	-	-
qLNP10 & qSLWS10-2	Gj10X144T14	360	uncharacterized protein LOC113709804 [Coffea arabica]	-	-	-	K4B410.1 PF03108.13;DBD_Tnp_Mut;
qLNP10 & qSLWS10-2	Gj10X145T4	192	Uncharacterized protein TCM_011923 [Theobroma cacao]	-	-	-	A0A061GEI3.1 PF00078.25;RVT_1;
qLNP10 & qSLWS10-2	Gj10X145T5	78	-	-	-	-	-
qLNP10 & qSLWS10-2	Gj10X145T7	21	-	-	-	-	-
qLNP10 & qSLWS10-2	Gj10X145T9	1095	mitogen-activated protein kinase kinase kinase 17-like [Coffea arabica]	Mitogen-activated protein kinase kinase kinase 5 OS=Arabidopsis thaliana GN=MAPKKK5 PE=1 SV=1	GO:0005737(cytoplasm)	NA(NA)	M1B4D0.1 PF00069.23;Pkinase;
qLNP10 & qSLWS10-2	Gj10X147T47	123	-	-	-	-	-
qLNP10 & qSLWS10-2	Gj10X147T64	72	-	-	-	-	-
qLNP10 & qSLWS10-2	Gj10X147T68	408	uncharacterized protein LOC113710004 [Coffea arabica]	-	-	-	-
qLNP10 & qSLWS10-2	Gj10X148T13	225	uncharacterized protein LOC113750683 [Coffea eugenioides]	-	-	-	-
qLNP10 & qSLWS10-2	Gj10X148T9	108	-	-	-	-	-
qLNP10 & qSLWS10-2	Gj10X149T10	621	transcription factor TCP7-like [Coffea arabica]	Transcription factor TCP7 OS=Arabidopsis thaliana GN=TCP7 PE=2 SV=1	GO:0003677(DNA binding);GO:0003700(DNA binding transcription factor activity);GO:0005515(protein binding);GO:0005634(nucleus);GO:0006351(transcription, DNA-templated);GO:0006355(regulation of transcription, DNA-templated)	bna04712(Circadian rhythm - plant)	V7BCY6.1 PF03634.11;TCP;
qLNP10 & qSLWS10-2	Gj10X149T12	60	-	-	-	-	-
qLNP10 & qSLWS10-2	Gj10X150T19	78	-	-	-	-	-
qLNP10 & qSLWS10-2	Gj10X150T29	324	-	-	-	-	-
qLNP10 & qSLWS10-2	Gj10X150T30	213	uncharacterized protein LOC113731893 [Coffea arabica]	-	-	-	-
qLNP10 & qSLWS10-2	Gj10X151T32	342	-	-	-	-	-
qLNP10 & qSLWS10-2	Gj10X151T35	117	-	-	-	-	-
qLNP10 & qSLWS10-2	Gj10X156T20	366	uncharacterized protein LOC113714411 [Coffea arabica]	-	-	-	-
qLNP10 & qSLWS10-2	Gj10X49T2	141	uncharacterized protein LOC113693342 [Coffea arabica]	-	-	-	-
qLNP10 & qSLWS10-2	Gj10X49T6	63	-	-	-	-	-
qLNP10 & qSLWS10-2	Gj10X49T7	330	-	-	-	-	-
qLNP10 & qSLWS10-2	Gj10X50T34	69	-	-	-	-	-
qLNP10 & qSLWS10-2	Gj10X54T12	39	-	-	-	-	-
qLNP10 & qSLWS10-2	Gj10X54T4	309	hypothetical protein MA16_Dca023362 [Dendrobium catenatum]	-	-	-	-
qLNP10 & qSLWS10-2	Gj10X54T9	138	uncharacterized protein LOC113734552 [Coffea arabica]	-	-	-	-
qLNP10 & qSLWS10-2	Gj10X58T3	96	-	-	-	-	-
qLNP10 & qSLWS10-2	Gj10X60T22	42	-	-	-	-	-
qLNP10 & qSLWS10-2	Gj10X61T13	264	zinc finger BED domain-containing protein RICESLEEPER 2-like [Coffea arabica]	-	-	-	-
qLNP10 & qSLWS10-2	Gj10X61T15	87	-	-	-	-	-
qLNP10 & qSLWS10-2	Gj10X61T8	15	-	-	-	-	-
qLNP10 & qSLWS10-2	Gj10X61T9	312	uncharacterized protein LOC113743904 [Coffea arabica]	-	-	-	-
qLNP10 & qSLWS10-2	Gj10X62T48	168	putative nuclease HARBI1 [Coffea arabica]	-	-	-	-
qLNP10 & qSLWS10-2	Gj10X66T11	393	uncharacterized protein LOC113764971 [Coffea eugenioides]	-	-	-	-
qLNP10 & qSLWS10-2	Gj10X66T12	327	uncharacterized protein LOC113734552 [Coffea arabica]	-	-	pda03013(RNA transport)	A0A096UU48.1 PF13960.4;DUF4218;
qLNP10 & qSLWS10-2	Gj10X66T19	69	-	-	-	-	-
qLNP10 & qSLWS10-2	Gj10X67T1	105	-	-	-	-	-
qLNP10 & qSLWS10-2	Gj10X70T3	174	putative late blight resistance protein homolog R1B-8 [Coffea arabica]	Retrovirus-related Pol polyprotein from transposon TNT 1-94 OS=Nicotiana tabacum PE=2 SV=1	-	-	M1DK54.1 PF07727.12;RVT_2;
qLNP10 & qSLWS10-2	Gj10X75T10	111	-	-	-	-	-
qLNP10 & qSLWS10-2	Gj10X76T6	96	-	-	-	-	-
qLNP10 & qSLWS10-2	Gj10X78T1	96	-	-	-	-	-
qLNP10 & qSLWS10-2	Gj10X81T7	150	mitochondrial import receptor subunit TOM6 homolog [Coffea arabica]	Mitochondrial import receptor subunit TOM6 homolog OS=Arabidopsis thaliana GN=TOM6 PE=1 SV=1	GO:0003674(molecular_function);GO:0005739(mitochondrion);GO:0005742(mitochondrial outer membrane translocase complex);GO:0015031(protein transport);GO:0016021(integral component of membrane)	-	-
qLNP10 & qSLWS10-2	Gj10X82T1	111	-	-	-	-	-
qLNP10 & qSLWS10-2	Gj10X83T13	138	-	-	-	-	-
qLNP10 & qSLWS10-2	Gj10X83T14	129	-	-	-	-	-
qLNP10 & qSLWS10-2	Gj10X83T17	114	-	-	-	-	-
qLNP10 & qSLWS10-2	Gj10X83T6	195	uncharacterized protein LOC113764894 [Coffea eugenioides]	-	-	-	-
qLNP10 & qSLWS10-2	Gj10X83T7	159	uncharacterized protein LOC113743918 [Coffea arabica]	-	-	-	-
qLNP10 & qSLWS10-2	Gj10X85T3	180	-	-	-	-	-
qLNP10 & qSLWS10-2	Gj10X87T2	111	-	-	-	-	-
qLNP10 & qSLWS10-2	Gj10X91T12	210	uncharacterized protein LOC113724406 [Coffea arabica]	-	-	-	-
qLNP10 & qSLWS10-2	Gj10X91T4	468	uncharacterized protein LOC113741433 [Coffea arabica]	-	-	-	-
qLNP10 & qSLWS10-2	Gj10X93T3	198	uncharacterized protein LOC113739478 [Coffea arabica]	-	-	-	-
qLNP10 & qSLWS10-2	Gj10X94T2	186	uncharacterized protein LOC113704586 [Coffea arabica]	-	-	-	-
qLNP10 & qSLWS10-2	Gj10X96T2	102	-	-	-	-	-
qLNP10 & qSLWS10-2	Gj10X98T2	117	-	-	-	-	-
qSBD10 & qLLLS10	Gj10A248T126	387	8-hydroxygeraniol dehydrogenase-like [Coffea arabica]	8-hydroxygeraniol dehydrogenase OS=Catharanthus roseus GN=10HGO PE=1 SV=1	GO:0005737(cytoplasm);GO:0008270(zinc ion binding);GO:0009617(response to bacterium);GO:0009626(plant-type hypersensitive response);GO:0009809(lignin biosynthetic process);GO:0045551(cinnamyl-alcohol dehydrogenase activity);GO:0052747(sinapyl alcohol dehydrogenase activity);GO:0055114(oxidation-reduction process)	sind00940(Phenylpropanoid biosynthesis)	B9H9N8.2 PF08240.10;ADH_N;
qSBD10 & qLLLS10	Gj10A248T127	1164	putative F-box/LRR-repeat protein At3g28410 [Coffea arabica]	-	-	-	-
qSBD10 & qLLLS10	Gj10A248T128	1782	unnamed protein product [Coffea canephora]	Laccase-17 OS=Arabidopsis thaliana GN=LAC17 PE=2 SV=1	GO:0005507(copper ion binding);GO:0009809(lignin biosynthetic process);GO:0016722(oxidoreductase activity, oxidizing metal ions)	NA(NA)	A0A072U047.1 PF07731.12;Cu-oxidase_2;
qSBD10 & qLLLS10	Gj10A248T134	507	RNA polymerase II degradation factor 1-like [Coffea arabica]	-	-	-	-
qSBD10 & qLLLS10	Gj10A248T135	771	14-3-3-like protein 16R [Coffea arabica]	14-3-3-like protein 16R OS=Solanum tuberosum PE=2 SV=1	GO:0005634(nucleus);GO:0005737(cytoplasm);GO:0005773(vacuole);GO:0005774(vacuolar membrane);GO:0005794(Golgi apparatus);GO:0005829(cytosol);GO:0005886(plasma membrane);GO:0009742(brassinosteroid mediated signaling pathway);GO:0019904(protein domain specific binding);GO:0045309(protein phosphorylated amino acid binding)	NA(NA)	Q6R2P7.1 PF00244.18;14-3-3;
qSBD10 & qLLLS10	Gj10A248T136	1014	unnamed protein product [Coffea canephora]	Peroxidase 17 OS=Arabidopsis thaliana GN=PER17 PE=2 SV=1	GO:0004601(peroxidase activity);GO:0005576(extracellular region);GO:0005773(vacuole);GO:0005829(cytosol);GO:0006979(response to oxidative stress);GO:0009505(plant-type cell wall);GO:0009809(lignin biosynthetic process);GO:0010228(vegetative to reproductive phase transition of meristem);GO:0020037(heme binding);GO:0042744(hydrogen peroxide catabolic process);GO:0046872(metal ion binding);GO:005511…	tcc00940(Phenylpropanoid biosynthesis)	A0A0D2TK34.1 PF00141.21;peroxidase;
qSBD10 & qLLLS10	Gj10A249T82	2589	unnamed protein product [Coffea canephora]	tRNA (cytosine(34)-C(5))-methyltransferase OS=Gallus gallus GN=NSUN2 PE=2 SV=1	GO:0001510(RNA methylation);GO:0008168(methyltransferase activity)	NA(NA)	B9HFE1.1 PF01189.15;Methyltr_RsmB-F;
qSBD10 & qLLLS10	Gj10A249T83	432	DNA-directed RNA polymerases II and V subunit 8A-like [Coffea arabica]	DNA-directed RNA polymerases II and V subunit 8A OS=Arabidopsis thaliana GN=NRPB8A PE=1 SV=1	GO:0001054(RNA polymerase I activity);GO:0001055(RNA polymerase II activity);GO:0001056(RNA polymerase III activity);GO:0005665(DNA-directed RNA polymerase II, core complex);GO:0005666(DNA-directed RNA polymerase III complex);GO:0005736(DNA-directed RNA polymerase I complex)	ini00230(Purine metabolism);ini00240(Pyrimidine metabolism);ini03020(RNA polymerase)	A0A022Q1W4.1 PF03870.13;RNA_pol_Rpb8;
qSBD10 & qLLLS10	Gj10A249T85	744	probable serine/threonine-protein kinase At1g01540 [Coffea arabica]	Probable serine/threonine-protein kinase PIX13 OS=Arabidopsis thaliana GN=PIX13 PE=1 SV=2	GO:0004675(transmembrane receptor protein serine/threonine kinase activity);GO:0005524(ATP binding);GO:0005634(nucleus);GO:0005886(plasma membrane);GO:0006468(protein phosphorylation);GO:0006952(defense response);GO:0007166(cell surface receptor signaling pathway);GO:0009507(chloroplast);GO:0016301(kinase activity)	NA(NA)	K4B483.1 PF07714.15;Pkinase_Tyr;
qSBD10 & qLLLS10	Gj10A249T86	2379	hypothetical protein CDL15_Pgr001631 [Punica granatum]	Probable serine/threonine-protein kinase PIX13 OS=Arabidopsis thaliana GN=PIX13 PE=1 SV=2	GO:0004675(transmembrane receptor protein serine/threonine kinase activity);GO:0005524(ATP binding);GO:0005634(nucleus);GO:0005886(plasma membrane);GO:0006468(protein phosphorylation);GO:0006952(defense response);GO:0007166(cell surface receptor signaling pathway);GO:0009507(chloroplast);GO:0016301(kinase activity)	NA(NA)	A0A022RCH3.1 PF07714.15;Pkinase_Tyr;
qSBD10 & qLLLS10	Gj10A249T87	981	uncharacterized protein LOC113698058 [Coffea arabica]	-	GO:0003674(molecular_function);GO:0008150(biological_process);GO:0009507(chloroplast);GO:0009941(chloroplast envelope);GO:0016021(integral component of membrane)	lja00500(Starch and sucrose metabolism)	-
qSBD10 & qLLLS10	Gj10A249T88	444	uncharacterized protein LOC113699259 isoform X2 [Coffea arabica]	-	-	-	-
qSBD10 & qLLLS10	Gj10A249T89	819	uncharacterized protein LOC113699259 isoform X3 [Coffea arabica]	-	GO:0003674(molecular_function)	-	-
qSBD10 & qLLLS10	Gj10A249T90	681	ras-related protein Rab11D [Coffea arabica]	Ras-related protein RABA4a OS=Arabidopsis thaliana GN=RABA4A PE=1 SV=1	GO:0005768(endosome)	sind04144(Endocytosis)	K7L6G7.1 PF00071.20;Ras;
qSBD10 & qLLLS10	Gj10A249T91	1449	phospho-2-dehydro-3-deoxyheptonate aldolase 2, chloroplastic [Momordica charantia]	Phospho-2-dehydro-3-deoxyheptonate aldolase 2, chloroplastic OS=Solanum lycopersicum PE=2 SV=1	GO:0003849(3-deoxy-7-phosphoheptulonate synthase activity);GO:0005515(protein binding);GO:0009073(aromatic amino acid family biosynthetic process);GO:0009423(chorismate biosynthetic process);GO:0009507(chloroplast);GO:0009534(chloroplast thylakoid)	mcha00400(Phenylalanine, tyrosine and tryptophan biosynthesis)	W9SI59.1 PF01474.14;DAHP_synth_2;
qSBD10 & qLLLS10	Gj10A249T92	1605	phospho-2-dehydro-3-deoxyheptonate aldolase 2, chloroplastic-like [Coffea arabica]	Phospho-2-dehydro-3-deoxyheptonate aldolase 2, chloroplastic OS=Solanum tuberosum GN=SHKB PE=2 SV=1	GO:0003849(3-deoxy-7-phosphoheptulonate synthase activity);GO:0005515(protein binding);GO:0005739(mitochondrion);GO:0009073(aromatic amino acid family biosynthetic process);GO:0009423(chorismate biosynthetic process);GO:0009507(chloroplast);GO:0009611(response to wounding);GO:0009617(response to bacterium)	vvi00400(Phenylalanine, tyrosine and tryptophan biosynthesis)	A9PF21.1 PF01474.14;DAHP_synth_2;
qSBD10 & qLLLS10	Gj10A249T94	684	polyadenylate-binding protein 2-like isoform X2 [Coffea arabica]	Polyadenylate-binding protein 2 OS=Arabidopsis thaliana GN=PABN2 PE=1 SV=1	GO:0003723(RNA binding);GO:0005515(protein binding);GO:0005634(nucleus);GO:0005737(cytoplasm);GO:0008150(biological_process);GO:0016607(nuclear speck)	pda03015(mRNA surveillance pathway)	K7U264.1 PF00076.20;RRM_1;
qSBD10 & qLLLS10	Gj10A250T62	891	haloacid dehalogenase-like hydrolase domain-containing protein At4g39970 isoform X2 [Coffea eugenioides]	Haloacid dehalogenase-like hydrolase domain-containing protein At4g39970 OS=Arabidopsis thaliana GN=At4g39970 PE=2 SV=1	GO:0008152(metabolic process);GO:0009507(chloroplast);GO:0009570(chloroplast stroma);GO:0009941(chloroplast envelope);GO:0016787(hydrolase activity);GO:0046872(metal ion binding)	ats00740(Riboflavin metabolism)	A0A059B8U6.1 PF13419.4;HAD_2;
qSBD10 & qLLLS10	Gj10A250T63	1500	7-deoxyloganetin glucosyltransferase-like [Coffea arabica]	7-deoxyloganetin glucosyltransferase OS=Catharanthus roseus GN=UGT85A23 PE=1 SV=1	GO:0009813(flavonoid biosynthetic process);GO:0043231(intracellular membrane-bounded organelle);GO:0052696(flavonoid glucuronidation);GO:0080043(quercetin 3-O-glucosyltransferase activity);GO:0080044(quercetin 7-O-glucosyltransferase activity)	NA(NA)	F6I2A3.1 PF00201.16;UDPGT;
qSBD10 & qLLLS10	Gj10A250T64	843	sphingosine-1-phosphate lyase-like [Coffea arabica]	-	-	thj00600(Sphingolipid metabolism)	-
qSBD10 & qLLLS10	Gj10A250T65	1077	F-box protein FBW2-like isoform X1 [Coffea arabica]	F-box protein FBW2 OS=Arabidopsis thaliana GN=FBW2 PE=1 SV=1	GO:0004842(ubiquitin-protein transferase activity);GO:0005515(protein binding);GO:0005634(nucleus);GO:0006511(ubiquitin-dependent protein catabolic process);GO:0009737(response to abscisic acid);GO:0010608(posttranscriptional regulation of gene expression);GO:0010629(negative regulation of gene expression);GO:0016567(protein ubiquitination)	NA(NA)	A0A0D2SEV1.1 PF00646.31;F-box;
qSBD10 & qLLLS10	Gj10A250T66	1515	7-deoxyloganetin glucosyltransferase-like [Coffea arabica]	7-deoxyloganetin glucosyltransferase OS=Gardenia jasminoides GN=UGT85A24 PE=1 SV=1	GO:0009813(flavonoid biosynthetic process);GO:0043231(intracellular membrane-bounded organelle);GO:0052696(flavonoid glucuronidation);GO:0080043(quercetin 3-O-glucosyltransferase activity);GO:0080044(quercetin 7-O-glucosyltransferase activity)	NA(NA)	F6I2A3.1 PF00201.16;UDPGT;
qSBD10 & qLLLS10	Gj10A251T57	1464	linamarin synthase 2-like [Coffea eugenioides]	7-deoxyloganetin glucosyltransferase OS=Catharanthus roseus GN=UGT85A23 PE=1 SV=1	GO:0009813(flavonoid biosynthetic process);GO:0043231(intracellular membrane-bounded organelle);GO:0052696(flavonoid glucuronidation);GO:0080043(quercetin 3-O-glucosyltransferase activity);GO:0080044(quercetin 7-O-glucosyltransferase activity)	NA(NA)	M1BYX6.1 PF00201.16;UDPGT;
qSBD10 & qLLLS10	Gj10A251T58	1455	UGT89 [Gardenia jasminoides]	7-deoxyloganetin glucosyltransferase OS=Gardenia jasminoides GN=UGT85A24 PE=1 SV=1	GO:0009813(flavonoid biosynthetic process);GO:0043231(intracellular membrane-bounded organelle);GO:0052696(flavonoid glucuronidation);GO:0080043(quercetin 3-O-glucosyltransferase activity);GO:0080044(quercetin 7-O-glucosyltransferase activity)	NA(NA)	M1BYX6.1 PF00201.16;UDPGT;
qSBD10 & qLLLS10	Gj10A251T59	1212	unnamed protein product [Coffea canephora]	7-deoxyloganetin glucosyltransferase OS=Gardenia jasminoides GN=UGT85A24 PE=1 SV=1	GO:0009813(flavonoid biosynthetic process);GO:0043231(intracellular membrane-bounded organelle);GO:0052696(flavonoid glucuronidation);GO:0080043(quercetin 3-O-glucosyltransferase activity);GO:0080044(quercetin 7-O-glucosyltransferase activity)	NA(NA)	M1BYX6.1 PF00201.16;UDPGT;
qSBD10 & qLLLS10	Gj10A251T71	3579	unnamed protein product [Coffea canephora]	Pentatricopeptide repeat-containing protein At4g39952, mitochondrial OS=Arabidopsis thaliana GN=PCMP-E98 PE=2 SV=2	GO:0016787(hydrolase activity)	NA(NA)	A0A061DHY2.1 PF12697.5;Abhydrolase_6;
qSBD10 & qLLLS10	Gj10A252T47	2046	putative F-box protein At5g52610 [Coffea arabica]	F-box protein At1g67130 OS=Arabidopsis thaliana GN=At1g67130 PE=2 SV=3	GO:0004842(ubiquitin-protein transferase activity);GO:0019005(SCF ubiquitin ligase complex);GO:0031146(SCF-dependent proteasomal ubiquitin-dependent protein catabolic process)	-	B9S324.1 PF00646.31;F-box;
qSBD10 & qLLLS10	Gj10A252T48	1188	putative F-box protein At5g52610 [Coffea arabica]	F-box protein At3g07870 OS=Arabidopsis thaliana GN=At3g07870 PE=2 SV=1	GO:0004842(ubiquitin-protein transferase activity);GO:0019005(SCF ubiquitin ligase complex);GO:0031146(SCF-dependent proteasomal ubiquitin-dependent protein catabolic process)	-	A0A072V7G8.1 PF12937.5;F-box-like;
qSBD10 & qLLLS10	Gj10A252T49	888	F-box/kelch-repeat protein At3g23880-like [Coffea arabica]	-	-	-	-
qSBD10 & qLLLS10	Gj10A252T50	2163	uncharacterized protein LOC113711297 [Coffea arabica]	60S acidic ribosomal protein P0 OS=Glycine max PE=2 SV=1	GO:0003677(DNA binding);GO:0005634(nucleus);GO:0008150(biological_process);GO:0009506(plasmodesma);GO:0046983(protein dimerization activity)	mdm02010(ABC transporters)	A0A078H5V0.1 PF04937.13;DUF659;
qSBD10 & qLLLS10	Gj10A253T70	1176	unnamed protein product [Coffea canephora]	Ubiquitin carboxyl-terminal hydrolase 3 OS=Arabidopsis thaliana GN=UBP3 PE=1 SV=1	GO:0004843(thiol-dependent ubiquitin-specific protease activity);GO:0005634(nucleus);GO:0005737(cytoplasm);GO:0006511(ubiquitin-dependent protein catabolic process);GO:0016579(protein deubiquitination);GO:0036459(thiol-dependent ubiquitinyl hydrolase activity)	NA(NA)	K4BSS7.1 PF00443.27;UCH;
qSBD10 & qLLLS10	Gj10A253T72	882	F-box/kelch-repeat protein At3g23880-like [Coffea arabica]	F-box/kelch-repeat protein At3g23880 OS=Arabidopsis thaliana GN=At3g23880 PE=2 SV=1	GO:0004842(ubiquitin-protein transferase activity);GO:0019005(SCF ubiquitin ligase complex);GO:0031146(SCF-dependent proteasomal ubiquitin-dependent protein catabolic process)	NA(NA)	M0ZWT7.1 PF00646.31;F-box;
qSBD10 & qLLLS10	Gj10A253T73	2184	G-type lectin S-receptor-like serine/threonine-protein kinase LECRK3 [Coffea arabica]	G-type lectin S-receptor-like serine/threonine-protein kinase LECRK3 OS=Oryza sativa subsp. indica GN=LECRK3 PE=3 SV=2	GO:0004674(protein serine/threonine kinase activity);GO:0005886(plasma membrane);GO:0006468(protein phosphorylation)	NA(NA)	U7DX68.1 PF00069.23;Pkinase;
qSBD10 & qLLLS10	Gj10A253T74	438	50S ribosomal protein L29, chloroplastic [Lactuca sativa]	50S ribosomal protein L29, chloroplastic OS=Arabidopsis thaliana GN=RPL29 PE=1 SV=1	GO:0022625(cytosolic large ribosomal subunit)	dct03010(Ribosome)	A0A0D3BEU9.1 PF00831.21;Ribosomal_L29;
qSBD10 & qLLLS10	Gj10A253T76	1338	probable mitochondrial adenine nucleotide transporter BTL3 [Coffea arabica]	Probable mitochondrial adenine nucleotide transporter BTL3 OS=Arabidopsis thaliana GN=At5g64970 PE=2 SV=1	GO:0003735(structural constituent of ribosome);GO:0006412(translation)	NA(NA)	A0A022Q8S7.1 PF00153.25;Mito_carr;
qSBD10 & qLLLS10	Gj10A254T79	693	uncharacterized protein LOC113702496 isoform X1 [Coffea arabica]	-	-	-	-
qSBD10 & qLLLS10	Gj10A254T80	1884	BTB/POZ domain-containing protein DOT3-like isoform X1 [Coffea arabica]	BTB/POZ domain-containing protein DOT3 OS=Arabidopsis thaliana GN=DOT3 PE=2 SV=1	GO:0005886(plasma membrane);GO:0009416(response to light stimulus);GO:0010087(phloem or xylem histogenesis);GO:0010305(leaf vascular tissue pattern formation);GO:0010588(cotyledon vascular tissue pattern formation);GO:0016567(protein ubiquitination);GO:0048367(shoot system development);GO:0080022(primary root development)	-	F6HCY1.1 PF03000.12;NPH3;
qSBD10 & qLLLS10	Gj10A254T83	930	annexin D2-like [Coffea arabica]	Annexin D2 OS=Arabidopsis thaliana GN=ANN2 PE=1 SV=1	GO:0005509(calcium ion binding);GO:0005544(calcium-dependent phospholipid binding);GO:0005634(nucleus);GO:0005829(cytosol);GO:0009408(response to heat);GO:0009409(response to cold);GO:0009414(response to water deprivation);GO:0009507(chloroplast);GO:0009579(thylakoid);GO:0009651(response to salt stress);GO:0009986(cell surface);GO:0015774(polysaccharide transport);GO:0016020(membrane);GO:0048046(…	NA(NA)	K4BSR4.1 PF00191.18;Annexin;
qSBD10 & qLLLS10	Gj10A254T84	702	ras-related protein RABH1e [Coffea arabica]	Ras-related protein RABH1e OS=Arabidopsis thaliana GN=RABH1E PE=2 SV=1	GO:0005794(Golgi apparatus);GO:0006890(retrograde vesicle-mediated transport, Golgi to ER);GO:0006891(intra-Golgi vesicle-mediated transport);GO:0042147(retrograde transport, endosome to Golgi)	NA(NA)	D7M2V2.1 PF00071.20;Ras;
qSBD10 & qLLLS10	Gj10A254T85	552	uncharacterized protein LOC113698335 [Coffea arabica]	-	GO:0003723(RNA binding);GO:0003735(structural constituent of ribosome);GO:0005762(mitochondrial large ribosomal subunit);GO:0032543(mitochondrial translation)	sot03010(Ribosome)	D7T5V5.1 PF00276.18;Ribosomal_L23;
qSBD10 & qLLLS10	Gj10A254T87	1518	heparan-alpha-glucosaminide N-acetyltransferase-like [Coffea arabica]	-	GO:0005634(nucleus);GO:0005739(mitochondrion);GO:0008150(biological_process);GO:0016021(integral component of membrane);GO:0016740(transferase activity)	sind00531(Glycosaminoglycan degradation)	A0A022S499.1 PF07786.10;DUF1624;
qSBD10 & qLLLS10	Gj10A254T90	1125	oxidation resistance protein 1 [Coffea eugenioides]	-	GO:0003674(molecular_function);GO:0005739(mitochondrion);GO:0008150(biological_process)	-	A0A022QUP9.1 PF07534.14;TLD;
qSBD10 & qLLLS10	Gj10A255T42	771	probably inactive leucine-rich repeat receptor-like protein kinase At5g48380 [Coffea arabica]	-	-	-	-
qSBD10 & qLLLS10	Gj10A255T43	936	unnamed protein product [Coffea canephora]	-	GO:0003333(amino acid transmembrane transport);GO:0015171(amino acid transmembrane transporter activity)	NA(NA)	K3Y2F8.1 PF01490.16;Aa_trans;
qSBD10 & qLLLS10	Gj10A255T44	735	rop guanine nucleotide exchange factor 14-like isoform X1 [Coffea arabica]	Rop guanine nucleotide exchange factor 14 OS=Arabidopsis thaliana GN=ROPGEF14 PE=1 SV=1	GO:0005089(Rho guanyl-nucleotide exchange factor activity);GO:0005739(mitochondrion);GO:0005886(plasma membrane);GO:0080092(regulation of pollen tube growth)	NA(NA)	A0A061G8A5.1 PF03759.11;PRONE;
qSBD10 & qLLLS10	Gj10A255T45	456	ABC transporter D family member 1 [Coffea arabica]	ABC transporter D family member 1 OS=Arabidopsis thaliana GN=ABCC1 PE=1 SV=1	GO:0000166(nucleotide binding);GO:0005524(ATP binding);GO:0005778(peroxisomal membrane);GO:0006635(fatty acid beta-oxidation);GO:0016021(integral component of membrane);GO:0016887(ATPase activity);GO:0030301(cholesterol transport);GO:0042626(ATPase activity, coupled to transmembrane movement of substances);GO:0055085(transmembrane transport)	pmum02010(ABC transporters);pmum04146(Peroxisome)	K4BSQ9.1 PF00005.25;ABC_tran;
qSBD10 & qLLLS10	Gj10A255T46	3672	ABC transporter D family member 1 [Coffea eugenioides]	ABC transporter D family member 1 OS=Arabidopsis thaliana GN=ABCC1 PE=1 SV=1	GO:0005324(long-chain fatty acid transporter activity);GO:0005524(ATP binding);GO:0005743(mitochondrial inner membrane);GO:0005778(peroxisomal membrane);GO:0005782(peroxisomal matrix);GO:0006633(fatty acid biosynthetic process);GO:0006635(fatty acid beta-oxidation);GO:0007031(peroxisome organization);GO:0015910(peroxisomal long-chain fatty acid import);GO:0016021(integral component of membrane);G…	pmum02010(ABC transporters);pmum04146(Peroxisome)	K4BSQ9.1 PF06472.13;ABC_membrane_2;
qSBD10 & qLLLS10	Gj10A255T47	354	uncharacterized protein LOC113702280 [Coffea arabica]	-	-	-	-
qSBD10 & qLLLS10	Gj10A255T48	1884	uncharacterized protein LOC113776693 [Coffea eugenioides]	-	GO:0005634(nucleus);GO:0005886(plasma membrane);GO:0009641(shade avoidance);GO:0060918(auxin transport)	-	-
qSBD10 & qLLLS10	Gj10A255T49	1596	uncharacterized protein LOC113701628 [Coffea arabica]	-	GO:0005351(carbohydrate:proton symporter activity);GO:0005739(mitochondrion);GO:0009567(double fertilization forming a zygote and endosperm);GO:0015144(carbohydrate transmembrane transporter activity);GO:0016020(membrane);GO:0016021(integral component of membrane);GO:0055085(transmembrane transport)	NA(NA)	F6I7E9.1 PF07690.14;MFS_1;
qSBD10 & qLLLS10	Gj10A256T52	696	succinate dehydrogenase [ubiquinone] iron-sulfur subunit 3, mitochondrial [Olea europaea var. sylvestris]	Succinate dehydrogenase [ubiquinone] iron-sulfur subunit 3, mitochondrial OS=Arabidopsis thaliana GN=SDH2-3 PE=1 SV=1	GO:0000104(succinate dehydrogenase activity);GO:0005739(mitochondrion);GO:0005743(mitochondrial inner membrane);GO:0006099(tricarboxylic acid cycle);GO:0006121(mitochondrial electron transport, succinate to ubiquinone);GO:0008177(succinate dehydrogenase (ubiquinone) activity);GO:0009055(electron transfer activity);GO:0009060(aerobic respiration);GO:0022904(respiratory electron transport chain);GO…	sind00020(Citrate cycle (TCA cycle));sind00190(Oxidative phosphorylation)	B9T7U2.1 PF13534.4;Fer4_17;
qSBD10 & qLLLS10	Gj10A256T56	378	NDR1/HIN1-like protein 13 [Coffea arabica]	-	-	-	-
qSBD10 & qLLLS10	Gj10A256T57	450	mRNA-capping enzyme-like [Coffea arabica]	-	GO:0004484(mRNA guanylyltransferase activity);GO:0004651(polynucleotide 5'-phosphatase activity);GO:0004725(protein tyrosine phosphatase activity);GO:0005634(nucleus);GO:0006370(7-methylguanosine mRNA capping);GO:0006397(mRNA processing);GO:0008138(protein tyrosine/serine/threonine phosphatase activity)	spen03015(mRNA surveillance pathway)	-
qSBD10 & qLLLS10	Gj10A256T58	1596	uncharacterized protein LOC113701628 [Coffea arabica]	-	GO:0005351(carbohydrate:proton symporter activity);GO:0005739(mitochondrion);GO:0009567(double fertilization forming a zygote and endosperm);GO:0015144(carbohydrate transmembrane transporter activity);GO:0016020(membrane);GO:0016021(integral component of membrane);GO:0055085(transmembrane transport)	NA(NA)	A0A022QBY3.1 PF07690.14;MFS_1;
qSBD10 & qLLLS10	Gj10A256T59	546	PLAT domain-containing protein 3-like [Coffea arabica]	PLAT domain-containing protein 1 OS=Arabidopsis thaliana GN=PLAT1 PE=1 SV=1	GO:0003674(molecular_function);GO:0005576(extracellular region);GO:0005773(vacuole);GO:0005774(vacuolar membrane);GO:0005783(endoplasmic reticulum);GO:0005829(cytosol);GO:0005886(plasma membrane);GO:0009409(response to cold);GO:0009414(response to water deprivation);GO:0009507(chloroplast);GO:0009535(chloroplast thylakoid membrane);GO:0009579(thylakoid);GO:0009651(response to salt stress);GO:0010…	-	G7J3U5.1 PF01477.21;PLAT;
qSBD10 & qLLLS10	Gj10A257T39	1437	probable trehalose-phosphate phosphatase J [Coffea arabica]	Probable trehalose-phosphate phosphatase J OS=Arabidopsis thaliana GN=TPPJ PE=1 SV=1	GO:0004805(trehalose-phosphatase activity);GO:0005634(nucleus);GO:0005730(nucleolus);GO:0005737(cytoplasm);GO:0005992(trehalose biosynthetic process);GO:0046686(response to cadmium ion)	sind00500(Starch and sucrose metabolism)	M1BUG8.1 PF02358.14;Trehalose_PPase;
qSBD10 & qLLLS10	Gj10A257T40	1029	unnamed protein product [Coffea canephora]	-	GO:0003899(DNA-directed 5'-3' RNA polymerase activity);GO:0005634(nucleus);GO:0008150(biological_process)	-	-
qSBD10 & qLLLS10	Gj10A257T41	2196	nitrate regulatory gene2 protein-like [Coffea arabica]	-	GO:0003674(molecular_function);GO:0005634(nucleus);GO:0008150(biological_process)	-	M1BUH8.1 PF04782.10;DUF632;
qSBD10 & qLLLS10	Gj10A258T61	489	G-type lectin S-receptor-like serine/threonine-protein kinase LECRK4 [Coffea arabica]	-	GO:0004674(protein serine/threonine kinase activity);GO:0005886(plasma membrane);GO:0006468(protein phosphorylation)	NA(NA)	-
qSBD10 & qLLLS10	Gj10A258T62	585	G-type lectin S-receptor-like serine/threonine-protein kinase LECRK4 [Coffea arabica]	-	GO:0004674(protein serine/threonine kinase activity);GO:0005886(plasma membrane);GO:0006468(protein phosphorylation)	NA(NA)	-
qSBD10 & qLLLS10	Gj10A258T65	3312	uncharacterized protein LOC113701788 [Coffea arabica]	-	GO:0005507(copper ion binding);GO:0016722(oxidoreductase activity, oxidizing metal ions)	-	-
qSBD10 & qLLLS10	Gj10A258T66	1152	uncharacterized protein LOC113778220 [Coffea eugenioides]	IMPACT family member in pol 5'region (Fragment) OS=Thermus thermophilus PE=3 SV=1	GO:0003674(molecular_function);GO:0005840(ribosome);GO:0008150(biological_process);GO:0016021(integral component of membrane)	-	A0A022RGH2.1 PF01205.17;UPF0029;
qSBD10 & qLLLS10	Gj10A258T67	972	annexin D7-like [Coffea arabica]	Annexin A13 OS=Canis lupus familiaris GN=ANXA13 PE=1 SV=2	GO:0001786(phosphatidylserine binding);GO:0005509(calcium ion binding);GO:0005544(calcium-dependent phospholipid binding);GO:0005615(extracellular space);GO:0005654(nucleoplasm);GO:0005886(plasma membrane);GO:0070062(extracellular exosome);GO:1901611(phosphatidylglycerol binding)	NA(NA)	A0A059ATM6.1 PF00191.18;Annexin;
qSBD10 & qLLLS10	Gj10A258T68	1698	unnamed protein product [Coffea canephora]	Type I inositol polyphosphate 5-phosphatase 5 OS=Arabidopsis thaliana GN=IP5P5 PE=2 SV=1	GO:0005737(cytoplasm);GO:0009932(cell tip growth);GO:0010053(root epidermal cell differentiation);GO:0016787(hydrolase activity);GO:0046856(phosphatidylinositol dephosphorylation);GO:0048765(root hair cell differentiation);GO:0048766(root hair initiation)	pxb00562(Inositol phosphate metabolism);pxb04070(Phosphatidylinositol signaling system)	V7CQT3.1 PF03372.21;Exo_endo_phos;
qSBD10 & qLLLS10	Gj10A258T69	843	uncharacterized protein LOC113698326 [Coffea arabica]	2,3-bisphosphoglycerate-dependent phosphoglycerate mutase OS=Chlamydia felis (strain Fe/C-56) GN=gpmA PE=3 SV=1	GO:0005829(cytosol);GO:0006094(gluconeogenesis);GO:0006096(glycolytic process);GO:0043456(regulation of pentose-phosphate shunt);GO:0046538(2,3-bisphosphoglycerate-dependent phosphoglycerate mutase activity)	ini00010(Glycolysis / Gluconeogenesis);ini00260(Glycine, serine and threonine metabolism)	I1LW00.1 PF00300.20;His_Phos_1;
qSBD10 & qLLLS10	Gj10A259T46	573	-	-	-	-	-
qSBD10 & qLLLS10	Gj10A259T47	1398	uncharacterized protein LOC113760338 [Coffea eugenioides]	-	-	-	A0A067KAZ1.1 PF03478.16;DUF295;
qSBD10 & qLLLS10	Gj10A259T48	1338	putative F-box protein At5g55150 [Coffea eugenioides]	-	GO:0003677(DNA binding);GO:0005634(nucleus);GO:0005694(chromosome);GO:0005737(cytoplasm);GO:0006260(DNA replication);GO:0006284(base-excision repair);GO:0006302(double-strand break repair);GO:0006310(DNA recombination);GO:0009378(four-way junction helicase activity);GO:0032508(DNA duplex unwinding);GO:0043140(ATP-dependent 3'-5' DNA helicase activity)	-	-
qSBD10 & qLLLS10	Gj10A259T49	252	-	-	-	-	-
qSBD10 & qLLLS10	Gj10A259T53	213	GPI ethanolamine phosphate transferase 2-like isoform X3 [Coffea arabica]	-	-	-	-
qSBD10 & qLLLS10	Gj10A259T54	3033	unnamed protein product [Coffea canephora]	GPI ethanolamine phosphate transferase 2 OS=Homo sapiens GN=PIGG PE=1 SV=1	GO:0006506(GPI anchor biosynthetic process);GO:0030176(integral component of endoplasmic reticulum membrane);GO:0051267(CP2 mannose-ethanolamine phosphotransferase activity)	vvi00563(Glycosylphosphatidylinositol(GPI)-anchor biosynthesis)	S8CK86.1 PF01663.20;Phosphodiest;
qSBD10 & qLLLS10	Gj10A260T65	1545	O-fucosyltransferase 31-like [Coffea arabica]	Uncharacterized protein At1g04910 OS=Arabidopsis thaliana GN=At1g04910 PE=2 SV=1	GO:0005794(Golgi apparatus);GO:0006004(fucose metabolic process);GO:0006486(protein glycosylation);GO:0016021(integral component of membrane);GO:0016757(transferase activity, transferring glycosyl groups)	-	M5WP79.1 PF10250.7;O-FucT;
qSBD10 & qLLLS10	Gj10A260T66	525	magnesium-dependent phosphatase 1-like [Coffea arabica]	Magnesium-dependent phosphatase 1 OS=Homo sapiens GN=MDP1 PE=1 SV=1	GO:0008150(biological_process);GO:0016791(phosphatase activity)	NA(NA)	A0A061DHL6.1 PF12689.5;Acid_PPase;
qSBD10 & qLLLS10	Gj10A260T70	633	very-long-chain (3R)-3-hydroxyacyl-CoA dehydratase PASTICCINO 2-like [Coffea arabica]	Very-long-chain (3R)-3-hydroxyacyl-CoA dehydratase PASTICCINO 2A OS=Oryza sativa subsp. japonica GN=PAS2A PE=2 SV=2	GO:0005783(endoplasmic reticulum);GO:0016021(integral component of membrane);GO:0018812(3-hydroxyacyl-CoA dehydratase activity);GO:0019899(enzyme binding);GO:0030148(sphingolipid biosynthetic process);GO:0030497(fatty acid elongation);GO:0042761(very long-chain fatty acid biosynthetic process)	nta00062(Fatty acid elongation);nta01040(Biosynthesis of unsaturated fatty acids)	D7U6A1.1 PF04387.12;PTPLA;
qSBD10 & qLLLS10	Gj10A260T71	2343	mechanosensitive ion channel protein 2, chloroplastic-like [Coffea arabica]	Mechanosensitive ion channel protein 2, chloroplastic OS=Arabidopsis thaliana GN=MSL2 PE=2 SV=1	GO:0005216(ion channel activity);GO:0005886(plasma membrane);GO:0006811(ion transport);GO:0009507(chloroplast);GO:0009526(plastid envelope);GO:0009657(plastid organization);GO:0010020(chloroplast fission);GO:0016020(membrane);GO:0016021(integral component of membrane);GO:0031969(chloroplast membrane);GO:0055085(transmembrane transport)	NA(NA)	U5D222.1 PF00924.16;MS_channel;
qSBD10 & qLLLS10	Gj10A261T90	2271	nucleobase-ascorbate transporter 11 [Coffea eugenioides]	Nucleobase-ascorbate transporter 11 OS=Arabidopsis thaliana GN=NAT11 PE=2 SV=1	GO:0005886(plasma membrane);GO:0016020(membrane);GO:0016021(integral component of membrane);GO:0022857(transmembrane transporter activity);GO:0055085(transmembrane transport)	NA(NA)	M5WJ53.1 PF00860.18;Xan_ur_permease;
qSBD10 & qLLLS10	Gj10A261T93	1854	uncharacterized protein LOC113701298 [Coffea arabica]	-	GO:0003743(translation initiation factor activity);GO:0005634(nucleus);GO:0006413(translational initiation)	-	A0A0A0KJX7.1 PF07524.11;Bromo_TP;
qSBD10 & qLLLS10	Gj10A261T94	738	unnamed protein product [Coffea canephora]	Nicotinamidase 1 OS=Arabidopsis thaliana GN=NIC1 PE=1 SV=1	GO:0003824(catalytic activity);GO:0005634(nucleus);GO:0005737(cytoplasm);GO:0006769(nicotinamide metabolic process);GO:0008936(nicotinamidase activity);GO:0009737(response to abscisic acid);GO:0019365(pyridine nucleotide salvage)	-	F6I2H0.1 PF00857.18;Isochorismatase;
qSBD10 & qLLLS10	Gj10A261T95	1947	unnamed protein product [Coffea canephora]	Protein ecdysoneless homolog OS=Arabidopsis thaliana GN=At5g65490 PE=1 SV=1	GO:0003713(transcription coactivator activity);GO:0005634(nucleus);GO:0006366(transcription by RNA polymerase II)	-	Q949K3.1 PF07093.9;SGT1;
qSBD10 & qLLLS10	Gj10A261T96	2256	putative U-box domain-containing protein 50 isoform X1 [Coffea arabica]	Putative U-box domain-containing protein 50 OS=Arabidopsis thaliana GN=PUB50 PE=3 SV=1	GO:0004672(protein kinase activity);GO:0004842(ubiquitin-protein transferase activity);GO:0005524(ATP binding);GO:0005634(nucleus);GO:0005886(plasma membrane);GO:0006468(protein phosphorylation);GO:0016301(kinase activity);GO:0016567(protein ubiquitination)	NA(NA)	M1BBM0.1 PF07714.15;Pkinase_Tyr;
qSBD10 & qLLLS10	Gj10A262T81	678	uncharacterized protein LOC113752104 [Coffea eugenioides]	-	-	-	-
qSBD10 & qLLLS10	Gj10A262T82	999	UDP-glycosyltransferase 91D1-like [Coffea arabica]	Putative UDP-rhamnose:rhamnosyltransferase 1 OS=Fragaria ananassa GN=GT4 PE=2 SV=1	GO:0009813(flavonoid biosynthetic process);GO:0043231(intracellular membrane-bounded organelle);GO:0052696(flavonoid glucuronidation);GO:0080043(quercetin 3-O-glucosyltransferase activity);GO:0080044(quercetin 7-O-glucosyltransferase activity)	NA(NA)	M1DGF3.1 PF00201.16;UDPGT;
qSBD10 & qLLLS10	Gj10A262T83	1332	UDP-glycosyltransferase 91D1-like [Coffea eugenioides]	Putative UDP-rhamnose:rhamnosyltransferase 1 OS=Fragaria ananassa GN=GT4 PE=2 SV=1	GO:0009813(flavonoid biosynthetic process);GO:0043231(intracellular membrane-bounded organelle);GO:0052696(flavonoid glucuronidation);GO:0080043(quercetin 3-O-glucosyltransferase activity);GO:0080044(quercetin 7-O-glucosyltransferase activity)	NA(NA)	M1BBX4.1 PF00201.16;UDPGT;
qSBD10 & qLLLS10	Gj10A262T84	1245	putative UDP-rhamnose:rhamnosyltransferase 1 [Coffea eugenioides]	Putative UDP-rhamnose:rhamnosyltransferase 1 OS=Fragaria ananassa GN=GT4 PE=2 SV=1	GO:0009813(flavonoid biosynthetic process);GO:0043231(intracellular membrane-bounded organelle);GO:0052696(flavonoid glucuronidation);GO:0080043(quercetin 3-O-glucosyltransferase activity);GO:0080044(quercetin 7-O-glucosyltransferase activity)	NA(NA)	M1DGF3.1 PF00201.16;UDPGT;
qSBD10 & qLLLS10	Gj10A263T100	1239	UDP-glycosyltransferase 91A1-like [Coffea eugenioides]	UDP-glycosyltransferase 91A1 OS=Arabidopsis thaliana GN=UGT91A1 PE=2 SV=1	GO:0009813(flavonoid biosynthetic process);GO:0043231(intracellular membrane-bounded organelle);GO:0052696(flavonoid glucuronidation);GO:0080043(quercetin 3-O-glucosyltransferase activity);GO:0080044(quercetin 7-O-glucosyltransferase activity)	NA(NA)	M1BBX4.1 PF00201.16;UDPGT;
qSBD10 & qLLLS10	Gj10A263T101	669	DXS1 [Gardenia jasminoides]	Probable 1-deoxy-D-xylulose-5-phosphate synthase 2, chloroplastic OS=Oryza sativa subsp. japonica GN=Os07g0190000 PE=2 SV=1	GO:0005515(protein binding);GO:0008661(1-deoxy-D-xylulose-5-phosphate synthase activity);GO:0009228(thiamine biosynthetic process);GO:0009507(chloroplast);GO:0009570(chloroplast stroma);GO:0015995(chlorophyll biosynthetic process);GO:0016114(terpenoid biosynthetic process);GO:0019288(isopentenyl diphosphate biosynthetic process, methylerythritol 4-phosphate pathway);GO:0046872(metal ion binding);…	sind00730(Thiamine metabolism);sind00900(Terpenoid backbone biosynthesis)	M1BBK8.1 PF02780.18;Transketolase_C;
qSBD10 & qLLLS10	Gj10A263T102	1428	DXS1 [Gardenia jasminoides]	Probable 1-deoxy-D-xylulose-5-phosphate synthase 2, chloroplastic OS=Oryza sativa subsp. japonica GN=Os07g0190000 PE=2 SV=1	GO:0005515(protein binding);GO:0008661(1-deoxy-D-xylulose-5-phosphate synthase activity);GO:0009228(thiamine biosynthetic process);GO:0009507(chloroplast);GO:0009570(chloroplast stroma);GO:0015995(chlorophyll biosynthetic process);GO:0016114(terpenoid biosynthetic process);GO:0019288(isopentenyl diphosphate biosynthetic process, methylerythritol 4-phosphate pathway);GO:0046872(metal ion binding);…	hbr00730(Thiamine metabolism);hbr00900(Terpenoid backbone biosynthesis)	A0A022QQE8.1 PF13292.4;DXP_synthase_N;
qSBD10 & qLLLS10	Gj10A263T103	279	probable glycosyltransferase At5g03795 isoform X1 [Coffea arabica]	Probable glycosyltransferase At3g42180 OS=Arabidopsis thaliana GN=At3g42180 PE=2 SV=2	GO:0003824(catalytic activity);GO:0005768(endosome);GO:0005794(Golgi apparatus);GO:0005802(trans-Golgi network);GO:0006486(protein glycosylation);GO:0016020(membrane);GO:0016757(transferase activity, transferring glycosyl groups)	NA(NA)	A0A0A0L6U7.1 PF03016.13;Exostosin;
qSBD10 & qLLLS10	Gj10A263T98	1902	KH domain-containing protein HEN4-like [Coffea arabica]	KH domain-containing protein HEN4 OS=Arabidopsis thaliana GN=HEN4 PE=1 SV=1	GO:0003676(nucleic acid binding);GO:0005634(nucleus);GO:0008150(biological_process)	NA(NA)	K4D5P2.1 PF00013.27;KH_1;
qSBD10 & qLLLS10	Gj10A263T99	1119	metal transporter Nramp5-like isoform X1 [Coffea arabica]	Metal transporter Nramp5 OS=Oryza sativa subsp. japonica GN=NRAMP5 PE=2 SV=1	GO:0005381(iron ion transmembrane transporter activity);GO:0034755(iron ion transmembrane transport)	NA(NA)	D7UDN6.1 PF01566.16;Nramp;
qSBD10 & qLLLS10	Gj10A264T92	3231	unnamed protein product [Coffea canephora]	Kinesin-like protein KIN-14R OS=Arabidopsis thaliana GN=KIN14R PE=2 SV=1	GO:0003777(microtubule motor activity);GO:0005871(kinesin complex);GO:0007018(microtubule-based movement);GO:0016887(ATPase activity)	NA(NA)	M5WQS7.1 PF00225.21;Kinesin;
qSBD10 & qLLLS10	Gj10A264T94	801	8-hydroxygeraniol dehydrogenase-like [Coffea arabica]	8-hydroxygeraniol dehydrogenase OS=Catharanthus roseus GN=10HGO PE=1 SV=1	GO:0005737(cytoplasm);GO:0008270(zinc ion binding);GO:0009617(response to bacterium);GO:0009626(plant-type hypersensitive response);GO:0009809(lignin biosynthetic process);GO:0045551(cinnamyl-alcohol dehydrogenase activity);GO:0046029(mannitol dehydrogenase activity);GO:0047681(aryl-alcohol dehydrogenase (NADP+) activity);GO:0052747(sinapyl alcohol dehydrogenase activity);GO:0055114(oxidation-red…	nto00940(Phenylpropanoid biosynthesis)	M1BA03.1 PF00107.24;ADH_zinc_N;
qSBD10 & qLLLS10	Gj10A264T95	1083	8-hydroxygeraniol dehydrogenase-like [Coffea arabica]	8-hydroxygeraniol dehydrogenase OS=Catharanthus roseus GN=10HGO PE=1 SV=1	GO:0005737(cytoplasm);GO:0008270(zinc ion binding);GO:0009617(response to bacterium);GO:0009626(plant-type hypersensitive response);GO:0009809(lignin biosynthetic process);GO:0045551(cinnamyl-alcohol dehydrogenase activity);GO:0052747(sinapyl alcohol dehydrogenase activity);GO:0055114(oxidation-reduction process)	sind00940(Phenylpropanoid biosynthesis)	D7TRU0.1 PF00107.24;ADH_zinc_N;
qSBD10 & qLLLS10	Gj10A264T96	1083	8-hydroxygeraniol dehydrogenase-like isoform X1 [Coffea arabica]	8-hydroxygeraniol dehydrogenase OS=Catharanthus roseus GN=10HGO PE=1 SV=1	GO:0005737(cytoplasm);GO:0008270(zinc ion binding);GO:0009735(response to cytokinin);GO:0009809(lignin biosynthetic process);GO:0045551(cinnamyl-alcohol dehydrogenase activity);GO:0048046(apoplast);GO:0052747(sinapyl alcohol dehydrogenase activity);GO:0055114(oxidation-reduction process)	sind00940(Phenylpropanoid biosynthesis)	A0A022RZ62.1 PF00107.24;ADH_zinc_N;
qSBD10 & qLLLS10	Gj10A264T97	1143	uncharacterized protein LOC113701188 isoform X1 [Coffea arabica]	Uncharacterized tRNA/rRNA methyltransferase slr1673 OS=Synechocystis sp. (strain PCC 6803 / Kazusa) GN=slr1673 PE=3 SV=1	GO:0004029(aldehyde dehydrogenase (NAD) activity);GO:0004491(methylmalonate-semialdehyde dehydrogenase (acylating) activity);GO:0018478(malonate-semialdehyde dehydrogenase (acetylating) activity)	NA(NA)	F6I723.1 PF00588.17;SpoU_methylase;
qSBD10 & qLLLS10	Gj10A264T99	1086	Alcohol dehydrogenase, class V [Handroanthus impetiginosus]	8-hydroxygeraniol dehydrogenase OS=Catharanthus roseus GN=10HGO PE=1 SV=1	GO:0005737(cytoplasm);GO:0008270(zinc ion binding);GO:0009735(response to cytokinin);GO:0009809(lignin biosynthetic process);GO:0045551(cinnamyl-alcohol dehydrogenase activity);GO:0048046(apoplast);GO:0052747(sinapyl alcohol dehydrogenase activity);GO:0055114(oxidation-reduction process)	spen00940(Phenylpropanoid biosynthesis)	A0A067KBZ8.1 PF00107.24;ADH_zinc_N;
qSBD10 & qLLLS10	Gj10A265T38	327	-	-	-	-	-
qSBD10 & qLLLS10	Gj10A265T41	2151	hypothetical protein DVH24_021303 [Malus domestica]	Probable mannitol dehydrogenase OS=Fragaria ananassa GN=CAD PE=2 SV=1	GO:0005737(cytoplasm);GO:0008270(zinc ion binding);GO:0009617(response to bacterium);GO:0009626(plant-type hypersensitive response);GO:0009809(lignin biosynthetic process);GO:0045551(cinnamyl-alcohol dehydrogenase activity);GO:0052747(sinapyl alcohol dehydrogenase activity);GO:0055114(oxidation-reduction process)	fve00940(Phenylpropanoid biosynthesis)	B9IIT8.1 PF08240.10;ADH_N;
qSBD10 & qLLLS10	Gj10A265T43	1077	unnamed protein product [Coffea canephora]	Probable mannitol dehydrogenase OS=Fragaria ananassa GN=CAD PE=2 SV=1	GO:0005737(cytoplasm);GO:0008270(zinc ion binding);GO:0009617(response to bacterium);GO:0009626(plant-type hypersensitive response);GO:0009809(lignin biosynthetic process);GO:0045551(cinnamyl-alcohol dehydrogenase activity);GO:0046029(mannitol dehydrogenase activity);GO:0047681(aryl-alcohol dehydrogenase (NADP+) activity);GO:0052747(sinapyl alcohol dehydrogenase activity);GO:0055114(oxidation-red…	sind00940(Phenylpropanoid biosynthesis)	A0A022Q4W3.1 PF00107.24;ADH_zinc_N;
qSBD10 & qLLLS10	Gj10A265T45	1011	unnamed protein product [Coffea canephora]	8-hydroxygeraniol dehydrogenase OS=Catharanthus roseus GN=10HGO PE=1 SV=1	GO:0005737(cytoplasm);GO:0008270(zinc ion binding);GO:0009617(response to bacterium);GO:0009626(plant-type hypersensitive response);GO:0009809(lignin biosynthetic process);GO:0045551(cinnamyl-alcohol dehydrogenase activity);GO:0046029(mannitol dehydrogenase activity);GO:0047681(aryl-alcohol dehydrogenase (NADP+) activity);GO:0052747(sinapyl alcohol dehydrogenase activity);GO:0055114(oxidation-red…	sind00940(Phenylpropanoid biosynthesis)	A0A022RZ62.1 PF00107.24;ADH_zinc_N;
qSBD10 & qLLLS10	Gj10A265T46	1074	8-hydroxygeraniol dehydrogenase-like [Coffea arabica]	8-hydroxygeraniol dehydrogenase OS=Catharanthus roseus GN=10HGO PE=1 SV=1	GO:0005737(cytoplasm);GO:0008270(zinc ion binding);GO:0009617(response to bacterium);GO:0009626(plant-type hypersensitive response);GO:0009809(lignin biosynthetic process);GO:0045551(cinnamyl-alcohol dehydrogenase activity);GO:0046029(mannitol dehydrogenase activity);GO:0047681(aryl-alcohol dehydrogenase (NADP+) activity);GO:0052747(sinapyl alcohol dehydrogenase activity);GO:0055114(oxidation-red…	sind00940(Phenylpropanoid biosynthesis)	A0A022S0N2.1 PF08240.10;ADH_N;
qSBD10 & qLLLS10	Gj10A265T47	1083	8-hydroxygeraniol dehydrogenase [Sesamum indicum]	8-hydroxygeraniol dehydrogenase OS=Catharanthus roseus GN=10HGO PE=1 SV=1	GO:0005737(cytoplasm);GO:0008270(zinc ion binding);GO:0009617(response to bacterium);GO:0009626(plant-type hypersensitive response);GO:0009809(lignin biosynthetic process);GO:0045551(cinnamyl-alcohol dehydrogenase activity);GO:0052747(sinapyl alcohol dehydrogenase activity);GO:0055114(oxidation-reduction process)	sind00940(Phenylpropanoid biosynthesis)	A0A022RZ62.1 PF00107.24;ADH_zinc_N;
qSBD10 & qLLLS10	Gj10A266T63	831	glutathione S-transferase DHAR3, chloroplastic-like [Coffea arabica]	Glutathione S-transferase DHAR3, chloroplastic OS=Arabidopsis thaliana GN=DHAR3 PE=1 SV=1	GO:0004364(glutathione transferase activity);GO:0005737(cytoplasm);GO:0006749(glutathione metabolic process)	spen00053(Ascorbate and aldarate metabolism);spen00480(Glutathione metabolism)	M5WUW5.1 PF13410.4;GST_C_2;
qSBD10 & qLLLS10	Gj10A266T64	1926	transmembrane protein 214-B-like [Coffea eugenioides]	-	GO:0003729(mRNA binding);GO:0005634(nucleus);GO:0005774(vacuolar membrane);GO:0005783(endoplasmic reticulum);GO:0005794(Golgi apparatus);GO:0005829(cytosol);GO:0005886(plasma membrane);GO:0009506(plasmodesma);GO:0016020(membrane)	NA(NA)	M1BA40.1 PF10151.7;TMEM214;
qSBD10 & qLLLS10	Gj10A267T110	456	unnamed protein product [Coffea canephora]	HMG-Y-related protein A OS=Glycine max PE=2 SV=1	GO:0005730(nucleolus);GO:0043565(sequence-specific DNA binding);GO:2000014(regulation of endosperm development)	NA(NA)	M5XB09.1 PF00538.17;Linker_histone;
qSBD10 & qLLLS10	Gj10A267T111	507	THO complex subunit 4D-like [Coffea arabica]	THO complex subunit 4D OS=Arabidopsis thaliana GN=ALY4 PE=1 SV=1	GO:0003676(nucleic acid binding);GO:0003729(mRNA binding);GO:0005654(nucleoplasm);GO:0005730(nucleolus);GO:0006952(defense response);GO:0051028(mRNA transport)	sind03040(Spliceosome);sind03013(RNA transport);sind03015(mRNA surveillance pathway)	M1C6C2.1 PF00076.20;RRM_1;
qSBD10 & qLLLS10	Gj10A267T112	1068	GDSL esterase/lipase At5g37690-like [Coffea arabica]	GDSL esterase/lipase At5g37690 OS=Arabidopsis thaliana GN=At5g37690 PE=2 SV=1	GO:0005576(extracellular region);GO:0016042(lipid catabolic process);GO:0016298(lipase activity);GO:0016788(hydrolase activity, acting on ester bonds)	cic00561(Glycerolipid metabolism)	A0A067EIR5.1 PF00657.20;Lipase_GDSL;
qSBD10 & qLLLS10	Gj10A267T115	570	unnamed protein product [Coffea canephora]	ADP-ribosylation factor-like protein 8c OS=Arabidopsis thaliana GN=ARL8C PE=2 SV=1	GO:0005525(GTP binding);GO:0005622(intracellular);GO:0005765(lysosomal membrane);GO:0005819(spindle);GO:0007049(cell cycle);GO:0007059(chromosome segregation);GO:0007264(small GTPase mediated signal transduction);GO:0031902(late endosome membrane);GO:0051301(cell division);GO:0051607(defense response to virus)	NA(NA)	U5FJC2.1 PF00025.19;Arf;
qSBD10 & qLLLS10	Gj10A267T116	3060	DNA repair protein RAD4-like isoform X2 [Coffea arabica]	DNA repair protein RAD4 OS=Arabidopsis thaliana GN=RAD4 PE=1 SV=1	GO:0000111(nucleotide-excision repair factor 2 complex);GO:0003684(damaged DNA binding);GO:0003697(single-stranded DNA binding);GO:0005737(cytoplasm);GO:0006289(nucleotide-excision repair);GO:0006298(mismatch repair);GO:0071942(XPC complex)	ini03420(Nucleotide excision repair)	K4D5S2.1 PF03835.13;Rad4;
qSBD10 & qLLLS10	Gj10A267T117	1410	uncharacterized protein LOC113698478 [Coffea arabica]	-	GO:0004806(triglyceride lipase activity);GO:0005516(calmodulin binding);GO:0005886(plasma membrane);GO:0006629(lipid metabolic process)	-	A0A0J8CZ81.1 PF01764.23;Lipase_3;
qSBD10 & qLLLS10	Gj10A267T118	1317	uncharacterized protein LOC113698732 [Coffea arabica]	Sn1-specific diacylglycerol lipase beta OS=Mus musculus GN=Daglb PE=1 SV=2	GO:0004806(triglyceride lipase activity);GO:0005516(calmodulin binding);GO:0005886(plasma membrane);GO:0006629(lipid metabolic process)	-	B9T101.1 PF01764.23;Lipase_3;
qSBD10 & qLLLS10	Gj10A267T119	1395	glucan endo-1,3-beta-glucosidase 2-like [Coffea arabica]	Glucan endo-1,3-beta-glucosidase 2 OS=Arabidopsis thaliana GN=At1g66250 PE=1 SV=2	GO:0004553(hydrolase activity, hydrolyzing O-glycosyl compounds);GO:0030247(polysaccharide binding);GO:0046658(anchored component of plasma membrane)	sind00500(Starch and sucrose metabolism)	V4T2T0.1 PF00332.16;Glyco_hydro_17;
qSBD10 & qLLLS10	Gj10A267T120	405	transcription factor MYB76-like [Coffea eugenioides]	-	-	NA(NA)	-
qSBD10 & qLLLS10	Gj10A268T72	1071	glutamine synthetase cytosolic isozyme 2 [Coffea arabica]	Glutamine synthetase cytosolic isozyme 2 OS=Vitis vinifera GN=GS1-2 PE=2 SV=1	GO:0042802(identical protein binding)	vvi00630(Glyoxylate and dicarboxylate metabolism);vvi00910(Nitrogen metabolism);vvi00250(Alanine, aspartate and glutamate metabolism);vvi00220(Arginine biosynthesis)	W9SA98.1 PF00120.22;Gln-synt_C;
qSBD10 & qLLLS10	Gj10A268T75	1956	unnamed protein product [Coffea canephora]	Probable inactive receptor kinase At1g48480 OS=Arabidopsis thaliana GN=RKL1 PE=2 SV=1	GO:0004672(protein kinase activity);GO:0004674(protein serine/threonine kinase activity);GO:0005524(ATP binding);GO:0005774(vacuolar membrane);GO:0005886(plasma membrane);GO:0006468(protein phosphorylation);GO:0007169(transmembrane receptor protein tyrosine kinase signaling pathway);GO:0009506(plasmodesma);GO:0016021(integral component of membrane);GO:0016301(kinase activity)	NA(NA)	M1B9Y5.1 PF00069.23;Pkinase;
qSBD10 & qLLLS10	Gj10A268T76	873	unnamed protein product [Coffea canephora]	Cysteine-rich repeat secretory protein 60 OS=Arabidopsis thaliana GN=CRRSP60 PE=1 SV=1	GO:0005576(extracellular region);GO:0009506(plasmodesma);GO:0016021(integral component of membrane);GO:0016032(viral process)	NA(NA)	F6HSG7.1 PF01657.15;Stress-antifung;
qSBD10 & qLLLS10	Gj10A268T77	585	nudix hydrolase 18, mitochondrial-like [Coffea eugenioides]	Nudix hydrolase 18, mitochondrial OS=Arabidopsis thaliana GN=NUDT18 PE=2 SV=1	GO:0005634(nucleus);GO:0005737(cytoplasm);GO:0005739(mitochondrion);GO:0016787(hydrolase activity);GO:0016818(hydrolase activity, acting on acid anhydrides, in phosphorus-containing anhydrides);GO:0046872(metal ion binding)	NA(NA)	K4BPV4.1 PF00293.26;NUDIX;
qSBD10 & qLLLS10	Gj10A268T78	2718	condensin complex subunit 3 isoform X1 [Coffea eugenioides]	Condensin complex subunit 3 OS=Xenopus laevis GN=ncapg PE=1 SV=1	GO:0000793(condensed chromosome);GO:0007076(mitotic chromosome condensation)	NA(NA)	K4D5U2.1 PF12719.5;Cnd3;
qSBD10 & qLLLS10	Gj10A269T52	2193	potassium channel SKOR isoform X3 [Coffea eugenioides]	Potassium channel SKOR OS=Arabidopsis thaliana GN=SKOR PE=1 SV=1	GO:0005249(voltage-gated potassium channel activity);GO:0005887(integral component of plasma membrane);GO:0042391(regulation of membrane potential)	NA(NA)	V4S677.1 PF00520.29;Ion_trans;
qSBD10 & qLLLS10	Gj10A269T53	2187	PHD finger protein MALE MEIOCYTE DEATH 1 [Coffea eugenioides]	PHD finger protein MALE MEIOCYTE DEATH 1 OS=Arabidopsis thaliana GN=MMD1 PE=2 SV=1	GO:0000212(meiotic spindle organization);GO:0003677(DNA binding);GO:0005634(nucleus);GO:0005719(nuclear euchromatin);GO:0005739(mitochondrion);GO:0006351(transcription, DNA-templated);GO:0006355(regulation of transcription, DNA-templated);GO:0007060(male meiosis chromosome segregation);GO:0010032(meiotic chromosome condensation);GO:0033613(activating transcription factor binding);GO:0042393(histo…	-	A0A061FHX5.1 PF00628.27;PHD;
qSBD10 & qLLLS10	Gj10A269T55	1548	putative transcription factor C2H2 family [Rosa chinensis]	-	GO:0043161(proteasome-mediated ubiquitin-dependent protein catabolic process);GO:0061630(ubiquitin protein ligase activity)	NA(NA)	M5XLG1.1 PF13639.4;zf-RING_2;
qSBD10 & qLLLS10	Gj10A270T61	2547	receptor protein kinase TMK1-like isoform X1 [Coffea arabica]	Receptor protein kinase TMK1 OS=Arabidopsis thaliana GN=TMK1 PE=1 SV=1	GO:0004675(transmembrane receptor protein serine/threonine kinase activity);GO:0005515(protein binding);GO:0005524(ATP binding);GO:0005576(extracellular region);GO:0005886(plasma membrane);GO:0006468(protein phosphorylation);GO:0007165(signal transduction);GO:0016021(integral component of membrane)	NA(NA)	A0A0B0PBB3.1 PF00069.23;Pkinase;
qSBD10 & qLLLS10	Gj10A271T62	447	ethylene-responsive transcription factor ERF114-like [Coffea arabica]	-	-	ini04016(MAPK signaling pathway - plant);ini04075(Plant hormone signal transduction)	-
qSBD10 & qLLLS10	Gj10A272T63	1458	transcription repressor KAN1-like [Coffea arabica]	Transcription repressor KAN1 OS=Arabidopsis thaliana GN=KAN1 PE=1 SV=1	GO:0005634(nucleus);GO:0006355(regulation of transcription, DNA-templated);GO:0044212(transcription regulatory region DNA binding)	obr04075(Plant hormone signal transduction)	I1KJ97.1 PF00249.29;Myb_DNA-binding;
qSBD10 & qLLLS10	Gj10A272T64	474	-	-	-	-	-
qSBD10 & qLLLS10	Gj10A272T67	678	protein TPX2-like [Coffea arabica]	-	GO:0005634(nucleus);GO:0005819(spindle);GO:0005874(microtubule);GO:0032147(activation of protein kinase activity);GO:0060236(regulation of mitotic spindle organization)	-	V4U533.1 PF06886.9;TPX2;
qSBD10 & qLLLS10	Gj10A272T68	1011	pre-mRNA splicing factor SR-like 1 isoform X1 [Coffea arabica]	Pre-mRNA splicing factor SR-like 1 OS=Arabidopsis thaliana GN=SRL1 PE=1 SV=1	GO:0071011(precatalytic spliceosome)	sind03040(Spliceosome)	M0U4G2.1 PF03371.13;PRP38;
qSBD10 & qLLLS10	Gj10A272T69	714	uncharacterized protein LOC113777702 [Coffea eugenioides]	-	GO:0003674(molecular_function);GO:0005634(nucleus);GO:0005783(endoplasmic reticulum);GO:0008150(biological_process);GO:0016021(integral component of membrane)	-	A0A0J8BGM5.1 PF12811.5;BaxI_1;
qSBD10 & qLLLS10	Gj10A272T70	567	protein OPI10 homolog [Coffea arabica]	-	GO:0003674(molecular_function);GO:0005737(cytoplasm);GO:0005829(cytosol);GO:0008150(biological_process)	-	V4SBJ6.1 PF05603.10;DUF775;
qSBD10 & qLLLS10	Gj10A273T109	963	PREDICTED: E3 ubiquitin-protein ligase MBR1-like isoform X1 [Prunus mume]	-	-	-	-
qSBD10 & qLLLS10	Gj10A273T110	486	universal stress protein PHOS34-like [Coffea arabica]	-	GO:0005515(protein binding);GO:0005737(cytoplasm);GO:0005886(plasma membrane);GO:0006950(response to stress);GO:0016020(membrane);GO:0016787(hydrolase activity);GO:0043621(protein self-association)	-	K4BPW4.1 PF00582.24;Usp;
qSBD10 & qLLLS10	Gj10A273T111	1542	uncharacterized aarF domain-containing protein kinase 1 isoform X2 [Coffea eugenioides]	Uncharacterized aarF domain-containing protein kinase 1 OS=Xenopus laevis GN=adck1 PE=2 SV=1	GO:0005576(extracellular region)	NA(NA)	B9H3K2.2 PF03109.14;ABC1;
qSBD10 & qLLLS10	Gj10A273T112	522	homeobox-leucine zipper protein HDG11-like [Coffea arabica]	Homeobox-leucine zipper protein ROC8 OS=Oryza sativa subsp. japonica GN=ROC8 PE=2 SV=2	GO:0003677(DNA binding);GO:0003700(DNA binding transcription factor activity);GO:0005634(nucleus);GO:0006351(transcription, DNA-templated);GO:0006355(regulation of transcription, DNA-templated);GO:0008289(lipid binding);GO:0043565(sequence-specific DNA binding)	NA(NA)	A0A022QU91.1 PF00046.27;Homeobox;
qSBD10 & qLLLS10	Gj10A273T113	1464	unnamed protein product [Coffea canephora]	Homeobox-leucine zipper protein HDG11 OS=Arabidopsis thaliana GN=HDG11 PE=1 SV=1	GO:0000976(transcription regulatory region sequence-specific DNA binding);GO:0003677(DNA binding);GO:0003700(DNA binding transcription factor activity);GO:0005515(protein binding);GO:0005634(nucleus);GO:0006351(transcription, DNA-templated);GO:0006355(regulation of transcription, DNA-templated);GO:0008289(lipid binding);GO:0009828(plant-type cell wall loosening);GO:0010091(trichome branching)	NA(NA)	A0A022QU91.1 PF01852.17;START;
qSBD10 & qLLLS10	Gj10A273T115	1608	transmembrane 9 superfamily member 3-like [Coffea arabica]	Transmembrane 9 superfamily member 3 OS=Arabidopsis thaliana GN=TMN3 PE=2 SV=1	GO:0016021(integral component of membrane)	NA(NA)	M1C644.1 PF02990.14;EMP70;
qSBD10 & qLLLS10	Gj10A273T118	774	unnamed protein product [Coffea canephora]	B3 domain-containing protein REM5 OS=Arabidopsis thaliana GN=REM5 PE=2 SV=1	GO:0003677(DNA binding);GO:0003700(DNA binding transcription factor activity);GO:0005634(nucleus);GO:0006351(transcription, DNA-templated);GO:0006355(regulation of transcription, DNA-templated)	-	M1AKH2.1 PF02362.19;B3;
qSBD10 & qLLLS10	Gj10A273T121	1287	isocitrate dehydrogenase [NADP] isoform X2 [Coffea arabica]	Isocitrate dehydrogenase [NADP] OS=Nicotiana tabacum PE=2 SV=1	GO:0009507(chloroplast)	jcu00020(Citrate cycle (TCA cycle));jcu00480(Glutathione metabolism);jcu04146(Peroxisome)	P50217.1 PF00180.18;Iso_dh;
qSBD10 & qLLLS10	Gj10A273T122	420	armadillo repeat-containing protein 7-like isoform X2 [Coffea arabica]	Armadillo repeat-containing protein 7 OS=Mus musculus GN=Armc7 PE=1 SV=2	GO:0005634(nucleus);GO:0005737(cytoplasm)	-	A0A015IQG9.1 PF04826.11;Arm_2;
qSBD10 & qLLLS10	Gj10A273T123	687	UTP--glucose-1-phosphate uridylyltransferase-like [Coffea arabica]	UTP--glucose-1-phosphate uridylyltransferase OS=Solanum tuberosum PE=1 SV=3	GO:0003983(UTP:glucose-1-phosphate uridylyltransferase activity);GO:0005737(cytoplasm);GO:0005829(cytosol);GO:0005886(plasma membrane);GO:0005977(glycogen metabolic process);GO:0005985(sucrose metabolic process);GO:0006011(UDP-glucose metabolic process);GO:0009555(pollen development);GO:0009651(response to salt stress);GO:0016036(cellular response to phosphate starvation);GO:0052543(callose depos…	spen00040(Pentose and glucuronate interconversions);spen00052(Galactose metabolism);spen00500(Starch and sucrose metabolism);spen00520(Amino sugar and nucleotide sugar metabolism)	P19595.3 PF01704.16;UDPGP;
qSBD10 & qLLLS10	Gj10A273T124	1494	protein REVEILLE 1-like [Coffea arabica]	Protein REVEILLE 1 OS=Arabidopsis thaliana GN=RVE1 PE=2 SV=1	GO:0003677(DNA binding);GO:0003700(DNA binding transcription factor activity);GO:0005634(nucleus);GO:0006355(regulation of transcription, DNA-templated);GO:0007623(circadian rhythm);GO:0009734(auxin-activated signaling pathway);GO:0009851(auxin biosynthetic process);GO:0010600(regulation of auxin biosynthetic process)	rcu04712(Circadian rhythm - plant)	I1JHS3.1 PF00249.29;Myb_DNA-binding;
qSBD10 & qLLLS10	Gj10A274T103	903	expansin-A13 [Coffea eugenioides]	Expansin-A13 OS=Arabidopsis thaliana GN=EXPA13 PE=2 SV=2	GO:0005576(extracellular region);GO:0005618(cell wall);GO:0009664(plant-type cell wall organization);GO:0009826(unidimensional cell growth);GO:0009828(plant-type cell wall loosening);GO:0009831(plant-type cell wall modification involved in multidimensional cell growth);GO:0016020(membrane)	NA(NA)	Q9ZP33.1 PF03330.16;DPBB_1;
qSBD10 & qLLLS10	Gj10A274T104	921	unnamed protein product [Coffea canephora]	Autophagy protein 5 OS=Arabidopsis thaliana GN=ATG5 PE=2 SV=1	GO:0000045(autophagosome assembly);GO:0000422(autophagy of mitochondrion);GO:0006501(C-terminal protein lipidation);GO:0006995(cellular response to nitrogen starvation);GO:0019776(Atg8 ligase activity);GO:0034045(phagophore assembly site membrane);GO:0034274(Atg12-Atg5-Atg16 complex);GO:0044804(autophagy of nucleus)	nta04136(Autophagy - other eukaryotes)	K4C567.1 PF04106.10;APG5;
qSBD10 & qLLLS10	Gj10A274T105	570	probable glutathione S-transferase [Coffea eugenioides]	Probable glutathione S-transferase parC OS=Nicotiana tabacum GN=PARC PE=2 SV=1	GO:0004364(glutathione transferase activity);GO:0005737(cytoplasm);GO:0006749(glutathione metabolic process);GO:0009407(toxin catabolic process)	vvi00480(Glutathione metabolism)	W9RC75.1 PF13417.4;GST_N_3;
qSBD10 & qLLLS10	Gj10A274T106	3369	PH, RCC1 and FYVE domains-containing protein 1-like isoform X1 [Coffea arabica]	Ultraviolet-B receptor UVR8 OS=Arabidopsis thaliana GN=UVR8 PE=1 SV=1	GO:0005773(vacuole);GO:0005794(Golgi apparatus);GO:0005886(plasma membrane);GO:0046872(metal ion binding)	atr04120(Ubiquitin mediated proteolysis)	B9SKR1.1 PF16457.3;PH_12;
qSBD10 & qLLLS10	Gj10A274T107	2025	unnamed protein product [Coffea canephora]	NAC domain-containing protein 86 OS=Arabidopsis thaliana GN=NAC086 PE=2 SV=1	GO:0003677(DNA binding);GO:0003700(DNA binding transcription factor activity);GO:0005634(nucleus);GO:0006351(transcription, DNA-templated);GO:0006355(regulation of transcription, DNA-templated);GO:0007275(multicellular organism development)	fve03013(RNA transport);fve03015(mRNA surveillance pathway);fve03018(RNA degradation)	A0A059BTA3.1 PF02365.13;NAM;
qSBD10 & qLLLS10	Gj10A274T114	2520	sucrose synthase 5-like isoform X1 [Coffea eugenioides]	Sucrose synthase 7 OS=Oryza sativa subsp. japonica GN=SUS7 PE=2 SV=2	GO:0005618(cell wall);GO:0005986(sucrose biosynthetic process);GO:0008194(UDP-glycosyltransferase activity);GO:0009507(chloroplast);GO:0016157(sucrose synthase activity);GO:0080165(callose deposition in phloem sieve plate)	nto00500(Starch and sucrose metabolism)	M1BE45.1 PF00862.17;Sucrose_synth;
qSBD10 & qLLLS10	Gj10A274T115	1497	protein SET DOMAIN GROUP 40 [Coffea eugenioides]	Protein SET DOMAIN GROUP 40 OS=Arabidopsis thaliana GN=SDG40 PE=2 SV=1	GO:0016279(protein-lysine N-methyltransferase activity);GO:0018026(peptidyl-lysine monomethylation)	nto00310(Lysine degradation)	M5XBQ3.1 PF00856.26;SET;
qSBD10 & qLLLS10	Gj10A275T64	1758	rab escort protein 1-like [Coffea eugenioides]	Rab escort protein 1 OS=Arabidopsis thaliana GN=REP PE=1 SV=2	GO:0005092(GDP-dissociation inhibitor activity);GO:0005093(Rab GDP-dissociation inhibitor activity);GO:0005096(GTPase activator activity);GO:0005737(cytoplasm);GO:0005829(cytosol);GO:0005968(Rab-protein geranylgeranyltransferase complex);GO:0006886(intracellular protein transport);GO:0007264(small GTPase mediated signal transduction);GO:0015031(protein transport);GO:0017137(Rab GTPase binding);GO…	NA(NA)	M0ZMF0.1 PF00996.16;GDI;
qSBD10 & qLLLS10	Gj10A275T65	330	unnamed protein product [Coffea canephora]	Ras-related protein Rab5 OS=Nicotiana tabacum GN=RAB5 PE=2 SV=1	GO:0005768(endosome);GO:0030139(endocytic vesicle)	nta04144(Endocytosis);nta04145(Phagosome)	D2UYL5.1 PF00071.20;Ras;
qSBD10 & qLLLS10	Gj10A275T66	603	ras-related protein RHN1 [Coffea eugenioides]	Ras-related protein RHN1 OS=Nicotiana plumbaginifolia GN=RHN1 PE=2 SV=1	GO:0005768(endosome);GO:0030139(endocytic vesicle)	spen04144(Endocytosis);spen04145(Phagosome)	G7KFR6.1 PF00071.20;Ras;
qSBD10 & qLLLS10	Gj10A275T67	1566	probable polyamine oxidase 4 [Coffea arabica]	Probable polyamine oxidase 4 OS=Arabidopsis thaliana GN=PAO4 PE=1 SV=1	GO:0005634(nucleus);GO:0005777(peroxisome);GO:0006598(polyamine catabolic process);GO:0008131(primary amine oxidase activity);GO:0046592(polyamine oxidase activity);GO:0052894(norspermine:oxygen oxidoreductase activity);GO:0052895(N1-acetylspermine:oxygen oxidoreductase (N1-acetylspermidine-forming) activity);GO:0052901(spermine:oxygen oxidoreductase (spermidine-forming) activity);GO:0055114(oxid…	ini00330(Arginine and proline metabolism);ini00410(beta-Alanine metabolism)	G7J7X8.1 PF01593.22;Amino_oxidase;
qSBD10 & qLLLS10	Gj10A275T68	669	uncharacterized protein LOC113700155 [Coffea arabica]	-	GO:0003674(molecular_function);GO:0005634(nucleus);GO:0006979(response to oxidative stress);GO:0016607(nuclear speck);GO:0046686(response to cadmium ion)	-	-
qSBD10 & qLLLS10	Gj10A275T69	1167	protein DJ-1 homolog D-like [Coffea arabica]	Protein DJ-1 homolog D OS=Arabidopsis thaliana GN=DJ1D PE=1 SV=1	GO:0019172(glyoxalase III activity);GO:0019243(methylglyoxal catabolic process to D-lactate via S-lactoyl-glutathione)	nto00620(Pyruvate metabolism)	M0SI74.1 PF01965.22;DJ-1_PfpI;
qSBD10 & qLLLS10	Gj10A275T70	3438	unnamed protein product [Coffea canephora]	Helicase SEN1 OS=Saccharomyces cerevisiae (strain ATCC 204508 / S288c) GN=SEN1 PE=1 SV=2	GO:0005737(cytoplasm);GO:0008150(biological_process)	NA(NA)	K4BFG1.1 PF13086.4;AAA_11;
qSBD10 & qLLLS10	Gj10A276T42	444	microsomal glutathione S-transferase 3-like [Coffea arabica]	Microsomal glutathione S-transferase 3 OS=Mus musculus GN=Mgst3 PE=1 SV=1	GO:0004364(glutathione transferase activity);GO:0004602(glutathione peroxidase activity);GO:0005635(nuclear envelope);GO:0005783(endoplasmic reticulum)	mdm00480(Glutathione metabolism)	A0A059BTQ3.1 PF01124.16;MAPEG;
qSBD10 & qLLLS10	Gj10A276T43	1647	uncharacterized protein At1g65710-like [Coffea eugenioides]	Uncharacterized protein At1g65710 OS=Arabidopsis thaliana GN=At1g65710 PE=2 SV=1	GO:0003674(molecular_function);GO:0005634(nucleus)	-	-
qSBD10 & qLLLS10	Gj10A276T44	360	hypothetical protein B296_00043760 [Ensete ventricosum]	Sm-like protein LSM8 OS=Arabidopsis thaliana GN=LSM8 PE=1 SV=1	GO:0000398(mRNA splicing, via spliceosome);GO:0003723(RNA binding);GO:0046540(U4/U6 x U5 tri-snRNP complex)	dct03040(Spliceosome);dct03018(RNA degradation)	A0A0D2PXW4.1 PF01423.20;LSM;
qSBD10 & qLLLS10	Gj10A276T45	1353	WAT1-related protein At3g02690, chloroplastic-like [Coffea arabica]	WAT1-related protein At3g02690, chloroplastic OS=Arabidopsis thaliana GN=At3g02690 PE=1 SV=1	GO:0009507(chloroplast);GO:0016020(membrane);GO:0016021(integral component of membrane);GO:0031969(chloroplast membrane)	-	K4B5U0.1 PF00892.18;EamA;
qSBD10 & qLLLS10	Gj10A276T47	651	unnamed protein product [Coffea canephora]	Transcription factor DIVARICATA OS=Antirrhinum majus GN=DIVARICATA PE=2 SV=1	GO:0003677(DNA binding);GO:0003700(DNA binding transcription factor activity);GO:0005634(nucleus);GO:0006351(transcription, DNA-templated);GO:0006355(regulation of transcription, DNA-templated)	NA(NA)	M0U6F0.1 PF00249.29;Myb_DNA-binding;
qSBD10 & qLLLS10	Gj10A276T48	873	uncharacterized protein LOC113740696 [Coffea arabica]	-	-	NA(NA)	A0A078D6T9.1 PF02892.13;zf-BED;
qSBD10 & qLLLS10	Gj10A276T49	645	unnamed protein product [Coffea canephora]	Protein RADIALIS-like 6 OS=Arabidopsis thaliana GN=RL6 PE=2 SV=1	GO:0003677(DNA binding);GO:0003700(DNA binding transcription factor activity);GO:0005515(protein binding);GO:0005634(nucleus);GO:0006351(transcription, DNA-templated);GO:0009651(response to salt stress);GO:0009733(response to auxin);GO:0009739(response to gibberellin);GO:0009751(response to salicylic acid);GO:0009753(response to jasmonic acid);GO:0046686(response to cadmium ion)	-	A0A022Q9B5.1 PF00249.29;Myb_DNA-binding;
qSBD10 & qLLLS10	Gj10A276T50	1815	nijmegen breakage syndrome 1 protein isoform X1 [Coffea eugenioides]	Nijmegen breakage syndrome 1 protein OS=Arabidopsis thaliana GN=NBS1 PE=1 SV=1	GO:0000724(double-strand break repair via homologous recombination);GO:0000784(nuclear chromosome, telomeric region);GO:0003684(damaged DNA binding);GO:0004003(ATP-dependent DNA helicase activity);GO:0007095(mitotic G2 DNA damage checkpoint);GO:0016233(telomere capping);GO:0030870(Mre11 complex);GO:0032508(DNA duplex unwinding);GO:0042770(signal transduction in response to DNA damage)	nsy03440(Homologous recombination)	B9SIQ5.1 PF00498.24;FHA;
qSBD10 & qLLLS10	Gj10A277T154	2046	ATP-dependent zinc metalloprotease FTSH 6, chloroplastic-like [Coffea eugenioides]	ATP-dependent zinc metalloprotease FTSH 6, chloroplastic OS=Arabidopsis thaliana GN=FTSH6 PE=2 SV=1	GO:0004176(ATP-dependent peptidase activity);GO:0005739(mitochondrion);GO:0006508(proteolysis);GO:0008237(metallopeptidase activity);GO:0009535(chloroplast thylakoid membrane);GO:0009941(chloroplast envelope);GO:0010027(thylakoid membrane organization);GO:0010205(photoinhibition);GO:0010206(photosystem II repair);GO:0010304(PSII associated light-harvesting complex II catabolic process)	NA(NA)	M5WYM6.1 PF01434.16;Peptidase_M41;
qSBD10 & qLLLS10	Gj10A277T159	1797	probable metal-nicotianamine transporter YSL7 isoform X1 [Coffea arabica]	Probable metal-nicotianamine transporter YSL7 OS=Arabidopsis thaliana GN=YSL7 PE=2 SV=1	GO:0005886(plasma membrane);GO:0006857(oligopeptide transport);GO:0016021(integral component of membrane);GO:0022857(transmembrane transporter activity);GO:0055085(transmembrane transport)	NA(NA)	M1C877.1 PF03169.13;OPT;
qSBD10 & qLLLS10	Gj10A277T160	921	uncharacterized protein LOC113700129 [Coffea arabica]	-	GO:0003674(molecular_function);GO:0008150(biological_process)	cann03040(Spliceosome);cann04141(Protein processing in endoplasmic reticulum);cann04144(Endocytosis)	I1MBP6.1 PF04970.11;LRAT;
qSBD10 & qLLLS10	Gj10A278T100	1128	diacylglycerol O-acyltransferase 2-like [Coffea arabica]	Diacylglycerol O-acyltransferase 2 OS=Arabidopsis thaliana GN=DGAT2 PE=2 SV=1	GO:0004144(diacylglycerol O-acyltransferase activity);GO:0005789(endoplasmic reticulum membrane);GO:0005811(lipid droplet);GO:0006071(glycerol metabolic process);GO:0009507(chloroplast);GO:0016021(integral component of membrane);GO:0019432(triglyceride biosynthetic process);GO:0034389(lipid particle organization);GO:0046460(neutral lipid biosynthetic process)	sly00561(Glycerolipid metabolism)	M5W2F9.1 PF03982.11;DAGAT;
qSBD10 & qLLLS10	Gj10A278T101	519	acyl transferase 4-like [Coffea arabica]	-	GO:0005737(cytoplasm);GO:0016740(transferase activity)	NA(NA)	B9RN49.1 PF02458.13;Transferase;
qSBD10 & qLLLS10	Gj10A278T102	1233	acyl transferase 4 [Coffea eugenioides]	Acyl transferase 4 OS=Oryza sativa subsp. japonica GN=AT4 PE=1 SV=1	GO:0005737(cytoplasm);GO:0016740(transferase activity)	NA(NA)	D7U2U7.1 PF02458.13;Transferase;
qSBD10 & qLLLS10	Gj10A278T104	2397	protein FAR1-RELATED SEQUENCE 5-like [Coffea eugenioides]	Protein FAR1-RELATED SEQUENCE 5 OS=Arabidopsis thaliana GN=FRS5 PE=2 SV=1	GO:0005515(protein binding);GO:0005634(nucleus);GO:0006355(regulation of transcription, DNA-templated);GO:0008270(zinc ion binding);GO:0009585(red, far-red light phototransduction);GO:0009639(response to red or far red light);GO:0045893(positive regulation of transcription, DNA-templated)	NA(NA)	M5W6V8.1 PF10551.7;MULE;
qSBD10 & qLLLS10	Gj10A278T95	3684	kinesin-like protein KIN-14E [Coffea eugenioides]	Kinesin-like protein KIN-14E OS=Arabidopsis thaliana GN=KIN14E PE=1 SV=1	GO:0003777(microtubule motor activity);GO:0005871(kinesin complex);GO:0007018(microtubule-based movement);GO:0016887(ATPase activity)	NA(NA)	A0A059ART5.1 PF00225.21;Kinesin;
qSBD10 & qLLLS10	Gj10A278T96	618	UPF0548 protein At2g17695-like [Coffea arabica]	UPF0548 protein At2g17695 OS=Arabidopsis thaliana GN=At2g17695 PE=2 SV=1	GO:0003674(molecular_function);GO:0008150(biological_process);GO:0009507(chloroplast);GO:0009941(chloroplast envelope)	-	A0A061DGD7.1 PF09348.8;DUF1990;
qSBD10 & qLLLS10	Gj10A278T97	558	uncharacterized protein LOC113778621 [Coffea eugenioides]	-	GO:0003674(molecular_function);GO:0008150(biological_process);GO:0009507(chloroplast);GO:0009535(chloroplast thylakoid membrane);GO:0016021(integral component of membrane)	-	-
qSBD10 & qLLLS10	Gj10A279T56	1314	thioredoxin reductase NTRB-like [Coffea eugenioides]	Thioredoxin reductase 1 OS=Arabidopsis thaliana GN=NTR1 PE=1 SV=3	GO:0004791(thioredoxin-disulfide reductase activity);GO:0005739(mitochondrion);GO:0005829(cytosol);GO:0009846(pollen germination);GO:0009941(chloroplast envelope);GO:0019430(removal of superoxide radicals);GO:0042964(thioredoxin reduction);GO:0045454(cell redox homeostasis);GO:0048316(seed development);GO:0051781(positive regulation of cell division);GO:0055114(oxidation-reduction process);GO:009…	sind00450(Selenocompound metabolism)	A0A067JZD3.1 PF07992.12;Pyr_redox_2;
qSBD10 & qLLLS10	Gj10A279T57	828	RNA-binding protein 24-A-like [Coffea arabica]	RNA-binding protein 24 OS=Homo sapiens GN=RBM24 PE=1 SV=1	GO:0003676(nucleic acid binding);GO:0003723(RNA binding);GO:0003729(mRNA binding);GO:0005634(nucleus);GO:0008150(biological_process)	ini03040(Spliceosome)	W1PUM8.1 PF00076.20;RRM_1;
qSBD10 & qLLLS10	Gj10A279T59	1248	protein PIN-LIKES 3-like [Coffea arabica]	Protein PIN-LIKES 1 OS=Arabidopsis thaliana GN=PILS1 PE=2 SV=1	GO:0005789(endoplasmic reticulum membrane);GO:0009672(auxin:proton symporter activity);GO:0009733(response to auxin);GO:0009734(auxin-activated signaling pathway);GO:0009926(auxin polar transport);GO:0016021(integral component of membrane);GO:0055085(transmembrane transport)	NA(NA)	M1BIL3.1 PF03547.16;Mem_trans;
qSBD10 & qLLLS10	Gj10A279T60	297	-	-	-	-	-
qSBD10 & qLLLS10	Gj10A279T61	1131	protein PIN-LIKES 3-like [Coffea arabica]	Protein PIN-LIKES 1 OS=Arabidopsis thaliana GN=PILS1 PE=2 SV=1	GO:0005789(endoplasmic reticulum membrane);GO:0009672(auxin:proton symporter activity);GO:0009733(response to auxin);GO:0009734(auxin-activated signaling pathway);GO:0009926(auxin polar transport);GO:0016021(integral component of membrane);GO:0055085(transmembrane transport)	NA(NA)	M1BIL3.1 PF03547.16;Mem_trans;
qSBD10 & qLLLS10	Gj10A279T62	1158	serine/threonine-protein phosphatase 7-like [Coffea arabica]	Serine/threonine-protein phosphatase 7 OS=Arabidopsis thaliana GN=PP7 PE=1 SV=1	GO:0004722(protein serine/threonine phosphatase activity);GO:0005634(nucleus);GO:0005654(nucleoplasm);GO:0005737(cytoplasm);GO:0006470(protein dephosphorylation);GO:0009408(response to heat);GO:0009785(blue light signaling pathway);GO:0046872(metal ion binding)	NA(NA)	A0A0A0L1I0.1 PF00149.26;Metallophos;
qSBD10 & qLLLS10	Gj10A279T63	462	acyl carrier protein, chloroplastic-like [Coffea arabica]	Acyl carrier protein, chloroplastic OS=Brassica napus GN=ACL1.A1 PE=2 SV=2	GO:0000035(acyl binding);GO:0000036(acyl carrier activity);GO:0005829(cytosol);GO:0006633(fatty acid biosynthetic process);GO:0009245(lipid A biosynthetic process);GO:0009507(chloroplast);GO:0031177(phosphopantetheine binding)	dct00190(Oxidative phosphorylation)	K4B5W6.1 PF00550.23;PP-binding;
qSBD10 & qLLLS10	Gj10A279T64	1824	3-hydroxy-3-methylglutaryl-coenzyme A reductase 1-like [Coffea arabica]	3-hydroxy-3-methylglutaryl-coenzyme A reductase 2 OS=Capsicum annuum GN=HMGR2 PE=2 SV=1	GO:0004420(hydroxymethylglutaryl-CoA reductase (NADPH) activity);GO:0005778(peroxisomal membrane);GO:0005789(endoplasmic reticulum membrane);GO:0008299(isoprenoid biosynthetic process);GO:0016126(sterol biosynthetic process)	nsy00900(Terpenoid backbone biosynthesis)	A0A059APC5.1 PF00368.16;HMG-CoA_red;
qSBD10 & qLLLS10	Gj10A280T83	1248	unnamed protein product [Coffea canephora]	Trafficking protein particle complex subunit 11 OS=Homo sapiens GN=TRAPPC11 PE=1 SV=2	GO:0003674(molecular_function);GO:0005634(nucleus);GO:0008150(biological_process)	NA(NA)	F6I0C3.1 PF11817.6;Foie-gras_1;
qSBD10 & qLLLS10	Gj10A280T85	1761	plant intracellular Ras-group-related LRR protein 4-like [Coffea arabica]	Plant intracellular Ras-group-related LRR protein 4 OS=Arabidopsis thaliana GN=PIRL4 PE=1 SV=1	GO:0005634(nucleus);GO:0005886(plasma membrane);GO:0007165(signal transduction)	gra00970(Aminoacyl-tRNA biosynthesis)	B9H644.2 PF13855.4;LRR_8;
qSBD10 & qLLLS10	Gj10A280T86	333	eukaryotic translation initiation factor 6-like [Cynara cardunculus var. scolymus]	Eukaryotic translation initiation factor 6-2 OS=Arabidopsis thaliana GN=EIF6-2 PE=2 SV=1	GO:0000054(ribosomal subunit export from nucleus);GO:0000460(maturation of 5.8S rRNA);GO:0000470(maturation of LSU-rRNA);GO:0005730(nucleolus);GO:0005829(cytosol);GO:0030687(preribosome, large subunit precursor);GO:0043023(ribosomal large subunit binding);GO:1902626(assembly of large subunit precursor of preribosome)	pper03008(Ribosome biogenesis in eukaryotes)	U5G582.1 PF01912.16;eIF-6;
qSBD10 & qLLLS10	Gj10A280T87	558	eukaryotic translation initiation factor 6-2-like [Coffea eugenioides]	Eukaryotic translation initiation factor 6-2 OS=Arabidopsis thaliana GN=EIF6-2 PE=2 SV=1	GO:0000054(ribosomal subunit export from nucleus);GO:0000460(maturation of 5.8S rRNA);GO:0000470(maturation of LSU-rRNA);GO:0005730(nucleolus);GO:0005829(cytosol);GO:0030687(preribosome, large subunit precursor);GO:0043023(ribosomal large subunit binding);GO:1902626(assembly of large subunit precursor of preribosome)	hbr03008(Ribosome biogenesis in eukaryotes)	V7C6B8.1 PF01912.16;eIF-6;
qSBD10 & qLLLS10	Gj10A280T88	2175	unnamed protein product [Coffea canephora]	Monosaccharide-sensing protein 2 OS=Arabidopsis thaliana GN=MSSP2 PE=1 SV=2	GO:0005351(carbohydrate:proton symporter activity);GO:0005355(glucose transmembrane transporter activity);GO:0005887(integral component of plasma membrane);GO:0046323(glucose import)	NA(NA)	K4BFH5.1 PF00083.22;Sugar_tr;
qSBD10 & qLLLS10	Gj10A280T89	1263	unnamed protein product [Coffea canephora]	-	GO:0003924(GTPase activity);GO:0005525(GTP binding);GO:0005634(nucleus)	-	M5W975.1 PF00071.20;Ras;
qSBD10 & qLLLS10	Gj10A280T91	1884	RNA polymerase I-specific transcription initiation factor RRN3 [Coffea eugenioides]	RNA polymerase I-specific transcription initiation factor RRN3 OS=Homo sapiens GN=RRN3 PE=1 SV=1	GO:0001181(transcription factor activity, core RNA polymerase I binding);GO:0003743(translation initiation factor activity);GO:0005634(nucleus);GO:0006360(transcription by RNA polymerase I);GO:0006413(translational initiation)	NA(NA)	F6I0C5.1 PF05327.9;RRN3;
qSBD10 & qLLLS10	Gj10A280T92	864	mitochondrial phosphate carrier protein 1, mitochondrial [Coffea arabica]	Mitochondrial phosphate carrier protein 1, mitochondrial OS=Arabidopsis thaliana GN=MPT1 PE=2 SV=1	GO:0003735(structural constituent of ribosome);GO:0006412(translation)	NA(NA)	M1BLX7.1 PF00153.25;Mito_carr;
qSBD10 & qLLLS10	Gj10A280T93	882	transcription factor DIVARICATA-like [Coffea arabica]	Transcription factor DIVARICATA OS=Antirrhinum majus GN=DIVARICATA PE=2 SV=1	GO:0003677(DNA binding);GO:0003700(DNA binding transcription factor activity);GO:0005634(nucleus);GO:0006351(transcription, DNA-templated);GO:0006355(regulation of transcription, DNA-templated)	NA(NA)	A0A0E0L8G7.1 PF00249.29;Myb_DNA-binding;
qSBD10 & qLLLS10	Gj10A281T78	1329	protein PIN-LIKES 7-like [Coffea eugenioides]	Protein PIN-LIKES 5 OS=Arabidopsis thaliana GN=PILS5 PE=2 SV=1	GO:0005789(endoplasmic reticulum membrane);GO:0009507(chloroplast);GO:0009672(auxin:proton symporter activity);GO:0009733(response to auxin);GO:0009734(auxin-activated signaling pathway);GO:0009926(auxin polar transport);GO:0010252(auxin homeostasis);GO:0010311(lateral root formation);GO:0010329(auxin efflux transmembrane transporter activity);GO:0016021(integral component of membrane);GO:0040009…	NA(NA)	A0A059ARN2.1 PF03547.16;Mem_trans;
qSBD10 & qLLLS10	Gj10A281T79	2769	serine/threonine-protein kinase/endoribonuclease IRE1a [Coffea eugenioides]	Serine/threonine-protein kinase/endoribonuclease IRE1a OS=Arabidopsis thaliana GN=IRE1A PE=1 SV=1	GO:0004521(endoribonuclease activity);GO:0004674(protein serine/threonine kinase activity);GO:0005524(ATP binding);GO:0005783(endoplasmic reticulum);GO:0006351(transcription, DNA-templated);GO:0006355(regulation of transcription, DNA-templated);GO:0006397(mRNA processing);GO:0008380(RNA splicing);GO:0009507(chloroplast);GO:0009751(response to salicylic acid);GO:0009816(defense response to bacteri…	sind04141(Protein processing in endoplasmic reticulum)	A0A059AIR2.1 PF00069.23;Pkinase;
qSBD10 & qLLLS10	Gj10A281T80	1155	probable protein phosphatase 2C 47 [Coffea arabica]	Probable protein phosphatase 2C 47 OS=Arabidopsis thaliana GN=At3g51470 PE=1 SV=1	GO:0004722(protein serine/threonine phosphatase activity);GO:0005634(nucleus);GO:0006470(protein dephosphorylation);GO:0046872(metal ion binding)	NA(NA)	M5VPX1.1 PF00481.19;PP2C;
qSBD10 & qLLLS10	Gj10A281T81	1341	SRSF protein kinase 2-like [Coffea arabica]	Serine/threonine-protein kinase SRPK OS=Physarum polycephalum PE=1 SV=1	GO:0000245(spliceosomal complex assembly);GO:0004674(protein serine/threonine kinase activity);GO:0005524(ATP binding);GO:0005634(nucleus);GO:0006468(protein phosphorylation);GO:0016301(kinase activity);GO:0016310(phosphorylation)	NA(NA)	M0RWI8.1 PF00069.23;Pkinase;
qSBD10 & qLLLS10	Gj10A281T85	1848	exosome complex exonuclease RRP44 homolog A-like isoform X1 [Coffea arabica]	Exosome complex exonuclease RRP44 homolog A OS=Arabidopsis thaliana GN=RRP44A PE=2 SV=2	GO:0000175(3'-5'-exoribonuclease activity);GO:0000176(nuclear exosome (RNase complex));GO:0000177(cytoplasmic exosome (RNase complex));GO:0004519(endonuclease activity);GO:0006364(rRNA processing);GO:0006402(mRNA catabolic process);GO:0016075(rRNA catabolic process)	pmum03018(RNA degradation)	D7SWC0.1 PF13638.4;PIN_4;
qSBD10 & qLLLS10	Gj10A281T86	2433	glutamate receptor 3.6 [Coffea eugenioides]	Glutamate receptor 3.6 OS=Arabidopsis thaliana GN=GLR3.6 PE=2 SV=1	GO:0004930(G-protein coupled receptor activity);GO:0004970(ionotropic glutamate receptor activity);GO:0005217(intracellular ligand-gated ion channel activity);GO:0005576(extracellular region);GO:0006811(ion transport);GO:0006874(cellular calcium ion homeostasis);GO:0007186(G-protein coupled receptor signaling pathway);GO:0007267(cell-cell signaling);GO:0009416(response to light stimulus);GO:00096…	NA(NA)	B9H686.1 PF00497.18;SBP_bac_3;
qSBD10 & qLLLS10	Gj10A282T44	3522	DNA mismatch repair protein MLH3-like [Coffea arabica]	DNA mismatch repair protein MLH3 OS=Arabidopsis thaliana GN=MLH3 PE=2 SV=2	GO:0000795(synaptonemal complex);GO:0003697(single-stranded DNA binding);GO:0005712(chiasma);GO:0006298(mismatch repair);GO:0016887(ATPase activity);GO:0032300(mismatch repair complex)	vvi03430(Mismatch repair)	A0A022RI81.1 PF08676.9;MutL_C;
[truncated: 1,338 more rows]
